# Supplementary material for: Rapid evolution fuels transcriptional plasticity to ocean acidification
Source: Glob Chang Biol. 2022 Mar 3;28(9):3007–22. doi: 10.1111/gcb.16119 (PMC9310587; doi:10.1111/gcb.16119)
Supplement: Supplementary file 2 — Table S1‐19 [file GCB-28-3007-s002.xlsx]

## Sheet: Table S1
Table S1 Significantly diffentially expressed genes between samples of each species from CO2 seep and Control site (CO2 seep vs. Control) and also DEGs of Ac. polyacanthus in CO2 seep vs. Storm, and Control vs. Strom.
Ac. polyacanthus: CO2 seep vs. Control, 1679 DEGs
ID	Uniprot_identifier	Uniprot_gene_name	Gene_description	baseMean	log2FoldChange	lfcSE	stat	pvalue	padj
OG0000035	sp|O14936|CSKP_HUMAN	CSKP	Peripheral plasma membrane protein CASK	1180	-0.5	0.15	-3.29	0	0.02
OG0000055	sp|Q9JIS1|RIMS2_RAT	RIMS2	Regulating synaptic membrane exocytosis protein 2	436	-0.61	0.16	-3.72	0	0.01
OG0000101	sp|Q63372|NRX1A_RAT	NRX1A	Neurexin-1	6442	-0.45	0.14	-3.13	0	0.02
OG0000135	sp|Q12955|ANK3_HUMAN	ANK3	Ankyrin-3	5485	-0.48	0.13	-3.71	0	0.01
OG0000151	sp|Q9NPI5|NRK2_HUMAN	NRK2	Nicotinamide riboside kinase 2	4583	1.92	0.41	4.73	0	0
OG0000162	sp|Q9JIS1|RIMS2_RAT	RIMS2	Regulating synaptic membrane exocytosis protein 2	1156	-0.6	0.18	-3.4	0	0.01
OG0000240	sp|Q64568|AT2B3_RAT	AT2B3	Plasma membrane calcium-transporting ATPase 3	1877	-0.57	0.19	-2.98	0	0.03
OG0000266	sp|Q6H8Q1|ABLM2_HUMAN	ABLM2	Actin-binding LIM protein 2	787	-0.46	0.13	-3.65	0	0.01
OG0000334	sp|Q9QXY2|SRCN1_RAT	SRCN1	SRC kinase signaling inhibitor 1	90	-0.9	0.29	-3.14	0	0.02
OG0000336	sp|Q96BY6|DOC10_HUMAN	DOC10	Dedicator of cytokinesis protein 10	2272	-0.34	0.11	-2.98	0	0.03
OG0000337	sp|Q8QFX1|RIMB2_CHICK	RIMB2	RIMS-binding protein 2	261	-0.83	0.24	-3.44	0	0.01
OG0000358	sp|Q6MFZ5|TRI39_RAT	TRI39	E3 ubiquitin-protein ligase TRIM39	11	1.26	0.46	2.71	0.01	0.05
OG0000395	sp|Q8IWU5|SULF2_HUMAN	SULF2	Extracellular sulfatase Sulf-2	5628	-0.5	0.15	-3.38	0	0.01
OG0000400	sp|Q58DL7|ARHG9_BOVIN	ARHG9	Rho guanine nucleotide exchange factor 9	687	-0.44	0.16	-2.77	0.01	0.04
OG0000405	sp|Q9Y3S1|WNK2_HUMAN	WNK2	Serine/threonine-protein kinase WNK2	1092	-0.6	0.16	-3.8	0	0.01
OG0000415	sp|Q86VQ0|LCA5_HUMAN	LCA5	Lebercilin	80	-0.46	0.17	-2.74	0.01	0.05
OG0000420	sp|Q70E73|RAPH1_HUMAN	RAPH1	Ras-associated and pleckstrin homology domains-containing protein 1	710	-0.5	0.16	-3.07	0	0.03
OG0000468	sp|Q6NU21|TAO1A_XENLA	TAO1A	Serine/threonine-protein kinase TAO1-A	608	-0.51	0.14	-3.55	0	0.01
OG0000483	sp|Q8IZ02|LRC34_HUMAN	LRC34	Leucine-rich repeat-containing protein 34	21	1	0.32	3.11	0	0.02
OG0000485	sp|Q9P2D8|UNC79_HUMAN	UNC79	Protein unc-79 homolog	1825	-0.38	0.12	-3.27	0	0.02
OG0000520	sp|Q5XHY1|CARL3_RAT	CARL3	Capping protein, Arp2/3 and myosin-I linker protein 3	814	-0.32	0.11	-2.79	0.01	0.04
OG0000524	sp|A0A0R4IEW8|ELAV4_DANRE	ELAV4	ELAV-like protein 4	619	-0.48	0.18	-2.73	0.01	0.05
OG0000604	sp|P51532|SMCA4_HUMAN	SMCA4	Transcription activator BRG1	2058	-0.55	0.14	-3.89	0	0
OG0000642	sp|P57721|PCBP3_HUMAN	PCBP3	Poly(rC)-binding protein 3	690	-0.57	0.18	-3.23	0	0.02
OG0000682	sp|Q69Z98|BRSK2_MOUSE	BRSK2	Serine/threonine-protein kinase BRSK2	327	-0.73	0.18	-4.09	0	0
OG0000695	sp|O00555|CAC1A_HUMAN	CAC1A	Voltage-dependent P/Q-type calcium channel subunit alpha-1A	1086	-0.67	0.21	-3.25	0	0.02
OG0000700	sp|P47743|GRM8_MOUSE	GRM8	Metabotropic glutamate receptor 8	748	-0.39	0.13	-3.07	0	0.03
OG0000740	sp|P11274|BCR_HUMAN	BCR	Breakpoint cluster region protein	110	-0.7	0.24	-2.93	0	0.03
OG0000745	sp|Q1LYL8|ASTE1_DANRE	ASTE1	Protein asteroid homolog 1	119	1.73	0.46	3.79	0	0.01
OG0000760	sp|Q01085|TIAR_HUMAN	TIAR	Nucleolysin TIAR	1082	0.44	0.15	3.01	0	0.03
OG0000785	sp|Q7T2V2|ST1S3_DANRE	ST1S3	Cytosolic sulfotransferase 3	182	0.7	0.22	3.19	0	0.02
OG0000786	sp|Q9Y608|LRRF2_HUMAN	LRRF2	Leucine-rich repeat flightless-interacting protein 2	348	0.62	0.14	4.54	0	0
OG0000798	sp|Q9JIH7|WNK1_RAT	WNK1	Serine/threonine-protein kinase WNK1	2067	-0.3	0.11	-2.8	0.01	0.04
OG0000799	sp|Q7T320|GORAB_DANRE	GORAB	RAB6-interacting golgin	50	-0.62	0.19	-3.33	0	0.02
OG0000827	sp|Q01814|AT2B2_HUMAN	AT2B2	Plasma membrane calcium-transporting ATPase 2	2282	-0.39	0.14	-2.74	0.01	0.05
OG0000842	sp|Q503G8|S38A6_DANRE	S38A6	Probable sodium-coupled neutral amino acid transporter 6	35	0.69	0.2	3.54	0	0.01
OG0000879	sp|Q8N1W1|ARG28_HUMAN	ARG28	Rho guanine nucleotide exchange factor 28	189	-0.73	0.19	-3.92	0	0
OG0000880	sp|Q6Q2B2|MBN2A_TAKRU	MBN2A	Muscleblind-like protein 2a	1516	0.62	0.21	3	0	0.03
OG0000908	sp|Q91392|RARGA_DANRE	RARGA	Retinoic acid receptor gamma-A	136	-0.43	0.14	-3.07	0	0.03
OG0000914	sp|Q8NFP9|NBEA_HUMAN	NBEA	Neurobeachin	3097	-0.43	0.14	-3.02	0	0.03
OG0000930	sp|Q8C1A9|ABD18_MOUSE	ABD18	Protein ABHD18	24	-0.71	0.26	-2.77	0.01	0.04
OG0000931	sp|P15988|CO6A2_CHICK	CO6A2	Collagen alpha-2(VI) chain	87	-0.88	0.26	-3.35	0	0.01
OG0000932	sp|Q5VZK9|CARL1_HUMAN	CARL1	F-actin-uncapping protein LRRC16A	569	-0.5	0.16	-3.11	0	0.02
OG0000961	sp|Q5VWI1|TCRGL_HUMAN	TCRGL	Transcription elongation regulator 1-like protein	73	-0.86	0.21	-4.04	0	0
OG0000969	sp|Q05682|CALD1_HUMAN	CALD1	Caldesmon	774	0.36	0.12	2.93	0	0.03
OG0000977	sp|A9JTH1|NCLDA_DANRE	NCLDA	Neurocalcin-delta A	6043	0.42	0.15	2.76	0.01	0.05
OG0000983	sp|Q68CJ6|SLIP_HUMAN	SLIP	Nuclear GTPase SLIP-GC	60	0.88	0.3	2.88	0	0.04
OG0001011	sp|Q12955|ANK3_HUMAN	ANK3	Ankyrin-3	7370	-0.35	0.11	-3.18	0	0.02
OG0001058	sp|P25977|UBF1_RAT	UBF1	Nucleolar transcription factor 1	873	-0.33	0.09	-3.79	0	0.01
OG0001063	sp|Q6ZQY2|LR74B_HUMAN	LR74B	Leucine-rich repeat-containing protein 74B	66	0.59	0.18	3.35	0	0.01
OG0001087	sp|P21860|ERBB3_HUMAN	ERBB3	Receptor tyrosine-protein kinase erbB-3	503	-0.46	0.17	-2.75	0.01	0.05
OG0001094	sp|Q8BIE6|FRM4A_MOUSE	FRM4A	FERM domain-containing protein 4A	868	-0.5	0.15	-3.31	0	0.02
OG0001101	sp|Q96PX1|RN157_HUMAN	RN157	E3 ubiquitin ligase RNF157	800	-0.46	0.12	-3.69	0	0.01
OG0001124	sp|Q8R508|FAT3_RAT	FAT3	Protocadherin Fat 3	697	-0.55	0.18	-2.99	0	0.03
OG0001153	sp|Q9P1Y5|CAMP3_HUMAN	CAMP3	Calmodulin-regulated spectrin-associated protein 3	1377	-0.48	0.15	-3.11	0	0.02
OG0001160	sp|A2AJI0|MA7D1_MOUSE	MA7D1	MAP7 domain-containing protein 1	371	-0.58	0.14	-4.17	0	0
OG0001178	sp|O35431|APBA2_RAT	APBA2	Amyloid-beta A4 precursor protein-binding family A member 2	2690	-0.4	0.15	-2.7	0.01	0.05
OG0001186	sp|Q99JP0|M4K3_MOUSE	M4K3	Mitogen-activated protein kinase kinase kinase kinase 3	697	-0.54	0.12	-4.56	0	0
OG0001190	sp|Q12959|DLG1_HUMAN	DLG1	Disks large homolog 1	737	-0.4	0.13	-3.04	0	0.03
OG0001265	sp|P63001|RAC1_MOUSE	RAC1	Ras-related C3 botulinum toxin substrate 1	999	-0.4	0.14	-2.92	0	0.03
OG0001269	sp|Q96HN2|SAHH3_HUMAN	SAHH3	Adenosylhomocysteinase 3	1529	-0.5	0.15	-3.4	0	0.01
OG0001275	sp|Q8NDM7|CFA43_HUMAN	CFA43	Cilia- and flagella-associated protein 43	154	1.17	0.23	5.18	0	0
OG0001286	sp|Q9Y2I7|FYV1_HUMAN	FYV1	1-phosphatidylinositol 3-phosphate 5-kinase	516	-0.47	0.14	-3.46	0	0.01
OG0001291	sp|Q9W686|SE3AB_DANRE	SE3AB	Semaphorin-3ab	798	0.37	0.14	2.73	0.01	0.05
OG0001296	sp|Q80XI3|IF4G3_MOUSE	IF4G3	Eukaryotic translation initiation factor 4 gamma 3	235	-0.46	0.15	-3.04	0	0.03
OG0001314	sp|Q1LYG0|SPD2A_DANRE	SPD2A	SH3 and PX domain-containing protein 2A	107	-0.49	0.17	-2.84	0	0.04
OG0001337	sp|B2RX12|MRP3_MOUSE	MRP3	Canalicular multispecific organic anion transporter 2	285	0.56	0.16	3.57	0	0.01
OG0001357	sp|Q9WU45|CLCN2_CAVPO	CLCN2	Chloride channel protein 2	316	-0.55	0.16	-3.32	0	0.02
OG0001362	sp|Q9UPY6|WASF3_HUMAN	WASF3	Wiskott-Aldrich syndrome protein family member 3	568	-0.5	0.16	-3.21	0	0.02
OG0001371	sp|Q04205|TENS_CHICK	TENS	Tensin	3115	-0.47	0.14	-3.32	0	0.02
OG0001433	sp|O43526|KCNQ2_HUMAN	KCNQ2	Potassium voltage-gated channel subfamily KQT member 2	154	-0.61	0.16	-3.84	0	0.01
OG0001438	sp|Q9EPN1|NBEA_MOUSE	NBEA	Neurobeachin	174	-0.63	0.21	-2.96	0	0.03
OG0001456	sp|Q96II8|LRCH3_HUMAN	LRCH3	DISP complex protein LRCH3	100	-0.63	0.23	-2.75	0.01	0.05
OG0001457	sp|Q12830|BPTF_HUMAN	BPTF	Nucleosome-remodeling factor subunit BPTF	1223	-0.43	0.15	-2.94	0	0.03
OG0001458	sp|Q4R7U0|TMC7_MACFA	TMC7	Transmembrane channel-like protein 7	119	1.05	0.32	3.29	0	0.02
OG0001479	sp|Q86SE5|RALYL_HUMAN	RALYL	RNA-binding Raly-like protein	172	-0.51	0.19	-2.71	0.01	0.05
OG0001509	sp|Q8MJD7|CNGB3_CANLF	CNGB3	Cyclic nucleotide-gated cation channel beta-3	13	1.16	0.38	3.02	0	0.03
OG0001523	sp|P11533|DMD_CHICK	DMD	Dystrophin	198	-0.84	0.24	-3.53	0	0.01
OG0001530	sp|Q62897|KCND3_RAT	KCND3	Potassium voltage-gated channel subfamily D member 3	44	-0.76	0.28	-2.75	0.01	0.05
OG0001550	sp|Q99K30|ES8L2_MOUSE	ES8L2	Epidermal growth factor receptor kinase substrate 8-like protein 2	1297	-0.62	0.23	-2.76	0.01	0.04
OG0001553	sp|E7FFX1|NPS4B_DANRE	NPS4B	Neuronal PAS domain-containing protein 4B	516	-1.43	0.46	-3.08	0	0.02
OG0001561	sp|Q8R5M3|LRC15_RAT	LRC15	Leucine-rich repeat-containing protein 15	105	1.89	0.57	3.32	0	0.02
OG0001576	sp|Q01815|CAC1C_MOUSE	CAC1C	Voltage-dependent L-type calcium channel subunit alpha-1C	352	-0.75	0.21	-3.53	0	0.01
OG0001603	sp|Q6PH08|ERC2_MOUSE	ERC2	ERC protein 2	88	-0.43	0.16	-2.7	0.01	0.05
OG0001646	sp|P50478|AMPH_CHICK	AMPH	Amphiphysin	3655	-0.39	0.1	-4.1	0	0
OG0001667	sp|Q96NR8|RDH12_HUMAN	RDH12	Retinol dehydrogenase 12	537	0.35	0.13	2.71	0.01	0.05
OG0001673	sp|Q15059|BRD3_HUMAN	BRD3	Bromodomain-containing protein 3	54	0.6	0.19	3.08	0	0.02
OG0001678	sp|Q7SXN4|CPEB4_DANRE	CPEB4	Cytoplasmic polyadenylation element-binding protein 4	285	-0.44	0.16	-2.71	0.01	0.05
OG0001702	sp|Q01970|PLCB3_HUMAN	PLCB3	1-phosphatidylinositol 4,5-bisphosphate phosphodiesterase beta-3	587	0.41	0.12	3.54	0	0.01
OG0001707	sp|Q8NF91|SYNE1_HUMAN	SYNE1	Nesprin-1	8578	-0.45	0.15	-3.08	0	0.02
OG0001746	sp|Q7T163|KDISB_DANRE	KDISB	Kinase D-interacting substrate of 220 kDa B	728	0.78	0.18	4.31	0	0
OG0001754	sp|Q67FQ3|ARHB_XENLA	ARHB	Low density lipoprotein receptor adapter protein 1-B	247	0.36	0.11	3.25	0	0.02
OG0001756	sp|Q5T5U3|RHG21_HUMAN	RHG21	Rho GTPase-activating protein 21	3409	-0.45	0.16	-2.74	0.01	0.05
OG0001809	sp|O95562|SFT2B_HUMAN	SFT2B	Vesicle transport protein SFT2B	172	0.45	0.16	2.79	0.01	0.04
OG0001827	sp|Q7Z553|MDGA2_HUMAN	MDGA2	MAM domain-containing glycosylphosphatidylinositol anchor protein 2	36	-1.06	0.3	-3.53	0	0.01
OG0001828	sp|Q64700|RBL2_MOUSE	RBL2	Retinoblastoma-like protein 2	112	0.64	0.23	2.75	0.01	0.05
OG0001852	sp|Q6NXC0|FMNL3_DANRE	FMNL3	Formin-like protein 3	902	0.44	0.16	2.74	0.01	0.05
OG0001861	sp|D3ZF42|SENP7_RAT	SENP7	Sentrin-specific protease 7	562	0.9	0.22	4.05	0	0
OG0001873	sp|Q9Y3S1|WNK2_HUMAN	WNK2	Serine/threonine-protein kinase WNK2	1005	-0.41	0.15	-2.78	0.01	0.04
OG0001877	sp|Q642J5|RFOX1_DANRE	RFOX1	RNA binding protein fox-1 homolog 1	210	-0.52	0.17	-3.1	0	0.02
OG0001918	sp|Q13009|TIAM1_HUMAN	TIAM1	T-lymphoma invasion and metastasis-inducing protein 1	1888	0.57	0.17	3.42	0	0.01
OG0001919	sp|O35607|BMPR2_MOUSE	BMPR2	Bone morphogenetic protein receptor type-2	488	-0.63	0.17	-3.71	0	0.01
OG0001953	sp|Q5T3F8|CSCL2_HUMAN	CSCL2	CSC1-like protein 2	839	-0.46	0.16	-2.82	0	0.04
OG0001959	sp|P05625|RAF1_CHICK	RAF1	RAF proto-oncogene serine/threonine-protein kinase	315	0.55	0.13	4.35	0	0
OG0001969	sp|P21860|ERBB3_HUMAN	ERBB3	Receptor tyrosine-protein kinase erbB-3	25	-0.92	0.29	-3.19	0	0.02
OG0002008	sp|Q6NWF6|K2C8_DANRE	K2C8	Keratin, type II cytoskeletal 8	3846	0.62	0.16	3.95	0	0
OG0002100	sp|Q9I9P9|SMAD2_DANRE	SMAD2	Mothers against decapentaplegic homolog 2	93	-0.71	0.21	-3.39	0	0.01
OG0002138	sp|A2A891|CMTA1_MOUSE	CMTA1	Calmodulin-binding transcription activator 1	134	-0.77	0.24	-3.16	0	0.02
OG0002143	sp|P19019|GBRB3_CHICK	GBRB3	Gamma-aminobutyric acid receptor subunit beta-3	701	-0.47	0.14	-3.27	0	0.02
OG0002154	sp|Q12791|KCMA1_HUMAN	KCMA1	Calcium-activated potassium channel subunit alpha-1	849	-0.56	0.15	-3.83	0	0.01
OG0002222	sp|P26325|ADH1_GADMC	ADH1	Alcohol dehydrogenase 1	340	1.14	0.2	5.57	0	0
OG0002224	sp|O75131|CPNE3_HUMAN	CPNE3	Copine-3	265	1.02	0.19	5.36	0	0
OG0002225	sp|Q64152|BTF3_MOUSE	BTF3	Transcription factor BTF3	3725	0.49	0.12	4.09	0	0
OG0002234	sp|Q98TW1|NCOA2_DANRE	NCOA2	Nuclear receptor coactivator 2	413	0.42	0.14	2.93	0	0.03
OG0002248	sp|O13089|IKZF1_ONCMY	IKZF1	DNA-binding protein Ikaros	125	1.19	0.29	4.06	0	0
OG0002285	sp|O94913|PCF11_HUMAN	PCF11	Pre-mRNA cleavage complex 2 protein Pcf11	431	-0.45	0.14	-3.15	0	0.02
OG0002291	sp|Q8CAE9|PDXL2_MOUSE	PDXL2	Podocalyxin-like protein 2	419	-0.55	0.18	-3.01	0	0.03
OG0002344	sp|Q6RY07|CHIA_RAT	CHIA	Acidic mammalian chitinase	4760	1.96	0.44	4.5	0	0
OG0002355	sp|O95405|ZFYV9_HUMAN	ZFYV9	Zinc finger FYVE domain-containing protein 9	1086	-0.43	0.13	-3.27	0	0.02
OG0002365	sp|E9PZ19|TUTLB_MOUSE	TUTLB	Protein turtle homolog B	438	-0.56	0.2	-2.87	0	0.04
OG0002506	sp|Q9ULU4|PKCB1_HUMAN	PKCB1	Protein kinase C-binding protein 1	642	-0.33	0.11	-3.07	0	0.03
OG0002513	sp|Q14517|FAT1_HUMAN	FAT1	Protocadherin Fat 1	2470	-0.59	0.16	-3.69	0	0.01
OG0002528	sp|Q8K596|NAC2_MOUSE	NAC2	Sodium/calcium exchanger 2	83	-0.84	0.24	-3.47	0	0.01
OG0002574	sp|A2A8L5|PTPRF_MOUSE	PTPRF	Receptor-type tyrosine-protein phosphatase F	195	-0.76	0.22	-3.52	0	0.01
OG0002591	sp|Q4R8E0|E2AK1_MACFA	E2AK1	Eukaryotic translation initiation factor 2-alpha kinase 1	274	1.1	0.25	4.3	0	0
OG0002620	sp|Q75V66|ANO5_HUMAN	ANO5	Anoctamin-5	390	0.71	0.19	3.79	0	0.01
OG0002624	sp|Q9NQG7|HPS4_HUMAN	HPS4	Hermansky-Pudlak syndrome 4 protein	101	-0.4	0.13	-3.15	0	0.02
OG0002649	sp|Q1LV19|SPKAP_DANRE	SPKAP	A-kinase anchor protein SPHKAP	1681	-0.46	0.13	-3.56	0	0.01
OG0002694	sp|Q8N5I4|DHRSX_HUMAN	DHRSX	Dehydrogenase/reductase SDR family member on chromosome X	50	-0.65	0.22	-2.89	0	0.04
OG0002698	sp|Q7SY06|HACD3_DANRE	HACD3	Very-long-chain (3R)-3-hydroxyacyl-CoA dehydratase	277	0.52	0.13	3.95	0	0
OG0002709	sp|P53367|ARFP1_HUMAN	ARFP1	Arfaptin-1	337	0.34	0.13	2.74	0.01	0.05
OG0002712	sp|Q01813|PFKAP_HUMAN	PFKAP	ATP-dependent 6-phosphofructokinase, platelet type	3320	-0.48	0.14	-3.44	0	0.01
OG0002758	sp|P01103|MYB_CHICK	MYB	Transcriptional activator Myb	50	1.26	0.37	3.44	0	0.01
OG0002774	sp|A1L1P9|S47A1_DANRE	S47A1	Multidrug and toxin extrusion protein 1	172	0.62	0.21	2.91	0	0.03
OG0002790	sp|P62763|VISL1_BOVIN	VISL1	Visinin-like protein 1	9870	-0.32	0.1	-3.23	0	0.02
OG0002827	sp|Q3V6T2|GRDN_HUMAN	GRDN	Girdin	908	-0.64	0.17	-3.81	0	0.01
OG0002833	sp|Q93100|KPBB_HUMAN	KPBB	Phosphorylase b kinase regulatory subunit beta	115	-0.66	0.21	-3.14	0	0.02
OG0002852	sp|Q13009|TIAM1_HUMAN	TIAM1	T-lymphoma invasion and metastasis-inducing protein 1	1358	-0.52	0.16	-3.33	0	0.02
OG0002864	sp|A6NHR9|SMHD1_HUMAN	SMHD1	Structural maintenance of chromosomes flexible hinge domain-containing protein 1	528	0.56	0.12	4.75	0	0
OG0002898	sp|Q5SZL2|CE85L_HUMAN	CE85L	Centrosomal protein of 85 kDa-like	143	-0.47	0.14	-3.38	0	0.01
OG0002950	sp|Q14814|MEF2D_HUMAN	MEF2D	Myocyte-specific enhancer factor 2D	187	-0.63	0.19	-3.34	0	0.01
OG0002951	sp|Q8TB22|SPT20_HUMAN	SPT20	Spermatogenesis-associated protein 20	46	-0.59	0.21	-2.81	0.01	0.04
OG0003037	sp|Q96PY5|FMNL2_HUMAN	FMNL2	Formin-like protein 2	76	-0.8	0.26	-3.09	0	0.02
OG0003052	sp|Q58DG6|FXL20_BOVIN	FXL20	F-box/LRR-repeat protein 20	459	-0.31	0.11	-2.87	0	0.04
OG0003133	sp|Q68FD9|K1549_MOUSE	K1549	UPF0606 protein KIAA1549	295	-0.71	0.2	-3.62	0	0.01
OG0003135	sp|Q9Y2G3|AT11B_HUMAN	AT11B	Probable phospholipid-transporting ATPase IF	214	-0.44	0.16	-2.71	0.01	0.05
OG0003152	sp|Q9Z2H5|E41L1_MOUSE	E41L1	Band 4.1-like protein 1	795	-0.57	0.14	-4.19	0	0
OG0003166	sp|Q5T7W0|ZN618_HUMAN	ZN618	Zinc finger protein 618	253	-0.74	0.19	-3.98	0	0
OG0003213	sp|Q5EAP5|RFX2_DANRE	RFX2	DNA-binding protein RFX2	522	0.37	0.12	3.02	0	0.03
OG0003215	sp|P58165|AT2B2_OREMO	AT2B2	Plasma membrane calcium-transporting ATPase 2 (Fragment)	1740	-0.6	0.16	-3.65	0	0.01
OG0003217	sp|Q5RJI5|BRSK1_MOUSE	BRSK1	Serine/threonine-protein kinase BRSK1	1290	-0.39	0.1	-3.8	0	0.01
OG0003234	sp|Q6A065|CE170_MOUSE	CE170	Centrosomal protein of 170 kDa	587	-0.68	0.18	-3.73	0	0.01
OG0003240	sp|Q09139|FABP7_BOVIN	FABP7	Fatty acid-binding protein, brain	13228	0.38	0.11	3.53	0	0.01
OG0003275	sp|P27628|TUFT1_BOVIN	TUFT1	Tuftelin	359	0.88	0.17	5.03	0	0
OG0003299	sp|Q8NBI5|S43A3_HUMAN	S43A3	Solute carrier family 43 member 3	20	-0.99	0.35	-2.83	0	0.04
OG0003302	sp|Q9Y3R0|GRIP1_HUMAN	GRIP1	Glutamate receptor-interacting protein 1	441	-0.77	0.2	-3.81	0	0.01
OG0003331	sp|O35495|CDK14_MOUSE	CDK14	Cyclin-dependent kinase 14	850	-0.5	0.15	-3.3	0	0.02
OG0003332	sp|Q9R1N3|S4A7_RAT	S4A7	Sodium bicarbonate cotransporter 3	63	0.56	0.17	3.29	0	0.02
OG0003336	sp|Q5ZJ81|SHLB2_CHICK	SHLB2	Endophilin-B2	50	-0.9	0.3	-2.97	0	0.03
OG0003337	sp|Q794E4|HNRPF_RAT	HNRPF	Heterogeneous nuclear ribonucleoprotein F	764	0.4	0.11	3.64	0	0.01
OG0003339	sp|Q9P0X4|CAC1I_HUMAN	CAC1I	Voltage-dependent T-type calcium channel subunit alpha-1I	466	-0.6	0.19	-3.18	0	0.02
OG0003352	sp|A7MBL8|PKN2_DANRE	PKN2	Serine/threonine-protein kinase N2	1046	-0.51	0.17	-3.04	0	0.03
OG0003375	sp|O60641|AP180_HUMAN	AP180	Clathrin coat assembly protein AP180	3752	-0.45	0.12	-3.89	0	0
OG0003388	sp|Q5T5C0|STXB5_HUMAN	STXB5	Syntaxin-binding protein 5	1369	-0.4	0.13	-3.07	0	0.03
OG0003389	sp|Q9Y4G6|TLN2_HUMAN	TLN2	Talin-2	1040	-0.57	0.16	-3.51	0	0.01
OG0003391	sp|Q8TF40|FNIP1_HUMAN	FNIP1	Folliculin-interacting protein 1	703	0.39	0.11	3.63	0	0.01
OG0003408	sp|O54826|AF10_MOUSE	AF10	Protein AF-10	396	0.38	0.1	3.71	0	0.01
OG0003412	sp|P09497|CLCB_HUMAN	CLCB	Clathrin light chain B	571	0.5	0.14	3.46	0	0.01
OG0003414	sp|Q5U3Q6|CIP4_DANRE	CIP4	Cdc42-interacting protein 4 homolog	117	0.43	0.15	2.85	0	0.04
OG0003429	sp|P15999|ATPA_RAT	ATPA	ATP synthase subunit alpha, mitochondrial	12322	-0.3	0.1	-3.06	0	0.03
OG0003456	sp|P27214|ANX11_BOVIN	ANX11	Annexin A11	861	0.5	0.13	3.8	0	0.01
OG0003467	sp|Q91579|CEL3A_XENLA	CEL3A	CUGBP Elav-like family member 3-A	189	-0.54	0.19	-2.82	0	0.04
OG0003469	sp|Q5RC98|S38AA_PONAB	S38AA	Putative sodium-coupled neutral amino acid transporter 10	287	0.41	0.1	4.29	0	0
OG0003510	sp|Q96B97|SH3K1_HUMAN	SH3K1	SH3 domain-containing kinase-binding protein 1	289	-0.46	0.17	-2.71	0.01	0.05
OG0003549	sp|Q6PD31|TRAK1_MOUSE	TRAK1	Trafficking kinesin-binding protein 1	289	-0.47	0.15	-3.08	0	0.02
OG0003559	sp|O54941|SMCE1_MOUSE	SMCE1	SWI/SNF-related matrix-associated actin-dependent regulator of chromatin subfamily E member 1	556	-0.42	0.15	-2.85	0	0.04
OG0003611	sp|Q8TDJ6|DMXL2_HUMAN	DMXL2	DmX-like protein 2	1430	-0.5	0.14	-3.59	0	0.01
OG0003616	sp|Q15878|CAC1E_HUMAN	CAC1E	Voltage-dependent R-type calcium channel subunit alpha-1E	81	-1.08	0.29	-3.77	0	0.01
OG0003640	sp|P70047|MYT1_XENLA	MYT1	Myelin transcription factor 1	2303	-0.44	0.11	-3.91	0	0
OG0003645	sp|Q92890|UFD1_HUMAN	UFD1	Ubiquitin recognition factor in ER-associated degradation protein 1	1121	0.3	0.11	2.81	0.01	0.04
OG0003666	sp|Q6UWL2|SUSD1_HUMAN	SUSD1	Sushi domain-containing protein 1	84	1.81	0.55	3.33	0	0.02
OG0003687	sp|Q8CFC2|MYT1_MOUSE	MYT1	Myelin transcription factor 1	1081	-0.7	0.24	-2.98	0	0.03
OG0003690	sp|Q5I047|ACKMT_XENLA	ACKMT	ATP synthase subunit C lysine N-methyltransferase	60	0.67	0.22	3.06	0	0.03
OG0003707	sp|Q14008|CKAP5_HUMAN	CKAP5	Cytoskeleton-associated protein 5	2740	-0.42	0.14	-2.94	0	0.03
OG0003717	sp|Q9UBS5|GABR1_HUMAN	GABR1	Gamma-aminobutyric acid type B receptor subunit 1	181	-0.6	0.19	-3.13	0	0.02
OG0003721	sp|Q28EW0|TM87A_XENTR	TM87A	Transmembrane protein 87A	726	0.44	0.14	3.04	0	0.03
OG0003728	sp|Q1LU99|RIPR2_DANRE	RIPR2	Rho family-interacting cell polarization regulator 2	889	-0.53	0.17	-3.22	0	0.02
OG0003758	sp|P83270|HBA1_ANAMI	HBA1	Hemoglobin subunit alpha-1	85086	2.19	0.6	3.64	0	0.01
OG0003781	sp|O95785|WIZ_HUMAN	WIZ	Protein Wiz	371	-0.42	0.14	-2.95	0	0.03
OG0003788	sp|Q8R2Y2|MUC18_MOUSE	MUC18	Cell surface glycoprotein MUC18	392	1.1	0.24	4.51	0	0
OG0003809	sp|Q2EMV9|PAR14_MOUSE	PAR14	Protein mono-ADP-ribosyltransferase PARP14	309	1	0.22	4.59	0	0
OG0003831	sp|Q9UL16|CFA45_HUMAN	CFA45	Cilia- and flagella-associated protein 45	171	1.28	0.4	3.2	0	0.02
OG0003833	sp|Q8WUY3|PRUN2_HUMAN	PRUN2	Protein prune homolog 2	1101	-0.4	0.09	-4.38	0	0
OG0003863	sp|Q91738|FAK1_XENLA	FAK1	Focal adhesion kinase 1	238	-0.6	0.16	-3.74	0	0.01
OG0003934	sp|O15040|TCPR2_HUMAN	TCPR2	Tectonin beta-propeller repeat-containing protein 2	856	-0.55	0.16	-3.5	0	0.01
OG0003946	sp|Q91V92|ACLY_MOUSE	ACLY	ATP-citrate synthase	2015	-0.51	0.15	-3.35	0	0.01
OG0003967	sp|Q95L97|S20A2_FELCA	S20A2	Sodium-dependent phosphate transporter 2	541	-0.63	0.2	-3.11	0	0.02
OG0003975	sp|P00750|TPA_HUMAN	TPA	Tissue-type plasminogen activator	199	0.83	0.19	4.38	0	0
OG0004002	sp|Q66H68|RBM47_RAT	RBM47	RNA-binding protein 47	329	0.8	0.2	3.93	0	0
OG0004019	sp|O75334|LIPA2_HUMAN	LIPA2	Liprin-alpha-2	1226	-0.3	0.1	-3	0	0.03
OG0004039	sp|P20794|MAK_HUMAN	MAK	Serine/threonine-protein kinase MAK	42	1.03	0.23	4.55	0	0
OG0004071	sp|Q80U19|DAAM2_MOUSE	DAAM2	Disheveled-associated activator of morphogenesis 2	543	-0.39	0.14	-2.79	0.01	0.04
OG0004147	sp|P25286|VPP1_RAT	VPP1	V-type proton ATPase 116 kDa subunit a isoform 1	5441	-0.46	0.11	-4.01	0	0
OG0004153	sp|P48454|PP2BC_HUMAN	PP2BC	Serine/threonine-protein phosphatase 2B catalytic subunit gamma isoform	501	-0.45	0.12	-3.82	0	0.01
OG0004164	sp|Q9Y2I2|NTNG1_HUMAN	NTNG1	Netrin-G1	170	-0.48	0.17	-2.82	0	0.04
OG0004170	sp|P97445|CAC1A_MOUSE	CAC1A	Voltage-dependent P/Q-type calcium channel subunit alpha-1A	55	-0.65	0.23	-2.79	0.01	0.04
OG0004212	sp|A0N0X6|LRRN1_BOVIN	LRRN1	Leucine-rich repeat neuronal protein 1	156	-0.7	0.21	-3.28	0	0.02
OG0004239	sp|Q96P50|ACAP3_HUMAN	ACAP3	Arf-GAP with coiled-coil, ANK repeat and PH domain-containing protein 3	293	-0.65	0.15	-4.3	0	0
OG0004248	sp|Q9H2X9|S12A5_HUMAN	S12A5	Solute carrier family 12 member 5	2284	-0.66	0.23	-2.84	0	0.04
OG0004254	sp|Q99NE5|RIMS1_MOUSE	RIMS1	Regulating synaptic membrane exocytosis protein 1	1657	-0.57	0.18	-3.1	0	0.02
OG0004265	sp|P83510|TNIK_MOUSE	TNIK	Traf2 and NCK-interacting protein kinase	261	-0.52	0.16	-3.37	0	0.01
OG0004355	sp|D4A6L0|GP158_RAT	GP158	Probable G-protein coupled receptor 158	196	-0.67	0.16	-4.14	0	0
OG0004357	sp|Q9Z0E8|S22A5_MOUSE	S22A5	Solute carrier family 22 member 5	218	0.64	0.23	2.78	0.01	0.04
OG0004390	sp|Q5VU43|MYOME_HUMAN	MYOME	Myomegalin	2349	-0.47	0.16	-2.88	0	0.04
OG0004408	sp|Q00973|B4GN1_HUMAN	B4GN1	Beta-1,4 N-acetylgalactosaminyltransferase 1	140	2.01	0.59	3.37	0	0.01
OG0004446	sp|A0JMD0|CLU_DANRE	CLU	Clustered mitochondria protein homolog	370	-0.5	0.15	-3.34	0	0.02
OG0004454	sp|P29693|EF1D_XENLA	EF1D	Elongation factor 1-delta	760	0.52	0.14	3.77	0	0.01
OG0004472	sp|P11048|LMNA_XENLA	LMNA	Lamin-A	171	0.52	0.14	3.79	0	0.01
OG0004514	sp|A6QQP7|DYSF_BOVIN	DYSF	Dysferlin	72	-0.69	0.23	-3.04	0	0.03
OG0004564	sp|Q5RBL1|GARS_PONAB	GARS	Glycine--tRNA ligase	681	-0.44	0.12	-3.59	0	0.01
OG0004570	sp|Q9Z340|PARD3_RAT	PARD3	Partitioning defective 3 homolog	144	-0.62	0.18	-3.4	0	0.01
OG0004574	sp|O73673|GCR_PAROL	GCR	Glucocorticoid receptor	597	0.32	0.12	2.73	0.01	0.05
OG0004577	sp|Q13586|STIM1_HUMAN	STIM1	Stromal interaction molecule 1	46	0.66	0.2	3.34	0	0.02
OG0004596	sp|Q01484|ANK2_HUMAN	ANK2	Ankyrin-2	3801	-0.69	0.15	-4.78	0	0
OG0004626	sp|P13590|NCAM1_CHICK	NCAM1	Neural cell adhesion molecule 1	522	-0.42	0.12	-3.59	0	0.01
OG0004631	sp|P55196|AFAD_HUMAN	AFAD	Afadin	656	-0.51	0.14	-3.66	0	0.01
OG0004643	sp|Q6PC45|MED30_DANRE	MED30	Mediator of RNA polymerase II transcription subunit 30	324	0.72	0.21	3.49	0	0.01
OG0004665	sp|Q9H2G4|TSYL2_HUMAN	TSYL2	Testis-specific Y-encoded-like protein 2	700	-0.32	0.1	-3.05	0	0.03
OG0004688	sp|O15127|SCAM2_HUMAN	SCAM2	Secretory carrier-associated membrane protein 2	361	0.46	0.12	3.85	0	0.01
OG0004692	sp|O94829|IPO13_HUMAN	IPO13	Importin-13	2654	-0.34	0.12	-2.75	0.01	0.05
OG0004709	sp|Q66I21|AL8A1_DANRE	AL8A1	2-aminomuconic semialdehyde dehydrogenase	20	0.98	0.29	3.34	0	0.01
OG0004712	sp|Q8N1W1|ARG28_HUMAN	ARG28	Rho guanine nucleotide exchange factor 28	163	-0.51	0.19	-2.71	0.01	0.05
OG0004715	sp|Q15878|CAC1E_HUMAN	CAC1E	Voltage-dependent R-type calcium channel subunit alpha-1E	662	-0.67	0.19	-3.48	0	0.01
OG0004740	sp|Q0KK55|KNDC1_MOUSE	KNDC1	Kinase non-catalytic C-lobe domain-containing protein 1	395	-0.55	0.14	-3.78	0	0.01
OG0004771	sp|O95718|ERR2_HUMAN	ERR2	Steroid hormone receptor ERR2	21	-1	0.32	-3.1	0	0.02
OG0004819	sp|Q6NZ09|ADRM1_DANRE	ADRM1	Proteasomal ubiquitin receptor ADRM1	196	0.54	0.15	3.55	0	0.01
OG0004823	sp|Q60675|LAMA2_MOUSE	LAMA2	Laminin subunit alpha-2	193	0.92	0.24	3.84	0	0.01
OG0004857	sp|Q5R930|MSRB3_PONAB	MSRB3	Methionine-R-sulfoxide reductase B3	1037	0.69	0.22	3.17	0	0.02
OG0004874	sp|Q9Y4B5|MTCL1_HUMAN	MTCL1	Microtubule cross-linking factor 1	424	-0.92	0.21	-4.32	0	0
OG0004877	sp|P78417|GSTO1_HUMAN	GSTO1	Glutathione S-transferase omega-1	438	1.75	0.45	3.85	0	0.01
OG0004914	sp|Q6IS24|GLT17_HUMAN	GLT17	Polypeptide N-acetylgalactosaminyltransferase 17	627	-0.49	0.16	-3.14	0	0.02
OG0004919	sp|Q6ZQ58|LARP1_MOUSE	LARP1	La-related protein 1	213	0.58	0.13	4.42	0	0
OG0004920	sp|Q9BVI0|PHF20_HUMAN	PHF20	PHD finger protein 20	632	0.32	0.1	3.34	0	0.01
OG0004928	sp|P31696|AGRIN_CHICK	AGRIN	Agrin	1843	-0.59	0.18	-3.31	0	0.02
OG0004948	sp|P22451|RL5_CHICK	RL5	60S ribosomal protein L5	10664	0.33	0.11	3.14	0	0.02
OG0004953	sp|Q9UGJ0|AAKG2_HUMAN	AAKG2	5'-AMP-activated protein kinase subunit gamma-2	209	-0.38	0.12	-3.03	0	0.03
OG0004987	sp|Q6A0A2|LAR4B_MOUSE	LAR4B	La-related protein 4B	115	-0.53	0.18	-2.98	0	0.03
OG0005003	sp|Q7LDG7|GRP2_HUMAN	GRP2	RAS guanyl-releasing protein 2	414	0.51	0.15	3.33	0	0.02
OG0005092	sp|B5X1P9|ABRX1_SALSA	ABRX1	BRCA1-A complex subunit Abraxas 1	117	0.56	0.16	3.51	0	0.01
OG0005108	sp|Q62645|NMDE4_RAT	NMDE4	Glutamate receptor ionotropic, NMDA 2D	115	-1.03	0.27	-3.75	0	0.01
OG0005119	sp|Q9Y485|DMXL1_HUMAN	DMXL1	DmX-like protein 1	671	-0.55	0.14	-3.9	0	0
OG0005121	sp|Q99MI1|RB6I2_MOUSE	RB6I2	ELKS/Rab6-interacting/CAST family member 1	200	-0.51	0.14	-3.6	0	0.01
OG0005129	sp|Q90952|PON2_CHICK	PON2	Serum paraoxonase/arylesterase 2	330	1.04	0.19	5.43	0	0
OG0005155	sp|Q9W6V5|PTPRJ_CHICK	PTPRJ	Receptor-type tyrosine-protein phosphatase eta	112	0.69	0.25	2.79	0.01	0.04
OG0005162	sp|O54951|SEM6B_MOUSE	SEM6B	Semaphorin-6B	1019	-0.53	0.15	-3.52	0	0.01
OG0005179	sp|O35049|NSMA2_RAT	NSMA2	Sphingomyelin phosphodiesterase 3	73	-0.86	0.26	-3.25	0	0.02
OG0005243	sp|O43439|MTG8R_HUMAN	MTG8R	Protein CBFA2T2	499	-0.54	0.19	-2.89	0	0.04
OG0005269	sp|P25114|F264_RAT	F264	6-phosphofructo-2-kinase/fructose-2,6-bisphosphatase 4	781	-0.37	0.11	-3.52	0	0.01
OG0005284	sp|Q02218|ODO1_HUMAN	ODO1	2-oxoglutarate dehydrogenase, mitochondrial	38	1.98	0.59	3.35	0	0.01
OG0005287	sp|Q5ZMV8|RPGP2_CHICK	RPGP2	Rap1 GTPase-activating protein 2	503	-0.55	0.15	-3.66	0	0.01
OG0005290	sp|Q96S53|TESK2_HUMAN	TESK2	Dual specificity testis-specific protein kinase 2	154	-0.5	0.17	-2.88	0	0.04
OG0005324	sp|Q498M4|WDR5_RAT	WDR5	WD repeat-containing protein 5	284	-0.48	0.11	-4.56	0	0
OG0005325	sp|O60573|IF4E2_HUMAN	IF4E2	Eukaryotic translation initiation factor 4E type 2	804	0.36	0.12	3.11	0	0.02
OG0005338	sp|P13596|NCAM1_RAT	NCAM1	Neural cell adhesion molecule 1	1574	-0.38	0.13	-2.92	0	0.03
OG0005371	sp|Q8BSQ9|PB1_MOUSE	PB1	Protein polybromo-1	1047	-0.39	0.1	-3.96	0	0
OG0005389	sp|O15165|LRAD4_HUMAN	LRAD4	Low-density lipoprotein receptor class A domain-containing protein 4	71	-0.8	0.22	-3.65	0	0.01
OG0005399	sp|O43149|ZZEF1_HUMAN	ZZEF1	Zinc finger ZZ-type and EF-hand domain-containing protein 1	258	-0.44	0.15	-2.96	0	0.03
OG0005407	sp|Q9ESN9|JIP3_MOUSE	JIP3	C-Jun-amino-terminal kinase-interacting protein 3	740	-0.59	0.16	-3.61	0	0.01
OG0005423	sp|Q7Z6J6|FRMD5_HUMAN	FRMD5	FERM domain-containing protein 5	76	-0.47	0.17	-2.71	0.01	0.05
OG0005426	sp|Q9GKY8|JPH1_RABIT	JPH1	Junctophilin-1	881	0.34	0.09	3.64	0	0.01
OG0005461	sp|Q6PGZ3|MIPT3_DANRE	MIPT3	TRAF3-interacting protein 1	332	0.38	0.1	3.75	0	0.01
OG0005467	sp|P58365|CAD23_RAT	CAD23	Cadherin-23	119	-0.57	0.2	-2.83	0	0.04
OG0005471	sp|Q9HCJ3|RAVR2_HUMAN	RAVR2	Ribonucleoprotein PTB-binding 2	3403	0.45	0.14	3.12	0	0.02
OG0005486	sp|Q2KHT3|CL16A_HUMAN	CL16A	Protein CLEC16A	341	-0.4	0.12	-3.22	0	0.02
OG0005496	sp|Q14BN4|SLMAP_HUMAN	SLMAP	Sarcolemmal membrane-associated protein	230	-0.5	0.15	-3.2	0	0.02
OG0005518	sp|Q9HAV4|XPO5_HUMAN	XPO5	Exportin-5	277	-0.38	0.13	-2.87	0	0.04
OG0005519	sp|Q9QZE2|CLNK_MOUSE	CLNK	Cytokine-dependent hematopoietic cell linker	37	0.88	0.28	3.14	0	0.02
OG0005597	sp|Q92614|MY18A_HUMAN	MY18A	Unconventional myosin-XVIIIa	763	-0.42	0.11	-3.67	0	0.01
OG0005676	sp|Q00536|CDK16_HUMAN	CDK16	Cyclin-dependent kinase 16	848	-0.33	0.11	-3.03	0	0.03
OG0005688	sp|Q9Z2C4|MTMR1_MOUSE	MTMR1	Myotubularin-related protein 1	599	-0.45	0.13	-3.57	0	0.01
OG0005718	sp|Q9H237|PORCN_HUMAN	PORCN	Protein-serine O-palmitoleoyltransferase porcupine	81	0.5	0.18	2.81	0	0.04
OG0005722	sp|P62956|CCG7_MOUSE	CCG7	Voltage-dependent calcium channel gamma-7 subunit	150	-0.44	0.16	-2.77	0.01	0.04
OG0005723	sp|P19367|HXK1_HUMAN	HXK1	Hexokinase-1	2920	-0.34	0.1	-3.31	0	0.02
OG0005735	sp|Q9Z1Z0|USO1_MOUSE	USO1	General vesicular transport factor p115	554	-0.32	0.11	-2.88	0	0.04
OG0005755	sp|Q9D0P0|EBPL_MOUSE	EBPL	Emopamil-binding protein-like	16	-0.91	0.31	-2.97	0	0.03
OG0005764	sp|Q96RU3|FNBP1_HUMAN	FNBP1	Formin-binding protein 1	465	-0.43	0.11	-3.74	0	0.01
OG0005765	sp|Q1RLU9|CDK15_DANRE	CDK15	Cyclin-dependent kinase 15	38	0.71	0.24	3.01	0	0.03
OG0005821	sp|Q9H0J9|PAR12_HUMAN	PAR12	Protein mono-ADP-ribosyltransferase PARP12	157	0.7	0.25	2.81	0	0.04
OG0005850	sp|Q96N67|DOCK7_HUMAN	DOCK7	Dedicator of cytokinesis protein 7	133	0.71	0.15	4.76	0	0
OG0005853	sp|Q80U22|RUSC2_MOUSE	RUSC2	Iporin	422	-0.59	0.17	-3.58	0	0.01
OG0005888	sp|A0A1B0GVZ9|TM269_HUMAN	TM269	Transmembrane protein 269	1040	0.64	0.22	2.9	0	0.04
OG0005889	sp|Q8JHI3|AR13B_DANRE	AR13B	ADP-ribosylation factor-like protein 13B	345	0.39	0.08	4.91	0	0
OG0005976	sp|Q8TEB9|RHBL4_HUMAN	RHBL4	Rhomboid-related protein 4	97	0.65	0.2	3.25	0	0.02
OG0005978	sp|Q5R9C1|F263_PONAB	F263	6-phosphofructo-2-kinase/fructose-2,6-bisphosphatase 3	502	0.4	0.12	3.22	0	0.02
OG0005985	sp|A3KQI3|BORC8_DANRE	BORC8	BLOC-1-related complex subunit 8	385	0.31	0.11	2.78	0.01	0.04
OG0006005	sp|O88737|BSN_MOUSE	BSN	Protein bassoon	932	-0.8	0.22	-3.63	0	0.01
OG0006034	sp|Q91V33|KHDR1_RAT	KHDR1	KH domain-containing, RNA-binding, signal transduction-associated protein 1	4046	-0.43	0.09	-4.67	0	0
OG0006079	sp|Q9Y6T7|DGKB_HUMAN	DGKB	Diacylglycerol kinase beta	134	-0.72	0.21	-3.44	0	0.01
OG0006168	sp|P08247|SYPH_HUMAN	SYPH	Synaptophysin	2266	-0.34	0.11	-3.04	0	0.03
OG0006217	sp|Q9QXS1|PLEC_MOUSE	PLEC	Plectin	273	0.5	0.17	2.86	0	0.04
OG0006250	sp|Q3THS6|METK2_MOUSE	METK2	S-adenosylmethionine synthase isoform type-2	1693	0.38	0.11	3.48	0	0.01
OG0006262	sp|Q9H936|GHC1_HUMAN	GHC1	Mitochondrial glutamate carrier 1	342	0.67	0.17	4.04	0	0
OG0006282	sp|Q4KWH8|PLCH1_HUMAN	PLCH1	1-phosphatidylinositol 4,5-bisphosphate phosphodiesterase eta-1	2144	-0.43	0.15	-2.83	0	0.04
OG0006285	sp|Q1RMU2|CYLD_BOVIN	CYLD	Ubiquitin carboxyl-terminal hydrolase CYLD	165	0.5	0.16	3.07	0	0.03
OG0006384	sp|Q91ZU6|DYST_MOUSE	DYST	Dystonin	1594	-0.5	0.13	-3.68	0	0.01
OG0006494	sp|Q99M51|NCK1_MOUSE	NCK1	Cytoplasmic protein NCK1	143	-0.58	0.2	-2.87	0	0.04
OG0006513	sp|A3KPR5|CYAC3_DANRE	CYAC3	Cytochrome b ascorbate-dependent protein 3	151	1.03	0.26	4	0	0
OG0006523	sp|Q9P2K1|C2D2A_HUMAN	C2D2A	Coiled-coil and C2 domain-containing protein 2A	207	-0.39	0.11	-3.56	0	0.01
OG0006581	sp|P68205|RL40_OPHHA	RL40	Ubiquitin-60S ribosomal protein L40	10131	0.32	0.12	2.77	0.01	0.04
OG0006595	sp|Q8CFK2|TF3B_MOUSE	TF3B	Transcription factor IIIB 90 kDa subunit	27	-0.91	0.3	-3.03	0	0.03
OG0006600	sp|Q95JK4|CC50C_MACFA	CC50C	Cell cycle control protein 50C	97	0.74	0.18	4	0	0
OG0006611	sp|Q08495|DEMA_HUMAN	DEMA	Dematin	1873	0.63	0.14	4.62	0	0
OG0006618	sp|P97445|CAC1A_MOUSE	CAC1A	Voltage-dependent P/Q-type calcium channel subunit alpha-1A	248	-0.7	0.21	-3.36	0	0.01
OG0006643	sp|Q90812|CRFR1_CHICK	CRFR1	Corticotropin-releasing factor receptor 1	169	-0.52	0.19	-2.81	0	0.04
OG0006666	sp|Q9BVN2|RUSC1_HUMAN	RUSC1	RUN and SH3 domain-containing protein 1	643	-0.59	0.2	-2.96	0	0.03
OG0006726	sp|Q5T1R4|ZEP3_HUMAN	ZEP3	Transcription factor HIVEP3	1017	-0.59	0.18	-3.25	0	0.02
OG0006808	sp|Q4R979|RBM4_MACFA	RBM4	RNA-binding protein 4	359	-0.9	0.22	-4.08	0	0
OG0006809	sp|Q0VFF9|RIC3_XENTR	RIC3	Protein RIC-3	266	-0.6	0.11	-5.48	0	0
OG0006852	sp|Q96HU8|DIRA2_HUMAN	DIRA2	GTP-binding protein Di-Ras2	1627	0.41	0.12	3.28	0	0.02
OG0006857	sp|Q14432|PDE3A_HUMAN	PDE3A	cGMP-inhibited 3',5'-cyclic phosphodiesterase A	117	-0.84	0.25	-3.38	0	0.01
OG0006869	sp|Q19S50|STAT3_PIG	STAT3	Signal transducer and activator of transcription 3	1501	0.61	0.15	4.14	0	0
OG0006900	sp|P08247|SYPH_HUMAN	SYPH	Synaptophysin	4569	-0.35	0.11	-3.17	0	0.02
OG0006904	sp|Q9Y680|FKBP7_HUMAN	FKBP7	Peptidyl-prolyl cis-trans isomerase FKBP7	15	0.96	0.29	3.25	0	0.02
OG0006908	sp|Q05193|DYN1_HUMAN	DYN1	Dynamin-1	114	0.58	0.17	3.36	0	0.01
OG0006965	sp|P97445|CAC1A_MOUSE	CAC1A	Voltage-dependent P/Q-type calcium channel subunit alpha-1A	109	-0.67	0.25	-2.75	0.01	0.05
OG0006970	sp|Q06546|GABPA_HUMAN	GABPA	GA-binding protein alpha chain	591	0.54	0.14	3.88	0	0
OG0006975	sp|P61255|RL26_MOUSE	RL26	60S ribosomal protein L26	8602	0.33	0.1	3.21	0	0.02
OG0006977	sp|O14593|RFXK_HUMAN	RFXK	DNA-binding protein RFXANK	89	0.62	0.16	3.79	0	0.01
OG0006979	sp|Q9EPF2|MUC18_RAT	MUC18	Cell surface glycoprotein MUC18	287	-0.63	0.18	-3.6	0	0.01
OG0007023	sp|Q9NP56|PDE7B_HUMAN	PDE7B	cAMP-specific 3',5'-cyclic phosphodiesterase 7B	121	-0.93	0.33	-2.85	0	0.04
OG0007068	sp|Q8R361|RFIP5_MOUSE	RFIP5	Rab11 family-interacting protein 5	778	-0.39	0.1	-3.75	0	0.01
OG0007083	sp|Q5XIN7|PMGT1_RAT	PMGT1	Protein O-linked-mannose beta-1,2-N-acetylglucosaminyltransferase 1	167	-0.4	0.15	-2.74	0.01	0.05
OG0007143	sp|Q8BW72|KDM4A_MOUSE	KDM4A	Lysine-specific demethylase 4A	1153	-0.3	0.11	-2.76	0.01	0.04
OG0007164	sp|Q9Y4B5|MTCL1_HUMAN	MTCL1	Microtubule cross-linking factor 1	1353	-0.67	0.21	-3.28	0	0.02
OG0007196	sp|Q6PCS4|RHG29_DANRE	RHG29	Rho GTPase-activating protein 29	226	0.43	0.15	2.8	0.01	0.04
OG0007215	sp|Q63HR2|TNS2_HUMAN	TNS2	Tensin-2	1010	0.5	0.17	2.85	0	0.04
OG0007310	sp|Q3ULZ2|FHDC1_MOUSE	FHDC1	FH2 domain-containing protein 1	676	0.81	0.19	4.27	0	0
OG0007388	sp|Q01102|LYAM3_MOUSE	LYAM3	P-selectin	40	1.45	0.33	4.42	0	0
OG0007409	sp|Q9R1K5|FZR1_MOUSE	FZR1	Fizzy-related protein homolog	243	-0.41	0.1	-4.33	0	0
OG0007422	sp|Q90YW0|RL9_ICTPU	RL9	60S ribosomal protein L9	4166	0.31	0.11	2.79	0.01	0.04
OG0007438	sp|Q9UPU3|SORC3_HUMAN	SORC3	VPS10 domain-containing receptor SorCS3	361	-0.57	0.18	-3.11	0	0.02
OG0007473	sp|P47775|GPR12_HUMAN	GPR12	G-protein coupled receptor 12	58	-0.94	0.28	-3.37	0	0.01
OG0007489	sp|P51576|P2RX1_MOUSE	P2RX1	P2X purinoceptor 1	168	1.01	0.29	3.52	0	0.01
OG0007492	sp|O14745|NHRF1_HUMAN	NHRF1	Na(+)/H(+) exchange regulatory cofactor NHE-RF1	229	0.57	0.2	2.79	0.01	0.04
OG0007500	sp|Q5XFW6|WDR6_RAT	WDR6	WD repeat-containing protein 6	59	-0.56	0.18	-3.15	0	0.02
OG0007542	sp|Q9Y228|T3JAM_HUMAN	T3JAM	TRAF3-interacting JNK-activating modulator	174	1.32	0.41	3.22	0	0.02
OG0007570	sp|Q90ZE4|PSN2_DANRE	PSN2	Presenilin-2	101	-0.51	0.16	-3.22	0	0.02
OG0007571	sp|Q7TPK6|WNK4_RAT	WNK4	Serine/threonine-protein kinase WNK4	787	1.69	0.58	2.9	0	0.03
OG0007586	sp|Q1LYM3|SPIR1_DANRE	SPIR1	Protein spire homolog 1	684	-0.41	0.11	-3.6	0	0.01
OG0007592	sp|P97275|ADAS_CAVPO	ADAS	Alkyldihydroxyacetonephosphate synthase, peroxisomal	297	0.38	0.14	2.82	0	0.04
OG0007600	sp|Q8N957|ANKF1_HUMAN	ANKF1	Ankyrin repeat and fibronectin type-III domain-containing protein 1	143	-0.66	0.22	-3.08	0	0.02
OG0007604	sp|Q5TZF3|ANR45_HUMAN	ANR45	Ankyrin repeat domain-containing protein 45	12	1.06	0.35	3.04	0	0.03
OG0007616	sp|D6REC4|CFA99_HUMAN	CFA99	Cilia- and flagella-associated protein 99	126	0.54	0.15	3.62	0	0.01
OG0007622	sp|Q9NPH3|IL1AP_HUMAN	IL1AP	Interleukin-1 receptor accessory protein	70	0.71	0.2	3.46	0	0.01
OG0007623	sp|Q6NXD8|DEN5B_DANRE	DEN5B	DENN domain-containing protein 5B	269	-0.55	0.18	-3.07	0	0.03
OG0007694	sp|Q9BYV2|TRI54_HUMAN	TRI54	Tripartite motif-containing protein 54	18	-0.96	0.31	-3.11	0	0.02
OG0007760	sp|O75629|CREG1_HUMAN	CREG1	Protein CREG1	1261	1.37	0.48	2.84	0	0.04
OG0007775	sp|Q1LZ89|CC106_BOVIN	CC106	Coiled-coil domain-containing protein 106	135	-0.76	0.14	-5.47	0	0
OG0007804	sp|P63042|STMN4_MOUSE	STMN4	Stathmin-4	357	-0.56	0.19	-3.04	0	0.03
OG0007851	sp|Q9BZE7|EVG1_HUMAN	EVG1	UPF0193 protein EVG1	197	0.64	0.22	2.98	0	0.03
OG0007861	sp|Q9W6N4|THA_HIPHI	THA	Thyroid hormone receptor alpha	396	0.38	0.14	2.72	0.01	0.05
OG0007872	sp|E1C2V1|LMBL1_CHICK	LMBL1	Lethal(3)malignant brain tumor-like protein 1	1414	-0.44	0.12	-3.55	0	0.01
OG0007884	sp|Q68BL8|OLM2B_HUMAN	OLM2B	Olfactomedin-like protein 2B	550	0.42	0.13	3.12	0	0.02
OG0007959	sp|Q66L49|SCMC1_DANRE	SCMC1	Calcium-binding mitochondrial carrier protein SCaMC-1	210	-0.46	0.13	-3.57	0	0.01
OG0008023	sp|O77737|B2CL1_PIG	B2CL1	Bcl-2-like protein 1	73	-0.62	0.21	-2.89	0	0.04
OG0008040	sp|Q96AY4|TTC28_HUMAN	TTC28	Tetratricopeptide repeat protein 28	770	-0.47	0.16	-2.92	0	0.03
OG0008073	sp|P50516|VATA_MOUSE	VATA	V-type proton ATPase catalytic subunit A	4911	-0.39	0.11	-3.59	0	0.01
OG0008091	sp|O00423|EMAL1_HUMAN	EMAL1	Echinoderm microtubule-associated protein-like 1	348	-0.57	0.15	-3.77	0	0.01
OG0008103	sp|Q9EQS0|TALDO_RAT	TALDO	Transaldolase	1388	0.3	0.08	3.99	0	0
OG0008148	sp|O54852|KCNH7_RAT	KCNH7	Potassium voltage-gated channel subfamily H member 7	515	-0.47	0.17	-2.77	0.01	0.04
OG0008154	sp|P17427|AP2A2_MOUSE	AP2A2	AP-2 complex subunit alpha-2	229	0.56	0.17	3.38	0	0.01
OG0008159	sp|Q6ZQE4|NEMP1_MOUSE	NEMP1	Nuclear envelope integral membrane protein 1	79	0.42	0.15	2.84	0	0.04
OG0008184	sp|Q80TB7|ZSWM6_MOUSE	ZSWM6	Zinc finger SWIM domain-containing protein 6	297	-0.55	0.18	-3.13	0	0.02
OG0008261	sp|O43312|MTSS1_HUMAN	MTSS1	Protein MTSS 1	402	-0.62	0.19	-3.3	0	0.02
OG0008346	sp|O00533|NCHL1_HUMAN	NCHL1	Neural cell adhesion molecule L1-like protein	2069	-0.5	0.14	-3.5	0	0.01
OG0008349	sp|P11831|SRF_HUMAN	SRF	Serum response factor	794	0.35	0.11	3.23	0	0.02
OG0008357	sp|Q99PD6|TGFI1_RAT	TGFI1	Transforming growth factor beta-1-induced transcript 1 protein	155	0.44	0.16	2.74	0.01	0.05
OG0008361	sp|Q658P3|STEA3_HUMAN	STEA3	Metalloreductase STEAP3	159	1.17	0.28	4.11	0	0
OG0008367	sp|Q6GQN5|PPR42_DANRE	PPR42	Protein phosphatase 1 regulatory subunit 42	21	0.99	0.25	3.95	0	0
OG0008381	sp|Q96QF7|ACRC_HUMAN	ACRC	Acidic repeat-containing protein	19	-0.83	0.29	-2.85	0	0.04
OG0008393	sp|Q8QZV1|PDE9A_RAT	PDE9A	High affinity cGMP-specific 3',5'-cyclic phosphodiesterase 9A	169	1.68	0.57	2.92	0	0.03
OG0008410	sp|Q9HCH0|NCK5L_HUMAN	NCK5L	Nck-associated protein 5-like	640	-0.61	0.15	-4.18	0	0
OG0008423	sp|B8PYG1|NSMF_DANRE	NSMF	NMDA receptor synaptonuclear signaling and neuronal migration factor	28	-1.17	0.36	-3.22	0	0.02
OG0008477	sp|Q06649|3BP2_MOUSE	3BP2	SH3 domain-binding protein 2	64	0.66	0.21	3.1	0	0.02
OG0008531	sp|F1R983|CTIP_DANRE	CTIP	DNA endonuclease RBBP8	28	1.01	0.34	2.97	0	0.03
OG0008546	sp|Q99MG9|KCIP4_RAT	KCIP4	Kv channel-interacting protein 4	282	-0.34	0.12	-2.97	0	0.03
OG0008576	sp|Q0P583|KCNV1_BOVIN	KCNV1	Potassium voltage-gated channel subfamily V member 1	36	-0.83	0.28	-2.99	0	0.03
OG0008623	sp|Q4R6P7|SESN1_MACFA	SESN1	Sestrin-1	1792	0.4	0.11	3.61	0	0.01
OG0008627	sp|Q15833|STXB2_HUMAN	STXB2	Syntaxin-binding protein 2	213	0.42	0.15	2.85	0	0.04
OG0008686	sp|Q9W735|PRM1A_DANRE	PRM1A	Prominin-1-A	324	0.6	0.19	3.16	0	0.02
OG0008690	sp|Q5RED8|CYLD_PONAB	CYLD	Ubiquitin carboxyl-terminal hydrolase CYLD	872	-0.31	0.1	-2.91	0	0.03
OG0008715	sp|Q08C92|TYW1_DANRE	TYW1	S-adenosyl-L-methionine-dependent tRNA 4-demethylwyosine synthase TYW1	74	-0.82	0.26	-3.17	0	0.02
OG0008758	sp|Q8N0X7|SPART_HUMAN	SPART	Spartin	390	0.46	0.17	2.77	0.01	0.04
OG0008768	sp|P16591|FER_HUMAN	FER	Tyrosine-protein kinase Fer	288	0.6	0.18	3.37	0	0.01
OG0008769	sp|Q5PYH5|DLG1L_DANRE	DLG1L	Discs large homolog 1-like protein	1366	-0.54	0.16	-3.33	0	0.02
OG0008861	sp|Q62261|SPTB2_MOUSE	SPTB2	Spectrin beta chain, non-erythrocytic 1	111	-0.68	0.19	-3.68	0	0.01
OG0008878	sp|O60271|JIP4_HUMAN	JIP4	C-Jun-amino-terminal kinase-interacting protein 4	60	0.69	0.22	3.13	0	0.02
OG0008879	sp|Q8K4Q0|RPTOR_MOUSE	RPTOR	Regulatory-associated protein of mTOR	242	-0.48	0.16	-2.93	0	0.03
OG0008887	sp|P25122|KCNC1_RAT	KCNC1	Potassium voltage-gated channel subfamily C member 1	1034	-0.67	0.18	-3.73	0	0.01
OG0008896	sp|Q3U3Q1|ULK3_MOUSE	ULK3	Serine/threonine-protein kinase ULK3	134	0.34	0.13	2.73	0.01	0.05
OG0008908	sp|O15068|MCF2L_HUMAN	MCF2L	Guanine nucleotide exchange factor DBS	656	-0.5	0.17	-3.01	0	0.03
OG0008922	sp|Q32ZL2|PLPR5_HUMAN	PLPR5	Phospholipid phosphatase-related protein type 5	816	0.43	0.11	3.77	0	0.01
OG0008931	sp|Q9Y223|GLCNE_HUMAN	GLCNE	Bifunctional UDP-N-acetylglucosamine 2-epimerase/N-acetylmannosamine kinase	887	-0.34	0.1	-3.56	0	0.01
OG0008935	sp|Q8AWF2|NACA_ORENI	NACA	Nascent polypeptide-associated complex subunit alpha	8036	0.38	0.14	2.82	0	0.04
OG0009068	sp|Q9UPW8|UN13A_HUMAN	UN13A	Protein unc-13 homolog A	207	-0.6	0.2	-3.01	0	0.03
OG0009119	sp|Q6PCS4|RHG29_DANRE	RHG29	Rho GTPase-activating protein 29	611	0.98	0.32	3.09	0	0.02
OG0009169	sp|P22670|RFX1_HUMAN	RFX1	MHC class II regulatory factor RFX1	285	-0.47	0.15	-3.2	0	0.02
OG0009179	sp|O08967|CYH3_MOUSE	CYH3	Cytohesin-3	195	-0.38	0.13	-2.85	0	0.04
OG0009202	sp|P11532|DMD_HUMAN	DMD	Dystrophin	76	-0.74	0.23	-3.26	0	0.02
OG0009206	sp|Q8TC41|RN217_HUMAN	RN217	Probable E3 ubiquitin-protein ligase RNF217	27	-0.9	0.27	-3.27	0	0.02
OG0009216	sp|Q5VWQ0|RSBN1_HUMAN	RSBN1	Lysine-specific demethylase 9	412	-0.33	0.1	-3.15	0	0.02
OG0009235	sp|E1B7L7|UBN2_BOVIN	UBN2	Ubinuclein-2	145	-0.43	0.15	-2.77	0.01	0.04
OG0009250	sp|Q08462|ADCY2_HUMAN	ADCY2	Adenylate cyclase type 2	1128	-0.5	0.13	-3.78	0	0.01
OG0009268	sp|Q92900|RENT1_HUMAN	RENT1	Regulator of nonsense transcripts 1	715	-0.51	0.14	-3.54	0	0.01
OG0009283	sp|Q925Q8|DACH2_MOUSE	DACH2	Dachshund homolog 2	13	-1.15	0.39	-2.92	0	0.03
OG0009286	sp|Q8BIV7|S45A1_MOUSE	S45A1	Proton-associated sugar transporter A	2121	0.3	0.1	3.07	0	0.03
OG0009316	sp|Q13367|AP3B2_HUMAN	AP3B2	AP-3 complex subunit beta-2	253	-0.75	0.18	-4.16	0	0
OG0009348	sp|F1SPM8|AAK1_PIG	AAK1	AP2-associated protein kinase 1	272	-0.41	0.15	-2.82	0	0.04
OG0009350	sp|Q5RBJ7|TM6S1_PONAB	TM6S1	Transmembrane 6 superfamily member 1	353	0.63	0.23	2.72	0.01	0.05
OG0009428	sp|Q8WUI4|HDAC7_HUMAN	HDAC7	Histone deacetylase 7	76	0.58	0.2	2.97	0	0.03
OG0009459	sp|A8T6P4|MYRIP_DANRE	MYRIP	Rab effector MyRIP	376	-0.43	0.15	-2.78	0.01	0.04
OG0009501	sp|Q01664|TFAP4_HUMAN	TFAP4	Transcription factor AP-4	84	-0.68	0.16	-4.13	0	0
OG0009503	sp|P56959|FUS_MOUSE	FUS	RNA-binding protein FUS	427	-0.76	0.19	-4.04	0	0
OG0009514	sp|Q6DBR4|TIPIN_DANRE	TIPIN	TIMELESS-interacting protein	20	-1.28	0.34	-3.76	0	0.01
OG0009540	sp|P58372|RL30_ICTPU	RL30	60S ribosomal protein L30	7041	0.33	0.11	3.02	0	0.03
OG0009552	sp|O75554|WBP4_HUMAN	WBP4	WW domain-binding protein 4	1108	1.52	0.39	3.94	0	0
OG0009562	sp|Q5BKX0|TM248_DANRE	TM248	Transmembrane protein 248	1079	0.44	0.15	2.95	0	0.03
OG0009569	sp|Q15811|ITSN1_HUMAN	ITSN1	Intersectin-1	346	-0.49	0.15	-3.29	0	0.02
OG0009581	sp|O15164|TIF1A_HUMAN	TIF1A	Transcription intermediary factor 1-alpha	37	-0.8	0.25	-3.17	0	0.02
OG0009586	sp|Q8NF91|SYNE1_HUMAN	SYNE1	Nesprin-1	2588	-0.42	0.14	-2.99	0	0.03
OG0009615	sp|Q9UGI6|KCNN3_HUMAN	KCNN3	Small conductance calcium-activated potassium channel protein 3	37	1.15	0.42	2.76	0.01	0.04
OG0009618	sp|P17870|ARRB1_BOVIN	ARRB1	Beta-arrestin-1	712	-0.37	0.08	-4.32	0	0
OG0009625	sp|Q5VV43|K0319_HUMAN	K0319	Dyslexia-associated protein KIAA0319	101	-0.48	0.17	-2.73	0.01	0.05
OG0009638	sp|F6SEU4|SYGP1_MOUSE	SYGP1	Ras/Rap GTPase-activating protein SynGAP	2043	0.36	0.12	3.11	0	0.02
OG0009648	sp|Q13151|ROA0_HUMAN	ROA0	Heterogeneous nuclear ribonucleoprotein A0	3273	-0.33	0.09	-3.78	0	0.01
OG0009694	sp|Q6PCN3|TTBK1_MOUSE	TTBK1	Tau-tubulin kinase 1	378	-0.51	0.17	-2.99	0	0.03
OG0009700	sp|Q96KR7|PHAR3_HUMAN	PHAR3	Phosphatase and actin regulator 3	304	-0.36	0.12	-2.99	0	0.03
OG0009701	sp|Q80TL0|PPM1E_MOUSE	PPM1E	Protein phosphatase 1E	311	-0.59	0.22	-2.72	0.01	0.05
OG0009716	sp|Q7Z570|Z804A_HUMAN	Z804A	Zinc finger protein 804A	363	-0.57	0.15	-3.83	0	0.01
OG0009735	sp|Q62261|SPTB2_MOUSE	SPTB2	Spectrin beta chain, non-erythrocytic 1	648	-0.92	0.28	-3.28	0	0.02
OG0009776	sp|Q62445|SP4_MOUSE	SP4	Transcription factor Sp4	436	-0.5	0.15	-3.3	0	0.02
OG0009784	sp|Q9R1V4|ADA11_MOUSE	ADA11	Disintegrin and metalloproteinase domain-containing protein 11	2333	-0.43	0.12	-3.55	0	0.01
OG0009806	sp|Q9P2F8|SI1L2_HUMAN	SI1L2	Signal-induced proliferation-associated 1-like protein 2	585	-0.54	0.14	-3.81	0	0.01
OG0009821	sp|O60245|PCDH7_HUMAN	PCDH7	Protocadherin-7	924	-0.51	0.19	-2.77	0.01	0.04
OG0009830	sp|Q5PPZ9|GDS1B_XENLA	GDS1B	Rap1 GTPase-GDP dissociation stimulator 1-B	1418	-0.46	0.13	-3.44	0	0.01
OG0009838	sp|F1MH24|AAK1_BOVIN	AAK1	AP2-associated protein kinase 1	596	-0.41	0.12	-3.3	0	0.02
OG0009845	sp|P32519|ELF1_HUMAN	ELF1	ETS-related transcription factor Elf-1	117	0.62	0.15	4.08	0	0
OG0009906	sp|A5PF48|MYO1C_DANRE	MYO1C	Unconventional myosin-Ic	521	0.49	0.17	2.95	0	0.03
OG0009909	sp|P12980|LYL1_HUMAN	LYL1	Protein lyl-1	187	1.02	0.22	4.61	0	0
OG0009912	sp|Q92051|CAHZ_DANRE	CAHZ	Carbonic anhydrase	1895	2.11	0.59	3.54	0	0.01
OG0009920	sp|Q71M36|CSPG5_MOUSE	CSPG5	Chondroitin sulfate proteoglycan 5	4555	-0.49	0.15	-3.26	0	0.02
OG0009924	sp|Q9UHF1|EGFL7_HUMAN	EGFL7	Epidermal growth factor-like protein 7	203	0.54	0.16	3.48	0	0.01
OG0009969	sp|Q7T330|SPOP_DANRE	SPOP	Speckle-type POZ protein	238	-0.39	0.1	-3.73	0	0.01
OG0010020	sp|Q9UGV2|NDRG3_HUMAN	NDRG3	Protein NDRG3	4432	-0.32	0.11	-2.77	0.01	0.04
OG0010026	sp|Q8IWT3|CUL9_HUMAN	CUL9	Cullin-9	118	-0.55	0.17	-3.31	0	0.02
OG0010065	sp|Q96JM7|LMBL3_HUMAN	LMBL3	Lethal(3)malignant brain tumor-like protein 3	196	0.45	0.16	2.79	0.01	0.04
OG0010149	sp|Q6DC04|CARM1_DANRE	CARM1	Histone-arginine methyltransferase CARM1	476	-0.48	0.14	-3.45	0	0.01
OG0010150	sp|P47830|RL27A_XENLA	RL27A	60S ribosomal protein L27a	5546	0.44	0.13	3.42	0	0.01
OG0010181	sp|Q80U49|C170B_MOUSE	C170B	Centrosomal protein of 170 kDa protein B	113	0.85	0.21	4.04	0	0
OG0010182	sp|A0JM08|C170B_XENTR	C170B	Centrosomal protein of 170 kDa protein B	940	-0.57	0.16	-3.67	0	0.01
OG0010248	sp|Q96N67|DOCK7_HUMAN	DOCK7	Dedicator of cytokinesis protein 7	735	-0.32	0.12	-2.74	0.01	0.05
OG0010252	sp|Q9P2G9|KLHL8_HUMAN	KLHL8	Kelch-like protein 8	1507	-0.3	0.07	-4.1	0	0
OG0010263	sp|Q8N3U4|STAG2_HUMAN	STAG2	Cohesin subunit SA-2	115	-0.55	0.17	-3.25	0	0.02
OG0010285	sp|Q16774|KGUA_HUMAN	KGUA	Guanylate kinase	1069	0.37	0.13	2.94	0	0.03
OG0010302	sp|Q9HCM3|K1549_HUMAN	K1549	UPF0606 protein KIAA1549	299	-0.65	0.23	-2.81	0	0.04
OG0010305	sp|O43390|HNRPR_HUMAN	HNRPR	Heterogeneous nuclear ribonucleoprotein R	2505	-0.3	0.07	-4.26	0	0
OG0010317	sp|Q96T58|MINT_HUMAN	MINT	Msx2-interacting protein	2669	-0.33	0.11	-2.86	0	0.04
OG0010336	sp|Q7SXN5|DNM1L_DANRE	DNM1L	Dynamin-1-like protein	1044	-0.38	0.09	-4.19	0	0
OG0010351	sp|O15519|CFLAR_HUMAN	CFLAR	CASP8 and FADD-like apoptosis regulator	103	0.45	0.16	2.86	0	0.04
OG0010378	sp|Q01543|FLI1_HUMAN	FLI1	Friend leukemia integration 1 transcription factor	334	0.65	0.2	3.17	0	0.02
OG0010384	sp|P13731|SERPH_CHICK	SERPH	Serpin H1	94	0.96	0.19	5.07	0	0
OG0010391	sp|Q99558|M3K14_HUMAN	M3K14	Mitogen-activated protein kinase kinase kinase 14	354	0.34	0.11	2.96	0	0.03
OG0010401	sp|P17426|AP2A1_MOUSE	AP2A1	AP-2 complex subunit alpha-1	2129	-0.53	0.14	-3.65	0	0.01
OG0010411	sp|P11023|RAB3A_BOVIN	RAB3A	Ras-related protein Rab-3A	633	-0.38	0.13	-2.83	0	0.04
OG0010444	sp|Q7Z403|TMC6_HUMAN	TMC6	Transmembrane channel-like protein 6	227	0.4	0.12	3.32	0	0.02
OG0010456	sp|Q08378|GOGA3_HUMAN	GOGA3	Golgin subfamily A member 3	726	-0.42	0.13	-3.32	0	0.02
OG0010460	sp|Q8NB25|F184A_HUMAN	F184A	Protein FAM184A	925	-0.64	0.17	-3.72	0	0.01
OG0010485	sp|Q90923|NET3_CHICK	NET3	Netrin-3 (Fragment)	74	-0.77	0.23	-3.33	0	0.02
OG0010580	sp|Q61288|ACVL1_MOUSE	ACVL1	Serine/threonine-protein kinase receptor R3	194	0.59	0.16	3.8	0	0.01
OG0010618	sp|Q8NEZ4|KMT2C_HUMAN	KMT2C	Histone-lysine N-methyltransferase 2C	704	1.21	0.25	4.92	0	0
OG0010627	sp|Q14108|SCRB2_HUMAN	SCRB2	Lysosome membrane protein 2	1556	-0.35	0.1	-3.44	0	0.01
OG0010644	sp|Q1LXK5|M10B2_DANRE	M10B2	Putative helicase mov-10-B.2	151	0.91	0.25	3.62	0	0.01
OG0010657	sp|Q13287|NMI_HUMAN	NMI	N-myc-interactor	239	0.77	0.23	3.31	0	0.02
OG0010663	sp|Q5MD61|CXCR3_BOVIN	CXCR3	C-X-C chemokine receptor type 3	180	0.94	0.29	3.28	0	0.02
OG0010800	sp|Q8BPQ7|SGSM1_MOUSE	SGSM1	Small G protein signaling modulator 1	1280	-0.37	0.1	-3.79	0	0.01
OG0010806	sp|Q8K0U4|HS12A_MOUSE	HS12A	Heat shock 70 kDa protein 12A	249	-0.72	0.2	-3.62	0	0.01
OG0010850	sp|P48058|GRIA4_HUMAN	GRIA4	Glutamate receptor 4	375	-0.6	0.2	-3.04	0	0.03
OG0010867	sp|Q8CF97|VCIP1_RAT	VCIP1	Deubiquitinating protein VCIP135	80	-0.56	0.2	-2.75	0.01	0.05
OG0010901	sp|O75912|DGKI_HUMAN	DGKI	Diacylglycerol kinase iota	158	-0.75	0.23	-3.3	0	0.02
OG0010914	sp|Q90ZY4|SBK1_DANRE	SBK1	Serine/threonine-protein kinase SBK1	492	-0.52	0.15	-3.48	0	0.01
OG0010928	sp|Q8TCU6|PREX1_HUMAN	PREX1	Phosphatidylinositol 3,4,5-trisphosphate-dependent Rac exchanger 1 protein	870	-0.41	0.15	-2.82	0	0.04
OG0010957	sp|Q9PT92|CATA_DANRE	CATA	Catalase	1209	0.43	0.14	3.07	0	0.03
OG0010974	sp|O42469|TLE1_XENLA	TLE1	Transducin-like enhancer protein 1	385	-0.59	0.15	-3.94	0	0
OG0010976	sp|O09232|HBB_MELAE	HBB	Hemoglobin subunit beta	132829	2.23	0.61	3.65	0	0.01
OG0011007	sp|O95810|CAVN2_HUMAN	CAVN2	Caveolae-associated protein 2	554	0.72	0.15	4.72	0	0
OG0011029	sp|Q5RAG2|ESYT1_PONAB	ESYT1	Extended synaptotagmin-1	611	0.55	0.14	4.05	0	0
OG0011052	sp|A0A1L8GSA2|TET3A_XENLA	TET3A	Methylcytosine dioxygenase tet3-A	312	-0.58	0.2	-2.95	0	0.03
OG0011099	sp|Q925R7|GLT10_RAT	GLT10	Polypeptide N-acetylgalactosaminyltransferase 10	174	-0.68	0.15	-4.66	0	0
OG0011125	sp|O95271|TNKS1_HUMAN	TNKS1	Poly [ADP-ribose] polymerase tankyrase-1	1865	0.38	0.09	4.26	0	0
OG0011130	sp|P51816|AFF2_HUMAN	AFF2	AF4/FMR2 family member 2	135	-0.72	0.25	-2.92	0	0.03
OG0011144	sp|O15083|ERC2_HUMAN	ERC2	ERC protein 2	694	-0.6	0.18	-3.28	0	0.02
OG0011158	sp|O94898|LRIG2_HUMAN	LRIG2	Leucine-rich repeats and immunoglobulin-like domains protein 2	179	-0.64	0.19	-3.44	0	0.01
OG0011200	sp|Q91YL2|RN126_MOUSE	RN126	E3 ubiquitin-protein ligase RNF126	406	0.71	0.18	4.03	0	0
OG0011270	sp|Q96N64|PWP2A_HUMAN	PWP2A	PWWP domain-containing protein 2A	291	-0.42	0.14	-3.05	0	0.03
OG0011302	sp|P33175|KIF5A_MOUSE	KIF5A	Kinesin heavy chain isoform 5A	707	-0.45	0.15	-3.09	0	0.02
OG0011305	sp|Q7Z407|CSMD3_HUMAN	CSMD3	CUB and sushi domain-containing protein 3	218	-0.59	0.22	-2.7	0.01	0.05
OG0011307	sp|Q5R613|SNX6_PONAB	SNX6	Sorting nexin-6	302	-0.38	0.13	-2.87	0	0.04
OG0011424	sp|Q8R426|KCIP1_RAT	KCIP1	Kv channel-interacting protein 1	404	-0.4	0.12	-3.43	0	0.01
OG0011441	sp|P62869|ELOB_MOUSE	ELOB	Elongin-B	2166	0.42	0.13	3.21	0	0.02
OG0011490	sp|Q684M4|KEAP1_PIG	KEAP1	Kelch-like ECH-associated protein 1	64	0.69	0.18	3.76	0	0.01
OG0011532	sp|Q9YHZ5|PIM2_DANRE	PIM2	Serine/threonine-protein kinase pim-2	70	1.48	0.35	4.2	0	0
OG0011553	sp|Q9BXU9|CABP8_HUMAN	CABP8	Calcium-binding protein 8	69	-0.81	0.21	-3.77	0	0.01
OG0011589	sp|Q9Y2I1|NISCH_HUMAN	NISCH	Nischarin	172	-0.67	0.24	-2.83	0	0.04
OG0011593	sp|Q8IX29|FBX16_HUMAN	FBX16	F-box only protein 16	34	1.36	0.45	3.01	0	0.03
OG0011601	sp|O42182|FBLN1_DANRE	FBLN1	Fibulin-1	41	0.81	0.27	2.95	0	0.03
OG0011605	sp|Q1LVW0|BTBBA_DANRE	BTBBA	Ankyrin repeat and BTB/POZ domain-containing protein BTBD11-A	78	-0.86	0.24	-3.58	0	0.01
OG0011615	sp|Q6PCE3|PGM2L_HUMAN	PGM2L	Glucose 1,6-bisphosphate synthase	266	-0.41	0.13	-3.04	0	0.03
OG0011630	sp|P23769|GATA2_HUMAN	GATA2	Endothelial transcription factor GATA-2	232	1.87	0.61	3.04	0	0.03
OG0011647	sp|Q16827|PTPRO_HUMAN	PTPRO	Receptor-type tyrosine-protein phosphatase O	638	-0.67	0.19	-3.48	0	0.01
OG0011719	sp|Q5UAK0|MIER1_MOUSE	MIER1	Mesoderm induction early response protein 1	347	0.31	0.09	3.41	0	0.01
OG0011771	sp|Q5JR59|MTUS2_HUMAN	MTUS2	Microtubule-associated tumor suppressor candidate 2	492	-0.45	0.15	-2.89	0	0.04
OG0011781	sp|Q6R6I7|RXFP1_MOUSE	RXFP1	Relaxin receptor 1	10	-1.67	0.46	-3.64	0	0.01
OG0011792	sp|Q86WH2|RASF3_HUMAN	RASF3	Ras association domain-containing protein 3	123	0.76	0.24	3.12	0	0.02
OG0011814	sp|P08582|TRFM_HUMAN	TRFM	Melanotransferrin	75	-1.7	0.36	-4.74	0	0
OG0011834	sp|P31321|KAP1_HUMAN	KAP1	cAMP-dependent protein kinase type I-beta regulatory subunit	1018	-0.59	0.13	-4.35	0	0
OG0011879	sp|Q8NEV4|MYO3A_HUMAN	MYO3A	Myosin-IIIa	164	-0.59	0.19	-3.06	0	0.03
OG0011891	sp|Q3UJK4|GTPB2_MOUSE	GTPB2	GTP-binding protein 2	373	-0.46	0.11	-4.18	0	0
OG0011902	sp|Q14149|MORC3_HUMAN	MORC3	MORC family CW-type zinc finger protein 3	60	0.71	0.23	3.08	0	0.02
OG0011938	sp|Q8AXC6|KIT_TAKRU	KIT	Mast/stem cell growth factor receptor Kit	367	-0.68	0.19	-3.67	0	0.01
OG0011952	sp|Q6P1A2|MBOA5_HUMAN	MBOA5	Lysophospholipid acyltransferase 5	214	0.41	0.13	3.04	0	0.03
OG0011979	sp|H2LBU8|YAP1_ORYLA	YAP1	Transcriptional coactivator YAP1	195	0.68	0.19	3.55	0	0.01
OG0011995	sp|P42224|STAT1_HUMAN	STAT1	Signal transducer and activator of transcription 1-alpha/beta	711	0.52	0.15	3.37	0	0.01
OG0012020	sp|Q9NS37|ZHANG_HUMAN	ZHANG	CREB/ATF bZIP transcription factor	163	0.34	0.12	2.85	0	0.04
OG0012165	sp|Q504E7|SZRD1_DANRE	SZRD1	SUZ domain-containing protein 1	335	0.36	0.12	3.1	0	0.02
OG0012174	sp|P11799|MYLK_CHICK	MYLK	Myosin light chain kinase, smooth muscle	165	0.53	0.17	3.19	0	0.02
OG0012195	sp|Q804S5|MIB1_DANRE	MIB1	E3 ubiquitin-protein ligase mib1	834	-0.38	0.11	-3.35	0	0.01
OG0012201	sp|P63013|PRRX1_MOUSE	PRRX1	Paired mesoderm homeobox protein 1	18	1.11	0.36	3.05	0	0.03
OG0012204	sp|Q8N5C6|SRBD1_HUMAN	SRBD1	S1 RNA-binding domain-containing protein 1	42	-0.56	0.18	-3.06	0	0.03
OG0012274	sp|H2MTR9|ADIP_ORYLA	ADIP	Afadin- and alpha-actinin-binding protein	87	0.51	0.17	3.09	0	0.02
OG0012285	sp|Q13123|RED_HUMAN	RED	Protein Red	610	-0.3	0.1	-3.05	0	0.03
OG0012308	sp|A9RA88|INSI2_PAPAN	INSI2	Insulin-induced gene 2 protein	149	-0.38	0.14	-2.74	0.01	0.05
OG0012324	sp|Q803E1|NCBP3_DANRE	NCBP3	Nuclear cap-binding protein subunit 3	198	-0.55	0.18	-2.99	0	0.03
OG0012333	sp|O95398|RPGF3_HUMAN	RPGF3	Rap guanine nucleotide exchange factor 3	485	0.93	0.23	4.13	0	0
OG0012404	sp|Q8VIJ6|SFPQ_MOUSE	SFPQ	Splicing factor, proline- and glutamine-rich	2783	-0.31	0.1	-3.13	0	0.02
OG0012411	sp|Q9H2X6|HIPK2_HUMAN	HIPK2	Homeodomain-interacting protein kinase 2	2493	0.49	0.13	3.69	0	0.01
OG0012438	sp|F1QN74|ZMY10_DANRE	ZMY10	Zinc finger MYND domain-containing protein 10	133	0.35	0.12	2.99	0	0.03
OG0012443	sp|Q91398|CSK2B_DANRE	CSK2B	Casein kinase II subunit beta	558	-0.42	0.12	-3.39	0	0.01
OG0012488	sp|A7Z050|VIP1_BOVIN	VIP1	Inositol hexakisphosphate and diphosphoinositol-pentakisphosphate kinase 1	60	1.2	0.29	4.21	0	0
OG0012496	sp|Q4W5Z4|DNM3A_CHICK	DNM3A	DNA (cytosine-5)-methyltransferase 3A	461	-0.96	0.33	-2.9	0	0.03
OG0012513	sp|P41247|PLPL4_HUMAN	PLPL4	Patatin-like phospholipase domain-containing protein 4	41	-0.64	0.2	-3.19	0	0.02
OG0012563	sp|Q9DCG6|PBLD1_MOUSE	PBLD1	Phenazine biosynthesis-like domain-containing protein 1	452	0.48	0.16	3.08	0	0.02
OG0012604	sp|Q5NUA6|NF2L2_BOVIN	NF2L2	Nuclear factor erythroid 2-related factor 2	1826	0.52	0.15	3.53	0	0.01
OG0012619	sp|Q3SZP0|IRF1_BOVIN	IRF1	Interferon regulatory factor 1	332	0.92	0.24	3.81	0	0.01
OG0012640	sp|Q7SY48|HEAT1_DANRE	HEAT1	HEAT repeat-containing protein 1	126	-0.48	0.17	-2.88	0	0.04
OG0012670	sp|Q99PP9|TRI16_MOUSE	TRI16	Tripartite motif-containing protein 16	20	1.07	0.38	2.83	0	0.04
OG0012672	sp|O42204|ITM2B_CHICK	ITM2B	Integral membrane protein 2B	3454	0.46	0.14	3.26	0	0.02
OG0012688	sp|A4FV97|RL1D1_BOVIN	RL1D1	Ribosomal L1 domain-containing protein 1	235	0.49	0.13	3.72	0	0.01
OG0012720	sp|Q60665|SKIL_MOUSE	SKIL	Ski-like protein	469	-0.41	0.15	-2.73	0.01	0.05
OG0012730	sp|Q95LG1|LYAM2_HORSE	LYAM2	E-selectin	119	1.55	0.42	3.69	0	0.01
OG0012744	sp|O94868|FCSD2_HUMAN	FCSD2	F-BAR and double SH3 domains protein 2	150	-0.53	0.16	-3.35	0	0.01
OG0012764	sp|P55040|GEM_HUMAN	GEM	GTP-binding protein GEM	218	0.39	0.14	2.81	0	0.04
OG0012771	sp|Q76I79|SSH1_MOUSE	SSH1	Protein phosphatase Slingshot homolog 1	301	-0.53	0.15	-3.45	0	0.01
OG0012772	sp|Q15063|POSTN_HUMAN	POSTN	Periostin	86	0.95	0.24	3.9	0	0
OG0012928	sp|O75326|SEM7A_HUMAN	SEM7A	Semaphorin-7A	434	1.24	0.41	3.05	0	0.03
OG0012933	sp|Q5SVR0|TBC9B_MOUSE	TBC9B	TBC1 domain family member 9B	751	-0.52	0.16	-3.2	0	0.02
OG0012954	sp|Q6ZPQ6|PITM2_MOUSE	PITM2	Membrane-associated phosphatidylinositol transfer protein 2	131	-0.73	0.24	-3.05	0	0.03
OG0013012	sp|Q9CW73|B3GA1_MOUSE	B3GA1	Galactosylgalactosylxylosylprotein 3-beta-glucuronosyltransferase 1	228	-0.41	0.11	-3.72	0	0.01
OG0013062	sp|P61328|FGF12_HUMAN	FGF12	Fibroblast growth factor 12	94	-0.7	0.21	-3.35	0	0.01
OG0013064	sp|B0UZC8|VWC2L_DANRE	VWC2L	von Willebrand factor C domain-containing protein 2-like	174	-0.41	0.15	-2.73	0.01	0.05
OG0013101	sp|Q8NEU8|DP13B_HUMAN	DP13B	DCC-interacting protein 13-beta	616	-0.5	0.14	-3.59	0	0.01
OG0013140	sp|Q96G01|BICD1_HUMAN	BICD1	Protein bicaudal D homolog 1	185	-0.86	0.23	-3.66	0	0.01
OG0013156	sp|Q9BXW7|HDHD5_HUMAN	HDHD5	Haloacid dehalogenase-like hydrolase domain-containing 5	1202	0.47	0.15	3.18	0	0.02
OG0013168	sp|Q9IAK4|NOE1_CHICK	NOE1	Noelin	568	-1.06	0.23	-4.57	0	0
OG0013184	sp|Q6DJ87|CC90B_XENTR	CC90B	Coiled-coil domain-containing protein 90B, mitochondrial	106	0.58	0.19	2.99	0	0.03
OG0013237	sp|Q6IQX0|KD5BB_DANRE	KD5BB	Lysine-specific demethylase 5B-B	1339	-0.31	0.09	-3.32	0	0.02
OG0013285	sp|Q5TYP4|CA112_DANRE	CA112	Uncharacterized protein C1orf112 homolog	38	-0.77	0.28	-2.75	0.01	0.05
OG0013293	sp|Q3MHI7|RF1M_BOVIN	RF1M	Peptide chain release factor 1, mitochondrial	117	0.48	0.14	3.5	0	0.01
OG0013350	sp|Q9ULJ6|ZMIZ1_HUMAN	ZMIZ1	Zinc finger MIZ domain-containing protein 1	509	-0.58	0.19	-3.06	0	0.03
OG0013355	sp|Q6PD03|2A5A_MOUSE	2A5A	Serine/threonine-protein phosphatase 2A 56 kDa regulatory subunit alpha isoform	747	0.38	0.12	3.24	0	0.02
OG0013381	sp|Q8R4K2|IRAK4_MOUSE	IRAK4	Interleukin-1 receptor-associated kinase 4	236	0.61	0.21	2.85	0	0.04
OG0013512	sp|Q76N89|HECW1_HUMAN	HECW1	E3 ubiquitin-protein ligase HECW1	368	-0.77	0.17	-4.51	0	0
OG0013516	sp|Q5JYT7|K1755_HUMAN	K1755	Uncharacterized protein KIAA1755	21	-1.4	0.39	-3.64	0	0.01
OG0013530	sp|Q6AYT2|NFE2_RAT	NFE2	Transcription factor NF-E2 45 kDa subunit	67	1.78	0.57	3.12	0	0.02
OG0013558	sp|P56101|DNJC5_TETCF	DNJC5	DnaJ homolog subfamily C member 5	93	0.63	0.21	2.96	0	0.03
OG0013601	sp|Q9NRG1|PRDC1_HUMAN	PRDC1	Phosphoribosyltransferase domain-containing protein 1	49	0.63	0.23	2.78	0.01	0.04
OG0013655	sp|Q9UPN3|MACF1_HUMAN	MACF1	Microtubule-actin cross-linking factor 1, isoforms 1/2/3/5	612	-0.52	0.18	-2.9	0	0.03
OG0013663	sp|P32847|B3AT_ONCMY	B3AT	Band 3 anion exchange protein	2880	2.08	0.62	3.33	0	0.02
OG0013665	sp|Q925Q3|NCLX_MOUSE	NCLX	Mitochondrial sodium/calcium exchanger protein	296	0.43	0.14	3.09	0	0.02
OG0013687	sp|Q9Y5Z4|HEBP2_HUMAN	HEBP2	Heme-binding protein 2	599	0.47	0.13	3.61	0	0.01
OG0013695	sp|U3U715|HISAT_SCOAU	HISAT	Histidine N-acetyltransferase	164	-0.98	0.23	-4.22	0	0
OG0013708	sp|Q1LWV4|LHX9_DANRE	LHX9	LIM/homeobox protein Lhx9	388	-0.52	0.16	-3.36	0	0.01
OG0013736	sp|Q32KY3|MLF1_BOVIN	MLF1	Myeloid leukemia factor 1	128	1.27	0.29	4.34	0	0
OG0013742	sp|P51692|STA5B_HUMAN	STA5B	Signal transducer and activator of transcription 5B	147	0.64	0.16	4.04	0	0
OG0013822	sp|F1NY98|DSCAM_CHICK	DSCAM	Down syndrome cell adhesion molecule homolog	816	-0.51	0.18	-2.79	0.01	0.04
OG0013829	sp|Q2KJ34|HBP1_BOVIN	HBP1	HMG box-containing protein 1	630	0.45	0.11	3.95	0	0
OG0013842	sp|Q9H2E6|SEM6A_HUMAN	SEM6A	Semaphorin-6A	905	-0.41	0.14	-2.92	0	0.03
OG0013901	sp|Q13017|RHG05_HUMAN	RHG05	Rho GTPase-activating protein 5	669	-0.61	0.14	-4.24	0	0
OG0013946	sp|Q6EMB2|TTLL5_HUMAN	TTLL5	Tubulin polyglutamylase TTLL5	504	-0.33	0.1	-3.31	0	0.02
OG0013951	sp|Q8IZQ1|WDFY3_HUMAN	WDFY3	WD repeat and FYVE domain-containing protein 3	2079	-0.68	0.2	-3.4	0	0.01
OG0013958	sp|Q17RD7|SYT16_HUMAN	SYT16	Synaptotagmin-16	214	-0.74	0.22	-3.41	0	0.01
OG0013966	sp|O95785|WIZ_HUMAN	WIZ	Protein Wiz	212	-0.49	0.15	-3.26	0	0.02
OG0014041	sp|O57321|EAA1_AMBTI	EAA1	Excitatory amino acid transporter 1	767	0.75	0.17	4.45	0	0
OG0014043	sp|Q9ERE9|JIP2_MOUSE	JIP2	C-Jun-amino-terminal kinase-interacting protein 2	4468	-0.48	0.12	-4.19	0	0
OG0014092	sp|Q14681|KCTD2_HUMAN	KCTD2	BTB/POZ domain-containing protein KCTD2	163	-0.6	0.2	-2.99	0	0.03
OG0014102	sp|P50336|PPOX_HUMAN	PPOX	Protoporphyrinogen oxidase	192	0.48	0.16	3.04	0	0.03
OG0014138	sp|O76080|ZFAN5_HUMAN	ZFAN5	AN1-type zinc finger protein 5	2173	0.53	0.12	4.39	0	0
OG0014142	sp|Q4PZA2|ECE1_MOUSE	ECE1	Endothelin-converting enzyme 1	320	1.08	0.24	4.56	0	0
OG0014154	sp|Q86XE3|MICU3_HUMAN	MICU3	Calcium uptake protein 3, mitochondrial	169	-0.54	0.17	-3.14	0	0.02
OG0014167	sp|O70628|PDE9A_MOUSE	PDE9A	High affinity cGMP-specific 3',5'-cyclic phosphodiesterase 9A	180	1.77	0.63	2.8	0.01	0.04
OG0014178	sp|P45974|UBP5_HUMAN	UBP5	Ubiquitin carboxyl-terminal hydrolase 5	1374	-0.32	0.1	-3.18	0	0.02
OG0014181	sp|Q969T9|WBP2_HUMAN	WBP2	WW domain-binding protein 2	1491	-0.31	0.1	-3.07	0	0.03
OG0014241	sp|Q5ZKA5|MTDC_CHICK	MTDC	Bifunctional methylenetetrahydrofolate dehydrogenase/cyclohydrolase, mitochondrial	61	0.77	0.28	2.72	0.01	0.05
OG0014258	sp|Q92982|NINJ1_HUMAN	NINJ1	Ninjurin-1	122	0.58	0.18	3.27	0	0.02
OG0014275	sp|O08876|KLF10_RAT	KLF10	Krueppel-like factor 10	10	2.01	0.72	2.8	0.01	0.04
OG0014282	sp|Q7T012|HDHD3_DANRE	HDHD3	Haloacid dehalogenase-like hydrolase domain-containing protein 3	197	0.39	0.12	3.4	0	0.01
OG0014299	sp|Q6GQ29|CBPQ_XENLA	CBPQ	Carboxypeptidase Q	193	0.53	0.12	4.41	0	0
OG0014300	sp|Q9DG12|ARNT2_DANRE	ARNT2	Aryl hydrocarbon receptor nuclear translocator 2	712	-0.52	0.16	-3.29	0	0.02
OG0014304	sp|Q90635|DPYL2_CHICK	DPYL2	Dihydropyrimidinase-related protein 2	252	-0.53	0.19	-2.78	0.01	0.04
OG0014315	sp|Q9QZI8|SERC1_MOUSE	SERC1	Serine incorporator 1	350	0.46	0.12	3.69	0	0.01
OG0014400	sp|A0JND4|SBNO2_BOVIN	SBNO2	Protein strawberry notch homolog 2	590	0.4	0.11	3.67	0	0.01
OG0014410	sp|O57429|UBP2_CHICK	UBP2	Ubiquitin carboxyl-terminal hydrolase 2	749	-0.56	0.2	-2.79	0.01	0.04
OG0014446	sp|Q5XJV6|LMTK3_MOUSE	LMTK3	Serine/threonine-protein kinase LMTK3	3772	-0.37	0.1	-3.66	0	0.01
OG0014470	sp|O15266|SHOX_HUMAN	SHOX	Short stature homeobox protein	232	-0.54	0.16	-3.26	0	0.02
OG0014490	sp|Q9H7U1|CCSE2_HUMAN	CCSE2	Serine-rich coiled-coil domain-containing protein 2	72	-0.92	0.21	-4.31	0	0
OG0014628	sp|Q6PJG2|EMSA1_HUMAN	EMSA1	ELM2 and SANT domain-containing protein 1	199	0.66	0.15	4.46	0	0
OG0014694	sp|Q3SWY2|ILK_BOVIN	ILK	Integrin-linked protein kinase	331	0.3	0.1	2.89	0	0.04
OG0014707	sp|Q3BCQ4|RHCG_CANLF	RHCG	Ammonium transporter Rh type C	194	1.72	0.42	4.07	0	0
OG0014776	sp|Q9Z1N9|UN13B_MOUSE	UN13B	Protein unc-13 homolog B	3088	-0.47	0.14	-3.4	0	0.01
OG0014780	sp|B2GUZ1|UBP4_RAT	UBP4	Ubiquitin carboxyl-terminal hydrolase 4	613	-0.32	0.12	-2.7	0.01	0.05
OG0014822	sp|Q01484|ANK2_HUMAN	ANK2	Ankyrin-2	1246	-0.6	0.16	-3.68	0	0.01
OG0014832	sp|Q6NZL0|SOGA3_MOUSE	SOGA3	Protein SOGA3	391	-0.49	0.17	-2.91	0	0.03
OG0014845	sp|Q13368|MPP3_HUMAN	MPP3	MAGUK p55 subfamily member 3	316	-0.83	0.24	-3.38	0	0.01
OG0014877	sp|B6F1W5|KTU_ORYLA	KTU	Protein kintoun	39	0.88	0.25	3.49	0	0.01
OG0014936	sp|Q96G01|BICD1_HUMAN	BICD1	Protein bicaudal D homolog 1	382	-0.48	0.15	-3.29	0	0.02
OG0014952	sp|Q03443|CRJ1B_TRICY	CRJ1B	Crystallin J1B	1041	1.96	0.54	3.6	0	0.01
OG0014955	sp|Q6PFW1|VIP1_HUMAN	VIP1	Inositol hexakisphosphate and diphosphoinositol-pentakisphosphate kinase 1	1243	-0.35	0.1	-3.33	0	0.02
OG0014963	sp|Q8N3J2|METL4_HUMAN	METL4	N(6)-adenine-specific DNA methyltransferase METTL4	102	0.4	0.14	2.86	0	0.04
OG0014971	sp|Q01134|CHKA_RAT	CHKA	Choline kinase alpha	414	-0.41	0.13	-3.02	0	0.03
OG0014975	sp|P16388|KCNA1_MOUSE	KCNA1	Potassium voltage-gated channel subfamily A member 1	227	-0.51	0.19	-2.72	0.01	0.05
OG0015054	sp|Q9ESQ7|PSD1_RAT	PSD1	PH and SEC7 domain-containing protein 1	215	-0.53	0.2	-2.7	0.01	0.05
OG0015056	sp|P51532|SMCA4_HUMAN	SMCA4	Transcription activator BRG1	1493	-0.51	0.18	-2.82	0	0.04
OG0015064	sp|Q5XJQ7|OSR1_DANRE	OSR1	Protein odd-skipped-related 1	319	0.61	0.21	2.85	0	0.04
OG0015087	sp|P25325|THTM_HUMAN	THTM	3-mercaptopyruvate sulfurtransferase	32	2.08	0.5	4.17	0	0
OG0015130	sp|P25963|IKBA_HUMAN	IKBA	NF-kappa-B inhibitor alpha	422	0.58	0.16	3.5	0	0.01
OG0015168	sp|Q90336|MK14A_CYPCA	MK14A	Mitogen-activated protein kinase 14A	797	0.5	0.15	3.43	0	0.01
OG0015188	sp|Q9BZ71|PITM3_HUMAN	PITM3	Membrane-associated phosphatidylinositol transfer protein 3	445	-0.65	0.2	-3.25	0	0.02
OG0015223	sp|Q9PTG8|TACC3_XENLA	TACC3	Transforming acidic coiled-coil-containing protein 3	131	1.03	0.31	3.35	0	0.01
OG0015256	sp|Q99PP9|TRI16_MOUSE	TRI16	Tripartite motif-containing protein 16	74	0.59	0.21	2.78	0.01	0.04
OG0015287	sp|Q91V33|KHDR1_RAT	KHDR1	KH domain-containing, RNA-binding, signal transduction-associated protein 1	1291	-0.33	0.1	-3.39	0	0.01
OG0015293	sp|Q58DA1|SPEF1_BOVIN	SPEF1	Sperm flagellar protein 1	26	0.94	0.33	2.87	0	0.04
OG0015295	sp|Q17QU7|DHR13_BOVIN	DHR13	Dehydrogenase/reductase SDR family member 13	137	1.04	0.31	3.41	0	0.01
OG0015307	sp|A1XQX1|NR1AB_DANRE	NR1AB	Neurexin-1a-beta	1166	0.98	0.23	4.26	0	0
OG0015333	sp|A8WG43|CCD89_DANRE	CCD89	Coiled-coil domain-containing protein 89	63	0.73	0.25	2.97	0	0.03
OG0015606	sp|Q8N568|DCLK2_HUMAN	DCLK2	Serine/threonine-protein kinase DCLK2	133	-0.81	0.25	-3.2	0	0.02
OG0015609	sp|Q62760|TOM20_RAT	TOM20	Mitochondrial import receptor subunit TOM20 homolog	299	0.38	0.13	3.02	0	0.03
OG0015686	sp|Q14432|PDE3A_HUMAN	PDE3A	cGMP-inhibited 3',5'-cyclic phosphodiesterase A	137	-0.8	0.23	-3.51	0	0.01
OG0015694	sp|Q5RF19|I11RA_PONAB	I11RA	Interleukin-11 receptor subunit alpha	170	0.71	0.19	3.67	0	0.01
OG0015701	sp|Q9HAS0|NJMU_HUMAN	NJMU	Protein Njmu-R1	325	-0.46	0.12	-3.75	0	0.01
OG0015759	sp|Q8N2Y8|RUSC2_HUMAN	RUSC2	Iporin	1344	-0.55	0.19	-2.91	0	0.03
OG0015789	sp|Q62413|EPHA6_MOUSE	EPHA6	Ephrin type-A receptor 6	410	-0.5	0.16	-3.17	0	0.02
OG0015805	sp|O15031|PLXB2_HUMAN	PLXB2	Plexin-B2	1621	-0.56	0.19	-2.99	0	0.03
OG0015813	sp|Q06455|MTG8_HUMAN	MTG8	Protein CBFA2T1	211	-0.78	0.21	-3.81	0	0.01
OG0015874	sp|Q8N6V9|TEX9_HUMAN	TEX9	Testis-expressed protein 9	35	0.64	0.23	2.73	0.01	0.05
OG0015900	sp|Q80WC3|TNC18_MOUSE	TNC18	Trinucleotide repeat-containing gene 18 protein	1796	-0.46	0.14	-3.22	0	0.02
OG0015910	sp|Q9N0C5|KITM_MACFA	KITM	Thymidine kinase 2, mitochondrial	359	0.36	0.09	3.86	0	0.01
OG0015994	sp|Q8K2L8|TPC12_MOUSE	TPC12	Trafficking protein particle complex subunit 12	210	-0.65	0.19	-3.44	0	0.01
OG0016007	sp|Q8CHG3|GCC2_MOUSE	GCC2	GRIP and coiled-coil domain-containing protein 2	380	-0.34	0.12	-2.81	0.01	0.04
OG0016101	sp|Q6NUT3|MFS12_HUMAN	MFS12	Major facilitator superfamily domain-containing protein 12	332	0.48	0.18	2.72	0.01	0.05
OG0016102	sp|Q6NVC9|JMY_DANRE	JMY	Junction-mediating and -regulatory protein	849	-0.52	0.13	-4	0	0
OG0016126	sp|Q14161|GIT2_HUMAN	GIT2	ARF GTPase-activating protein GIT2	184	-0.53	0.17	-3.13	0	0.02
OG0016128	sp|O70161|PI51C_MOUSE	PI51C	Phosphatidylinositol 4-phosphate 5-kinase type-1 gamma	523	-0.49	0.15	-3.25	0	0.02
OG0016149	sp|Q9QUR6|PPCE_MOUSE	PPCE	Prolyl endopeptidase	184	0.62	0.16	3.82	0	0.01
OG0016152	sp|Q498S6|ZCHC2_RAT	ZCHC2	Zinc finger CCHC domain-containing protein 2	72	-0.64	0.21	-3.03	0	0.03
OG0016170	sp|Q5XIY2|TLC4B_DANRE	TLC4B	TLC domain-containing protein 4-B	322	0.49	0.16	3.06	0	0.03
OG0016174	sp|Q70EL4|UBP43_HUMAN	UBP43	Ubiquitin carboxyl-terminal hydrolase 43	999	0.41	0.14	2.96	0	0.03
OG0016192	sp|Q9NZU1|FLRT1_HUMAN	FLRT1	Leucine-rich repeat transmembrane protein FLRT1	214	-0.49	0.16	-3.07	0	0.03
OG0016214	sp|Q58EE9|GFAP_DANRE	GFAP	Glial fibrillary acidic protein	12659	0.39	0.13	2.98	0	0.03
OG0016220	sp|Q53G44|IF44L_HUMAN	IF44L	Interferon-induced protein 44-like	1092	0.7	0.15	4.65	0	0
OG0016287	sp|O54698|S29A1_RAT	S29A1	Equilibrative nucleoside transporter 1	755	0.72	0.17	4.18	0	0
OG0016306	sp|Q9UBB5|MBD2_HUMAN	MBD2	Methyl-CpG-binding domain protein 2	57	0.93	0.27	3.44	0	0.01
OG0016337	sp|Q9D1Q1|MPH6_MOUSE	MPH6	M-phase phosphoprotein 6	88	0.58	0.17	3.38	0	0.01
OG0016345	sp|O88588|PACS1_RAT	PACS1	Phosphofurin acidic cluster sorting protein 1	497	-0.52	0.19	-2.77	0.01	0.04
OG0016430	sp|Q8NDH6|ICA1L_HUMAN	ICA1L	Islet cell autoantigen 1-like protein	250	-0.49	0.12	-4.04	0	0
OG0016440	sp|Q9BZF3|OSBL6_HUMAN	OSBL6	Oxysterol-binding protein-related protein 6	226	-0.48	0.16	-2.99	0	0.03
OG0016480	sp|Q2M3C6|TM266_HUMAN	TM266	Transmembrane protein 266	615	-0.65	0.16	-4.13	0	0
OG0016497	sp|Q6P5E6|GGA2_MOUSE	GGA2	ADP-ribosylation factor-binding protein GGA2	145	0.76	0.25	3.07	0	0.03
OG0016512	sp|Q5YJC2|GSK3B_SPECI	GSK3B	Glycogen synthase kinase-3 beta	600	-0.42	0.15	-2.85	0	0.04
OG0016515	sp|Q80SU7|GVIN1_MOUSE	GVIN1	Interferon-induced very large GTPase 1	288	0.65	0.19	3.34	0	0.01
OG0016564	sp|Q64287|IRF4_MOUSE	IRF4	Interferon regulatory factor 4	73	1.02	0.34	2.99	0	0.03
OG0016570	sp|Q28BP2|T150A_XENTR	T150A	Transmembrane protein 150A	439	0.37	0.12	2.94	0	0.03
OG0016586	sp|Q4FZY0|EFHD2_RAT	EFHD2	EF-hand domain-containing protein D2	844	0.56	0.2	2.85	0	0.04
OG0016593	sp|Q86VQ1|GLCI1_HUMAN	GLCI1	Glucocorticoid-induced transcript 1 protein	225	0.51	0.17	3.01	0	0.03
OG0016595	sp|Q5XJ54|GLRX3_DANRE	GLRX3	Glutaredoxin 3	89	-3.03	1.07	-2.85	0	0.04
OG0016607	sp|Q98931|LRP8_CHICK	LRP8	Low-density lipoprotein receptor-related protein 8	158	-0.78	0.25	-3.11	0	0.02
OG0016624	sp|B1H349|SOX6_XENTR	SOX6	Transcription factor Sox-6	58	0.68	0.2	3.43	0	0.01
OG0016688	sp|F1MNN4|FBXW7_BOVIN	FBXW7	F-box/WD repeat-containing protein 7	187	-0.62	0.18	-3.33	0	0.02
OG0016699	sp|P39880|CUX1_HUMAN	CUX1	Homeobox protein cut-like 1	692	-0.43	0.12	-3.49	0	0.01
OG0016740	sp|Q8K212|PACS1_MOUSE	PACS1	Phosphofurin acidic cluster sorting protein 1	1292	-0.3	0.09	-3.25	0	0.02
OG0016757	sp|Q6DRI7|DDX51_DANRE	DDX51	ATP-dependent RNA helicase DDX51	72	0.44	0.13	3.43	0	0.01
OG0016806	sp|Q08CH6|CATIP_DANRE	CATIP	Ciliogenesis-associated TTC17-interacting protein	88	0.62	0.22	2.77	0.01	0.04
OG0016840	sp|Q5MJ12|FXL16_RAT	FXL16	F-box/LRR-repeat protein 16	506	-0.48	0.13	-3.66	0	0.01
OG0016865	sp|Q1L8G6|AKIB1_DANRE	AKIB1	Ankyrin repeat and IBR domain-containing protein 1	181	-0.54	0.16	-3.35	0	0.01
OG0016869	sp|Q32LE3|CETN1_BOVIN	CETN1	Centrin-1	266	0.49	0.15	3.35	0	0.01
OG0016872	sp|Q9WVJ9|FBLN4_MOUSE	FBLN4	EGF-containing fibulin-like extracellular matrix protein 2	56	0.68	0.2	3.44	0	0.01
OG0016887	sp|O15394|NCAM2_HUMAN	NCAM2	Neural cell adhesion molecule 2	619	-0.51	0.16	-3.13	0	0.02
OG0016896	sp|Q6UUV9|CRTC1_HUMAN	CRTC1	CREB-regulated transcription coactivator 1	260	-0.65	0.19	-3.46	0	0.01
OG0016967	sp|Q9NXG6|P4HTM_HUMAN	P4HTM	Transmembrane prolyl 4-hydroxylase	779	-0.39	0.11	-3.73	0	0.01
OG0016973	sp|B1H2T2|DIK2A_XENTR	DIK2A	Divergent protein kinase domain 2A	73	-0.63	0.17	-3.72	0	0.01
OG0016975	sp|A1YB07|AMOL2_DANRE	AMOL2	Angiomotin-like 2a	219	0.63	0.15	4.17	0	0
OG0017022	sp|P22124|RAL_DIPOM	RAL	Ras-related protein O-RAL	112	0.86	0.21	4.1	0	0
OG0017023	sp|P22124|RAL_DIPOM	RAL	Ras-related protein O-RAL	846	0.47	0.16	3	0	0.03
OG0017052	sp|B0JZG0|S23A2_XENTR	S23A2	Solute carrier family 23 member 2	305	-0.55	0.19	-2.82	0	0.04
OG0017060	sp|Q9JK81|MYG1_MOUSE	MYG1	UPF0160 protein MYG1, mitochondrial	336	-0.38	0.12	-3.27	0	0.02
OG0017089	sp|Q1L8H0|LR14B_DANRE	LR14B	Leucine-rich repeat-containing protein 14B	19	0.76	0.28	2.78	0.01	0.04
OG0017102	sp|Q27974|AUXI_BOVIN	AUXI	Putative tyrosine-protein phosphatase auxilin	1298	-0.48	0.12	-4.04	0	0
OG0017144	sp|Q9UNL2|SSRG_HUMAN	SSRG	Translocon-associated protein subunit gamma	695	0.3	0.1	2.9	0	0.03
OG0017227	sp|Q2V2M9|FHOD3_HUMAN	FHOD3	FH1/FH2 domain-containing protein 3	325	-0.52	0.14	-3.8	0	0.01
OG0017304	sp|Q9BZV1|UBXN6_HUMAN	UBXN6	UBX domain-containing protein 6	328	-0.32	0.1	-3.12	0	0.02
OG0017319	sp|Q9GZP0|PDGFD_HUMAN	PDGFD	Platelet-derived growth factor D	12	1.07	0.36	2.98	0	0.03
OG0017328	sp|Q29243|DAG1_PIG	DAG1	Dystroglycan	714	-0.3	0.11	-2.78	0.01	0.04
OG0017362	sp|Q13541|4EBP1_HUMAN	4EBP1	Eukaryotic translation initiation factor 4E-binding protein 1	655	0.43	0.16	2.71	0.01	0.05
OG0017420	sp|Q8WZ73|RFFL_HUMAN	RFFL	E3 ubiquitin-protein ligase rififylin	135	1.08	0.24	4.48	0	0
OG0017506	sp|F1QLY4|RORAA_DANRE	RORAA	Nuclear receptor ROR-alpha A	95	-0.7	0.21	-3.36	0	0.01
OG0017507	sp|Q6PBR7|RT63_DANRE	RT63	Ribosomal protein 63, mitochondrial	79	0.43	0.14	3.07	0	0.03
OG0017540	sp|Q91VH2|SNX9_MOUSE	SNX9	Sorting nexin-9	284	0.55	0.12	4.53	0	0
OG0017562	sp|Q99PP9|TRI16_MOUSE	TRI16	Tripartite motif-containing protein 16	118	0.7	0.17	4.11	0	0
OG0017608	sp|Q70EL1|UBP54_HUMAN	UBP54	Inactive ubiquitin carboxyl-terminal hydrolase 54	658	-0.51	0.18	-2.85	0	0.04
OG0017615	sp|Q5VZK9|CARL1_HUMAN	CARL1	F-actin-uncapping protein LRRC16A	505	-0.77	0.21	-3.6	0	0.01
OG0017661	sp|P08551|NFL_MOUSE	NFL	Neurofilament light polypeptide	978	-0.53	0.2	-2.71	0.01	0.05
OG0017674	sp|O00750|P3C2B_HUMAN	P3C2B	Phosphatidylinositol 4-phosphate 3-kinase C2 domain-containing subunit beta	661	-0.35	0.12	-2.87	0	0.04
OG0017716	sp|Q99L20|GSTT3_MOUSE	GSTT3	Glutathione S-transferase theta-3	182	0.58	0.21	2.82	0	0.04
OG0017728	sp|Q5FWT1|FA98A_RAT	FA98A	Protein FAM98A	270	-0.42	0.1	-4.32	0	0
OG0017773	sp|Q02094|RHAG_HUMAN	RHAG	Ammonium transporter Rh type A	617	1.63	0.5	3.26	0	0.02
OG0017780	sp|C6FG12|NLRC5_ICTPU	NLRC5	Protein NLRC5	106	1.31	0.28	4.71	0	0
OG0017790	sp|Q4QY71|RSSA_SPAAU	RSSA	40S ribosomal protein SA	8698	0.38	0.1	3.71	0	0.01
OG0017805	sp|O94901|SUN1_HUMAN	SUN1	SUN domain-containing protein 1	483	0.59	0.21	2.8	0.01	0.04
OG0017848	sp|Q6PE65|GPT2L_MOUSE	GPT2L	G patch domain-containing protein 2-like	616	0.55	0.18	2.99	0	0.03
OG0017874	sp|Q6P995|F171B_HUMAN	F171B	Protein FAM171B	329	-0.6	0.13	-4.47	0	0
OG0017880	sp|P15924|DESP_HUMAN	DESP	Desmoplakin	730	0.43	0.12	3.47	0	0.01
OG0017978	sp|Q8IVM0|CCD50_HUMAN	CCD50	Coiled-coil domain-containing protein 50	301	-0.39	0.14	-2.71	0.01	0.05
OG0017989	sp|Q8BNU0|ARMC6_MOUSE	ARMC6	Armadillo repeat-containing protein 6	236	-0.36	0.11	-3.2	0	0.02
OG0017993	sp|Q1RMS0|CCSE1_BOVIN	CCSE1	Serine-rich coiled-coil domain-containing protein 1	131	-0.62	0.18	-3.46	0	0.01
OG0018039	sp|Q86XX4|FRAS1_HUMAN	FRAS1	Extracellular matrix protein FRAS1	191	-0.52	0.17	-3	0	0.03
OG0018053	sp|P42226|STAT6_HUMAN	STAT6	Signal transducer and activator of transcription 6	575	0.56	0.11	5.09	0	0
OG0018058	sp|P14316|IRF2_HUMAN	IRF2	Interferon regulatory factor 2	70	0.84	0.22	3.8	0	0.01
OG0018067	sp|O88998|NOE1_MOUSE	NOE1	Noelin	1662	-0.33	0.12	-2.8	0.01	0.04
OG0018077	sp|O95251|KAT7_HUMAN	KAT7	Histone acetyltransferase KAT7	190	-0.43	0.15	-2.95	0	0.03
OG0018101	sp|Q8NDA8|MROH1_HUMAN	MROH1	Maestro heat-like repeat-containing protein family member 1	694	-0.6	0.14	-4.22	0	0
OG0018119	sp|Q96EP0|RNF31_HUMAN	RNF31	E3 ubiquitin-protein ligase RNF31	147	0.57	0.16	3.58	0	0.01
OG0018131	sp|Q5TEA3|CT194_HUMAN	CT194	Uncharacterized protein C20orf194	1151	-0.98	0.24	-4.15	0	0
OG0018134	sp|Q8IY37|DHX37_HUMAN	DHX37	Probable ATP-dependent RNA helicase DHX37	234	0.82	0.18	4.52	0	0
OG0018153	sp|Q6DG38|GPAT3_DANRE	GPAT3	Glycerol-3-phosphate acyltransferase 3	29	1.03	0.27	3.84	0	0.01
OG0018190	sp|O15534|PER1_HUMAN	PER1	Period circadian protein homolog 1	290	0.89	0.24	3.65	0	0.01
OG0018191	sp|B0R0T1|VWA8_DANRE	VWA8	von Willebrand factor A domain-containing protein 8	107	-0.47	0.17	-2.86	0	0.04
OG0018217	sp|Q8R143|PTTG_MOUSE	PTTG	Pituitary tumor-transforming gene 1 protein-interacting protein	584	0.37	0.12	3.01	0	0.03
OG0018248	sp|Q9DCP2|S38A3_MOUSE	S38A3	Sodium-coupled neutral amino acid transporter 3	978	-0.61	0.19	-3.24	0	0.02
OG0018271	sp|Q08BZ4|MDH1B_DANRE	MDH1B	Putative malate dehydrogenase 1B	73	0.94	0.26	3.61	0	0.01
OG0018278	sp|Q5BJJ8|RM51_DANRE	RM51	39S ribosomal protein L51, mitochondrial	266	0.46	0.13	3.53	0	0.01
OG0018298	sp|Q3ZBG9|PLS2_BOVIN	PLS2	Phospholipid scramblase 2	340	0.78	0.16	4.96	0	0
OG0018319	sp|Q8BWW4|LARP4_MOUSE	LARP4	La-related protein 4	437	0.34	0.1	3.44	0	0.01
OG0018342	sp|Q80YR9|R12BA_MOUSE	R12BA	RNA-binding protein 12B-A	406	-0.4	0.12	-3.35	0	0.01
OG0018389	sp|P30043|BLVRB_HUMAN	BLVRB	Flavin reductase (NADPH)	2477	1.97	0.52	3.76	0	0.01
OG0018392	sp|O08839|BIN1_RAT	BIN1	Myc box-dependent-interacting protein 1	712	-0.57	0.13	-4.52	0	0
OG0018425	sp|Q6ZUT9|DEN5B_HUMAN	DEN5B	DENN domain-containing protein 5B	2923	-0.38	0.13	-2.84	0	0.04
OG0018750	sp|Q503V0|CHMP6_DANRE	CHMP6	Charged multivesicular body protein 6	887	0.35	0.13	2.72	0.01	0.05
OG0018792	sp|Q98902|L1CAM_TAKRU	L1CAM	Neural cell adhesion molecule L1	680	-0.66	0.19	-3.49	0	0.01
OG0018794	sp|Q5R414|CYFP2_PONAB	CYFP2	Cytoplasmic FMR1-interacting protein 2	2031	-0.46	0.12	-3.7	0	0.01
OG0018804	sp|P18652|KS6AA_CHICK	KS6AA	Ribosomal protein S6 kinase 2 alpha	448	-0.38	0.11	-3.28	0	0.02
OG0018813	sp|B0S728|TMM71_DANRE	TMM71	Transmembrane protein 71	43	-0.73	0.26	-2.77	0.01	0.04
OG0018879	sp|Q498W5|T198B_DANRE	T198B	Transmembrane protein 198-B	87	-0.88	0.2	-4.36	0	0
OG0018914	sp|Q805B4|TISDB_XENLA	TISDB	mRNA decay activator protein ZFP36L2-B	2109	0.41	0.14	3.02	0	0.03
OG0018915	sp|Q15842|KCNJ8_HUMAN	KCNJ8	ATP-sensitive inward rectifier potassium channel 8	155	-0.51	0.17	-3.01	0	0.03
OG0018926	sp|Q8N608|DPP10_HUMAN	DPP10	Inactive dipeptidyl peptidase 10	337	-0.52	0.16	-3.19	0	0.02
OG0018947	sp|Q6GUF4|FBP1L_XENTR	FBP1L	Formin-binding protein 1-like	194	-0.58	0.2	-2.91	0	0.03
OG0018965	sp|P50241|ESR1_ORYLA	ESR1	Estrogen receptor	563	0.43	0.16	2.71	0.01	0.05
OG0018995	sp|Q9CQJ1|HIG2A_MOUSE	HIG2A	HIG1 domain family member 2A	1145	0.55	0.17	3.26	0	0.02
OG0019009	sp|Q8K3I9|GLCI1_MOUSE	GLCI1	Glucocorticoid-induced transcript 1 protein	198	-0.52	0.13	-3.88	0	0
OG0019049	sp|Q8WV99|ZFN2B_HUMAN	ZFN2B	AN1-type zinc finger protein 2B	315	0.45	0.12	3.77	0	0.01
OG0019063	sp|Q8R0A6|VTM2A_MOUSE	VTM2A	V-set and transmembrane domain-containing protein 2A	286	-0.42	0.15	-2.77	0.01	0.04
OG0019077	sp|Q91ZI0|CELR3_MOUSE	CELR3	Cadherin EGF LAG seven-pass G-type receptor 3	201	-0.92	0.26	-3.56	0	0.01
OG0019083	sp|P35565|CALX_RAT	CALX	Calnexin	492	-0.39	0.11	-3.46	0	0.01
OG0019100	sp|P62823|RAB3C_MOUSE	RAB3C	Ras-related protein Rab-3C	688	-0.49	0.15	-3.3	0	0.02
OG0019152	sp|Q3ULF4|SPG7_MOUSE	SPG7	Paraplegin	399	-0.36	0.12	-2.94	0	0.03
OG0019162	sp|P08887|IL6RA_HUMAN	IL6RA	Interleukin-6 receptor subunit alpha	50	0.68	0.25	2.71	0.01	0.05
OG0019224	sp|O70439|STX7_MOUSE	STX7	Syntaxin-7	149	0.71	0.22	3.15	0	0.02
OG0019240	sp|Q20A00|DDT4L_ONCMY	DDT4L	DNA damage-inducible transcript 4-like protein	82	1.15	0.24	4.85	0	0
OG0019246	sp|P26187|MGMT_MOUSE	MGMT	Methylated-DNA--protein-cysteine methyltransferase	244	0.55	0.14	3.89	0	0
OG0019254	sp|Q91WA3|HDA11_MOUSE	HDA11	Histone deacetylase 11	305	-0.3	0.11	-2.79	0.01	0.04
OG0019264	sp|Q6DHN3|TM2D2_DANRE	TM2D2	TM2 domain-containing protein 2	67	-0.53	0.19	-2.74	0.01	0.05
OG0019334	sp|E7FA21|SMR8A_DANRE	SMR8A	Guanine nucleotide exchange protein smcr8a	116	-0.57	0.18	-3.22	0	0.02
OG0019351	sp|Q8IVU3|HERC6_HUMAN	HERC6	Probable E3 ubiquitin-protein ligase HERC6	1287	1.23	0.35	3.51	0	0.01
OG0019435	sp|Q9NR96|TLR9_HUMAN	TLR9	Toll-like receptor 9	12	1.44	0.53	2.73	0.01	0.05
OG0019437	sp|P16617|PGK1_RAT	PGK1	Phosphoglycerate kinase 1	2459	-0.3	0.1	-3.08	0	0.02
OG0019439	sp|Q5R4J5|SYT1_PONAB	SYT1	Synaptotagmin-1	15	1.13	0.35	3.2	0	0.02
OG0019487	sp|Q7Z6I6|RHG30_HUMAN	RHG30	Rho GTPase-activating protein 30	132	0.55	0.2	2.7	0.01	0.05
OG0019502	sp|Q90Y90|KREM1_XENLA	KREM1	Kremen protein 1	25	-0.91	0.3	-3.07	0	0.03
OG0019525	sp|A8MWY0|K132L_HUMAN	K132L	UPF0577 protein KIAA1324-like	292	-0.39	0.12	-3.31	0	0.02
OG0019623	sp|D3ZGB1|NFAT5_RAT	NFAT5	Nuclear factor of activated T-cells 5	498	0.65	0.12	5.3	0	0
OG0019655	sp|Q8HYS5|MCL1_CANLF	MCL1	Induced myeloid leukemia cell differentiation protein Mcl-1 homolog	2160	0.58	0.19	3.13	0	0.02
OG0019664	sp|P79747|IOD2_FUNHE	IOD2	Type II iodothyronine deiodinase	21	-1.43	0.32	-4.42	0	0
OG0019677	sp|Q3U7R1|ESYT1_MOUSE	ESYT1	Extended synaptotagmin-1	2534	-0.36	0.07	-5.11	0	0
OG0019722	sp|Q0KL00|PIEZ1_RAT	PIEZ1	Piezo-type mechanosensitive ion channel component 1	218	0.61	0.21	2.95	0	0.03
OG0019739	sp|Q8BVA2|TM222_MOUSE	TM222	Transmembrane protein 222	207	-0.38	0.13	-2.97	0	0.03
OG0019771	sp|Q6ZPJ3|UBE2O_MOUSE	UBE2O	(E3-independent) E2 ubiquitin-conjugating enzyme UBE2O	415	-0.61	0.16	-3.73	0	0.01
OG0019793	sp|Q9Y5B8|NDK7_HUMAN	NDK7	Nucleoside diphosphate kinase 7	168	0.38	0.13	2.9	0	0.04
OG0019807	sp|Q6QZN6|DACT1_DANRE	DACT1	Dapper homolog 1	120	-0.65	0.2	-3.29	0	0.02
OG0019810	sp|Q8BHD4|FRMD3_MOUSE	FRMD3	FERM domain-containing protein 3	271	-0.72	0.24	-2.99	0	0.03
OG0019819	sp|Q9Y603|ETV7_HUMAN	ETV7	Transcription factor ETV7	48	0.64	0.24	2.7	0.01	0.05
OG0019876	sp|Q64338|PDE1C_MOUSE	PDE1C	Calcium/calmodulin-dependent 3',5'-cyclic nucleotide phosphodiesterase 1C	701	-0.5	0.16	-3.16	0	0.02
OG0019887	sp|Q4QQM4|P5I11_MOUSE	P5I11	Tumor protein p53-inducible protein 11	680	0.41	0.13	3.05	0	0.03
OG0019908	sp|P59268|ZDHC9_MOUSE	ZDHC9	Palmitoyltransferase ZDHHC9	137	-0.45	0.15	-2.97	0	0.03
OG0019964	sp|O75197|LRP5_HUMAN	LRP5	Low-density lipoprotein receptor-related protein 5	99	-0.62	0.23	-2.74	0.01	0.05
OG0019966	sp|Q8NF64|ZMIZ2_HUMAN	ZMIZ2	Zinc finger MIZ domain-containing protein 2	253	-0.61	0.17	-3.67	0	0.01
OG0019967	sp|O09173|HGD_MOUSE	HGD	Homogentisate 1,2-dioxygenase	25	1.25	0.37	3.35	0	0.01
OG0020068	sp|Q0VF96|CGNL1_HUMAN	CGNL1	Cingulin-like protein 1	28	0.8	0.24	3.25	0	0.02
OG0020095	sp|O13018|OPSO_SALSA	OPSO	Vertebrate ancient opsin	46	1.39	0.3	4.7	0	0
OG0020140	sp|Q1LWB0|TXB1A_DANRE	TXB1A	Tax1-binding protein 1 homolog A	1333	-0.41	0.12	-3.45	0	0.01
OG0020144	sp|P07323|ENOG_RAT	ENOG	Gamma-enolase	3719	-0.44	0.14	-3.2	0	0.02
OG0020150	sp|D3ZSI8|PI51A_RAT	PI51A	Phosphatidylinositol 4-phosphate 5-kinase type-1 alpha	131	0.69	0.21	3.3	0	0.02
OG0020203	sp|Q5ZM39|BCL6_CHICK	BCL6	B-cell lymphoma 6 protein homolog	627	0.67	0.21	3.13	0	0.02
OG0020206	sp|Q9HCP6|HHATL_HUMAN	HHATL	Protein-cysteine N-palmitoyltransferase HHAT-like protein	143	0.52	0.14	3.64	0	0.01
OG0020235	sp|F8W2M1|HACE1_DANRE	HACE1	E3 ubiquitin-protein ligase HACE1	341	-0.51	0.16	-3.07	0	0.03
OG0020270	sp|P86839|NEST_DANRE	NEST	Nestin	183	0.88	0.21	4.27	0	0
OG0020303	sp|A0JMD2|LST2_DANRE	LST2	Lateral signaling target protein 2 homolog	1161	-0.41	0.13	-3.18	0	0.02
OG0020340	sp|Q9Y4B6|DCAF1_HUMAN	DCAF1	DDB1- and CUL4-associated factor 1	75	0.82	0.27	3.02	0	0.03
OG0020360	sp|Q802Y8|ZB16A_DANRE	ZB16A	Zinc finger and BTB domain-containing protein 16-A	159	-0.75	0.21	-3.53	0	0.01
OG0020403	sp|Q6PE87|CF206_MOUSE	CF206	Cilia- and flagella-associated protein 206	73	0.84	0.2	4.15	0	0
OG0020466	sp|B5X4H8|RFT2_SALSA	RFT2	Riboflavin transporter 2	414	0.58	0.19	3.15	0	0.02
OG0020469	sp|A1L3G4|TM241_XENLA	TM241	Transmembrane protein 241	42	0.9	0.28	3.15	0	0.02
OG0020487	sp|P55199|ELL_HUMAN	ELL	RNA polymerase II elongation factor ELL	211	1.09	0.2	5.5	0	0
OG0020509	sp|O43734|CIKS_HUMAN	CIKS	Adapter protein CIKS	15	0.96	0.33	2.89	0	0.04
OG0020519	sp|P90703|RLA2_BRUMA	RLA2	60S acidic ribosomal protein P2	3599	0.64	0.18	3.51	0	0.01
OG0020540	sp|Q8BHY3|ANO1_MOUSE	ANO1	Anoctamin-1	281	-0.53	0.17	-3.08	0	0.02
OG0020549	sp|P11748|HBA_THUTH	HBA	Hemoglobin subunit alpha	65851	2.25	0.64	3.5	0	0.01
OG0020586	sp|Q9IB89|ZIC5_XENLA	ZIC5	Zinc finger protein ZIC 5	63	-0.59	0.19	-3.15	0	0.02
OG0020637	sp|Q6NYG4|CYYR1_DANRE	CYYR1	Cysteine and tyrosine-rich protein 1	39	0.64	0.22	2.85	0	0.04
OG0020663	sp|Q58EG2|ERLN1_DANRE	ERLN1	Erlin-1	773	0.41	0.12	3.56	0	0.01
OG0020693	sp|Q8IZS8|CA2D3_HUMAN	CA2D3	Voltage-dependent calcium channel subunit alpha-2/delta-3	486	-0.52	0.17	-3.12	0	0.02
OG0020721	sp|Q14686|NCOA6_HUMAN	NCOA6	Nuclear receptor coactivator 6	581	-0.49	0.17	-2.84	0	0.04
OG0020725	sp|O15075|DCLK1_HUMAN	DCLK1	Serine/threonine-protein kinase DCLK1	1206	-0.49	0.16	-3	0	0.03
OG0020791	sp|Q8R0N9|ZDHC1_MOUSE	ZDHC1	Probable palmitoyltransferase ZDHHC1	37	-0.7	0.23	-3.01	0	0.03
OG0020793	sp|Q6P0C6|LHPL2_DANRE	LHPL2	LHFPL tetraspan subfamily member 2a protein	163	0.51	0.17	3.01	0	0.03
OG0020799	sp|Q15147|PLCB4_HUMAN	PLCB4	1-phosphatidylinositol 4,5-bisphosphate phosphodiesterase beta-4	1116	-0.71	0.2	-3.65	0	0.01
OG0020808	sp|Q2KIY1|PXMP2_BOVIN	PXMP2	Peroxisomal membrane protein 2	737	0.95	0.24	3.96	0	0
OG0020911	sp|P49915|GUAA_HUMAN	GUAA	GMP synthase [glutamine-hydrolyzing]	606	0.37	0.11	3.34	0	0.01
OG0020923	sp|Q96PQ7|KLHL5_HUMAN	KLHL5	Kelch-like protein 5	180	-0.61	0.2	-3	0	0.03
OG0020929	sp|Q7TSF4|LR75A_MOUSE	LR75A	Leucine-rich repeat-containing protein 75A	682	0.34	0.11	3.03	0	0.03
OG0020947	sp|Q8K387|UBP45_MOUSE	UBP45	Ubiquitin carboxyl-terminal hydrolase 45	148	-0.66	0.17	-3.88	0	0.01
OG0020976	sp|Q14693|LPIN1_HUMAN	LPIN1	Phosphatidate phosphatase LPIN1	30	-0.73	0.25	-2.98	0	0.03
OG0020978	sp|Q96Q05|TPPC9_HUMAN	TPPC9	Trafficking protein particle complex subunit 9	390	-0.45	0.14	-3.14	0	0.02
OG0020998	sp|F1PLN3|FTO_CANLF	FTO	Alpha-ketoglutarate-dependent dioxygenase FTO	568	-0.4	0.12	-3.41	0	0.01
OG0021097	sp|Q0IIG5|PFKAM_BOVIN	PFKAM	ATP-dependent 6-phosphofructokinase, muscle type	46	1.89	0.52	3.64	0	0.01
OG0021098	sp|Q5E988|RS5_BOVIN	RS5	40S ribosomal protein S5	8113	0.38	0.1	4	0	0
OG0021126	sp|B5XDD3|PYM1A_SALSA	PYM1A	Partner of Y14 and mago A	373	0.3	0.1	2.88	0	0.04
OG0021134	sp|Q8R239|TM268_MOUSE	TM268	Transmembrane protein 268	61	1.03	0.3	3.42	0	0.01
OG0021140	sp|Q27954|COPA_BOVIN	COPA	Coatomer subunit alpha	2010	-0.34	0.11	-3	0	0.03
OG0021156	sp|P02385|RL4B_XENLA	RL4B	60S ribosomal protein L4-B	17456	0.33	0.1	3.39	0	0.01
OG0021166	sp|Q7ZT42|SND1_DANRE	SND1	Staphylococcal nuclease domain-containing protein 1	783	-0.4	0.13	-3.08	0	0.02
OG0021168	sp|O55131|SEPT7_MOUSE	44081	Septin-7	221	0.44	0.12	3.6	0	0.01
OG0021180	sp|Q8BJA3|HMBX1_MOUSE	HMBX1	Homeobox-containing protein 1	44	-0.81	0.29	-2.73	0.01	0.05
OG0021181	sp|Q7SY06|HACD3_DANRE	HACD3	Very-long-chain (3R)-3-hydroxyacyl-CoA dehydratase	135	-0.6	0.18	-3.45	0	0.01
OG0021183	sp|Q53H80|AKIR2_HUMAN	AKIR2	Akirin-2	267	0.44	0.15	2.89	0	0.04
OG0021197	sp|Q9JKW0|AR6P1_MOUSE	AR6P1	ADP-ribosylation factor-like protein 6-interacting protein 1	2570	0.31	0.11	2.75	0.01	0.05
OG0021255	sp|Q8K221|ARFP2_MOUSE	ARFP2	Arfaptin-2	301	-0.3	0.09	-3.16	0	0.02
OG0021283	sp|Q5M962|TM204_RAT	TM204	Transmembrane protein 204	194	0.57	0.17	3.42	0	0.01
OG0021335	sp|P70062|T7L1A_XENLA	T7L1A	Transcription factor 7-like 1-A	73	0.42	0.14	3.1	0	0.02
OG0021342	sp|O70377|SNP23_RAT	SNP23	Synaptosomal-associated protein 23	205	0.48	0.16	3.03	0	0.03
OG0021344	sp|Q5ZMR3|PCMD1_CHICK	PCMD1	Protein-L-isoaspartate O-methyltransferase domain-containing protein 1	1109	0.34	0.12	2.8	0.01	0.04
OG0021347	sp|Q3UE17|MEX3D_MOUSE	MEX3D	RNA-binding protein MEX3D	88	-0.67	0.25	-2.7	0.01	0.05
OG0021383	sp|B0BLT0|ZN593_XENTR	ZN593	Zinc finger protein 593	106	0.47	0.16	3.05	0	0.03
OG0021408	sp|Q15208|STK38_HUMAN	STK38	Serine/threonine-protein kinase 38	373	0.68	0.14	4.9	0	0
OG0021425	sp|O00305|CACB4_HUMAN	CACB4	Voltage-dependent L-type calcium channel subunit beta-4	1394	-0.38	0.14	-2.74	0.01	0.05
OG0021482	sp|P35400|GRM7_RAT	GRM7	Metabotropic glutamate receptor 7	23	-0.84	0.28	-2.98	0	0.03
OG0021487	sp|Q0D2I5|IFFO1_HUMAN	IFFO1	Intermediate filament family orphan 1	378	-0.54	0.16	-3.45	0	0.01
OG0021519	sp|Q8BFQ9|KLH42_MOUSE	KLH42	Kelch-like protein 42	32	-0.79	0.29	-2.73	0.01	0.05
OG0021537	sp|C3KHF2|UBL4A_ANOFI	UBL4A	Ubiquitin-like protein 4A	212	0.39	0.13	2.98	0	0.03
OG0021548	sp|Q9NV92|NFIP2_HUMAN	NFIP2	NEDD4 family-interacting protein 2	4647	0.35	0.12	2.82	0	0.04
OG0021549	sp|P56597|NDK5_HUMAN	NDK5	Nucleoside diphosphate kinase homolog 5	51	0.71	0.2	3.63	0	0.01
OG0021553	sp|A8Y5U1|CE051_DANRE	CE051	UPF0600 protein C5orf51 homolog	533	-0.38	0.08	-4.55	0	0
OG0021573	sp|P16257|TSPO_RAT	TSPO	Translocator protein	282	0.95	0.2	4.7	0	0
OG0021576	sp|Q8N9I9|DTX3_HUMAN	DTX3	Probable E3 ubiquitin-protein ligase DTX3	463	0.71	0.14	5.22	0	0
OG0021609	sp|Q6GMK0|MGT4B_DANRE	MGT4B	Alpha-1,3-mannosyl-glycoprotein 4-beta-N-acetylglucosaminyltransferase B	98	-0.58	0.21	-2.77	0.01	0.04
OG0021613	sp|O00451|GFRA2_HUMAN	GFRA2	GDNF family receptor alpha-2	542	-0.47	0.13	-3.57	0	0.01
OG0021619	sp|Q5R565|RUN3A_PONAB	RUN3A	RUN domain-containing protein 3A	10174	0.54	0.19	2.82	0	0.04
OG0021625	sp|Q9R1M7|NMD3A_RAT	NMD3A	Glutamate receptor ionotropic, NMDA 3A	125	-0.61	0.19	-3.28	0	0.02
OG0021723	sp|Q98931|LRP8_CHICK	LRP8	Low-density lipoprotein receptor-related protein 8	631	-0.6	0.18	-3.36	0	0.01
OG0021727	sp|Q9JJG5|SRTD2_MOUSE	SRTD2	SERTA domain-containing protein 2	441	0.31	0.11	2.92	0	0.03
OG0021752	sp|Q80V85|TRI62_MOUSE	TRI62	E3 ubiquitin-protein ligase TRIM62	108	-0.59	0.18	-3.22	0	0.02
OG0021890	sp|Q8BIG7|CMTD1_MOUSE	CMTD1	Catechol O-methyltransferase domain-containing protein 1	1323	0.48	0.17	2.79	0.01	0.04
OG0021921	sp|Q99JB8|PACN3_MOUSE	PACN3	Protein kinase C and casein kinase II substrate protein 3	253	0.39	0.14	2.77	0.01	0.04
OG0021922	sp|P41134|ID1_HUMAN	ID1	DNA-binding protein inhibitor ID-1	957	0.31	0.11	2.87	0	0.04
OG0021999	sp|A7YT82|NMT2_DANRE	NMT2	Glycylpeptide N-tetradecanoyltransferase 2	20	2.45	0.79	3.12	0	0.02
OG0022008	sp|P15205|MAP1B_RAT	MAP1B	Microtubule-associated protein 1B	1374	-0.43	0.13	-3.24	0	0.02
OG0022050	sp|A2AJ88|PLPL7_MOUSE	PLPL7	Patatin-like phospholipase domain-containing protein 7	765	0.54	0.17	3.09	0	0.02
OG0022088	sp|Q6KAS7|ZN521_MOUSE	ZN521	Zinc finger protein 521	847	-0.41	0.13	-3.07	0	0.03
OG0022102	sp|Q14094|CCNI_HUMAN	CCNI	Cyclin-I	3297	0.47	0.12	3.91	0	0
OG0022103	sp|Q02440|MYO5A_CHICK	MYO5A	Unconventional myosin-Va	3259	-0.52	0.15	-3.53	0	0.01
OG0022184	sp|Q2TBK4|HAUS1_BOVIN	HAUS1	HAUS augmin-like complex subunit 1	23	0.96	0.28	3.44	0	0.01
OG0022187	sp|A9C3P0|MLEC_DANRE	MLEC	Malectin	66	-0.51	0.17	-2.98	0	0.03
OG0022192	sp|A7E3W5|SNG2_BOVIN	SNG2	Synaptogyrin-2	371	0.92	0.25	3.59	0	0.01
OG0022241	sp|O43741|AAKB2_HUMAN	AAKB2	5'-AMP-activated protein kinase subunit beta-2	442	0.52	0.13	4.04	0	0
OG0022270	sp|Q0ZM14|PCD15_CHICK	PCD15	Protocadherin-15	97	-0.83	0.2	-4.18	0	0
OG0022287	sp|O42197|B2MG_ICTPU	B2MG	Beta-2-microglobulin	3007	0.62	0.23	2.73	0.01	0.05
OG0022297	sp|Q9JMC3|DNJA4_MOUSE	DNJA4	DnaJ homolog subfamily A member 4	423	0.52	0.14	3.85	0	0.01
OG0022323	sp|Q90YR4|RS10_ICTPU	RS10	40S ribosomal protein S10	9073	0.37	0.12	3.12	0	0.02
OG0022736	sp|A1A5C7|S22AN_HUMAN	S22AN	Solute carrier family 22 member 23	351	-0.56	0.14	-4.09	0	0
OG0022748	sp|Q3U1V8|M3K9_MOUSE	M3K9	Mitogen-activated protein kinase kinase kinase 9	81	-0.66	0.24	-2.73	0.01	0.05
OG0022822	sp|Q9NYT6|ZN226_HUMAN	ZN226	Zinc finger protein 226	212	-0.42	0.11	-3.82	0	0.01
OG0022828	sp|Q9Z1K7|APCL_MOUSE	APCL	Adenomatous polyposis coli protein 2	2373	-0.44	0.13	-3.33	0	0.02
OG0022838	sp|Q5EB14|SWET1_DANRE	SWET1	Sugar transporter SWEET1	72	0.44	0.15	2.93	0	0.03
OG0022852	sp|Q60780|GAS7_MOUSE	GAS7	Growth arrest-specific protein 7	1302	-0.42	0.11	-3.82	0	0.01
OG0022923	sp|Q86VZ4|LRP11_HUMAN	LRP11	Low-density lipoprotein receptor-related protein 11	1221	-0.38	0.13	-3.06	0	0.03
OG0023002	sp|O35274|NEB2_RAT	NEB2	Neurabin-2	382	-0.45	0.17	-2.74	0.01	0.05
OG0023014	sp|Q60HH8|AL3A2_MACFA	AL3A2	Aldehyde dehydrogenase family 3 member A2	296	0.57	0.19	2.96	0	0.03
OG0023039	sp|Q96M96|FGD4_HUMAN	FGD4	FYVE, RhoGEF and PH domain-containing protein 4	740	-0.55	0.16	-3.46	0	0.01
OG0023066	sp|Q8R508|FAT3_RAT	FAT3	Protocadherin Fat 3	118	-0.79	0.24	-3.3	0	0.02
OG0023100	sp|Q52KG5|KI26A_MOUSE	KI26A	Kinesin-like protein KIF26A	219	-0.54	0.18	-3.09	0	0.02
OG0023106	sp|Q0P448|DPCD_DANRE	DPCD	Protein DPCD	157	0.44	0.12	3.71	0	0.01
OG0023110	sp|Q5RBL0|YIPF1_PONAB	YIPF1	Protein YIPF1	156	0.41	0.15	2.75	0.01	0.05
OG0023111	sp|P34926|MAP1A_RAT	MAP1A	Microtubule-associated protein 1A	3015	-0.47	0.13	-3.74	0	0.01
OG0023150	sp|Q96LB3|IFT74_HUMAN	IFT74	Intraflagellar transport protein 74 homolog	301	0.34	0.11	3.05	0	0.03
OG0023172	sp|A1L2T6|ZCHC7_XENLA	ZCHC7	Zinc finger CCHC domain-containing protein 7	244	0.37	0.13	2.88	0	0.04
OG0023180	sp|Q68FE7|T151B_MOUSE	T151B	Transmembrane protein 151B	119	-0.63	0.21	-3.06	0	0.03
OG0023209	sp|H2M146|FA53B_ORYLA	FA53B	Protein FAM53B	284	0.53	0.15	3.43	0	0.01
OG0023248	sp|O57415|RREB1_CHICK	RREB1	Ras-responsive element-binding protein 1	376	0.84	0.17	4.87	0	0
OG0023276	sp|Q7T352|TM263_DANRE	TM263	Transmembrane protein 263	251	0.67	0.21	3.25	0	0.02
OG0023293	sp|Q1LXE6|TT39C_DANRE	TT39C	Tetratricopeptide repeat protein 39C	273	-0.54	0.15	-3.48	0	0.01
OG0023300	sp|Q2NKS2|COX16_BOVIN	COX16	Cytochrome c oxidase assembly protein COX16 homolog, mitochondrial	241	0.46	0.15	3	0	0.03
OG0023303	sp|P47775|GPR12_HUMAN	GPR12	G-protein coupled receptor 12	189	-0.49	0.17	-2.9	0	0.03
OG0023305	sp|Q7Z3S7|CA2D4_HUMAN	CA2D4	Voltage-dependent calcium channel subunit alpha-2/delta-4	299	-0.74	0.25	-2.94	0	0.03
OG0023344	sp|Q3U5Q7|CMPK2_MOUSE	CMPK2	UMP-CMP kinase 2, mitochondrial	90	1.19	0.32	3.68	0	0.01
OG0023363	sp|Q9GZS0|DNAI2_HUMAN	DNAI2	Dynein intermediate chain 2, axonemal	139	0.39	0.13	2.94	0	0.03
OG0023368	sp|Q7RTR2|NLRC3_HUMAN	NLRC3	NLR family CARD domain-containing protein 3	329	0.75	0.22	3.37	0	0.01
OG0023373	sp|A1L1R6|ZN423_DANRE	ZN423	Zinc finger protein 423	762	-0.51	0.15	-3.31	0	0.02
OG0023401	sp|Q99KW3|TARA_MOUSE	TARA	TRIO and F-actin-binding protein	170	0.35	0.13	2.78	0.01	0.04
OG0023412	sp|P41115|RS11_XENLA	RS11	40S ribosomal protein S11	9441	0.31	0.11	2.79	0.01	0.04
OG0023431	sp|Q3ULB5|PAK6_MOUSE	PAK6	Serine/threonine-protein kinase PAK 6	588	-0.4	0.15	-2.71	0.01	0.05
OG0023451	sp|Q7TMB0|PLPR3_RAT	PLPR3	Phospholipid phosphatase-related protein type 3	204	-0.59	0.21	-2.75	0.01	0.05
OG0023480	sp|Q502J7|DCTN6_DANRE	DCTN6	Dynactin subunit 6	259	0.55	0.16	3.39	0	0.01
OG0023490	sp|Q6ZZY0|CRY1_SYLBO	CRY1	Cryptochrome-1	1742	-0.63	0.2	-3.23	0	0.02
OG0023584	sp|Q9JJ19|NHRF1_RAT	NHRF1	Na(+)/H(+) exchange regulatory cofactor NHE-RF1	852	0.49	0.17	2.92	0	0.03
OG0023589	sp|Q5RGQ8|T200A_DANRE	T200A	Transmembrane protein 200A	51	-0.8	0.26	-3.1	0	0.02
OG0023646	sp|Q9UHF7|TRPS1_HUMAN	TRPS1	Zinc finger transcription factor Trps1	77	-0.6	0.2	-3.09	0	0.02
OG0023697	sp|B5DF41|SNPH_RAT	SNPH	Syntaphilin	243	-0.73	0.23	-3.25	0	0.02
OG0023700	sp|Q4V7Q8|TM220_XENLA	TM220	Transmembrane protein 220	32	0.57	0.2	2.8	0.01	0.04
OG0023718	sp|Q66L49|SCMC1_DANRE	SCMC1	Calcium-binding mitochondrial carrier protein SCaMC-1	222	0.56	0.17	3.27	0	0.02
OG0023736	sp|Q9D1X9|TM50B_MOUSE	TM50B	Transmembrane protein 50B	738	0.6	0.2	2.95	0	0.03
OG0023754	sp|Q5CAZ6|B3GA2_CANLF	B3GA2	Galactosylgalactosylxylosylprotein 3-beta-glucuronosyltransferase 2	447	-0.7	0.14	-4.89	0	0
OG0023780	sp|Q6UZF7|RL35_HIPCM	RL35	60S ribosomal protein L35	5736	0.55	0.15	3.76	0	0.01
OG0023855	sp|P61265|STX1B_RAT	STX1B	Syntaxin-1B	1175	-0.56	0.18	-3.06	0	0.03
OG0023865	sp|Q96RV3|PCX1_HUMAN	PCX1	Pecanex-like protein 1	228	-0.52	0.18	-2.85	0	0.04
OG0023891	sp|P40222|TXLNA_HUMAN	TXLNA	Alpha-taxilin	215	0.34	0.11	3.2	0	0.02
OG0023935	sp|Q4W5Z4|DNM3A_CHICK	DNM3A	DNA (cytosine-5)-methyltransferase 3A	241	-0.64	0.23	-2.74	0.01	0.05
OG0023940	sp|Q8R3L5|SO3A1_MOUSE	SO3A1	Solute carrier organic anion transporter family member 3A1	207	0.32	0.12	2.71	0.01	0.05
OG0023954	sp|Q68EL6|NFIL3_DANRE	NFIL3	Nuclear factor interleukin-3-regulated protein	144	-0.65	0.16	-3.92	0	0
OG0023969	sp|Q4QRD7|F110B_DANRE	F110B	Protein FAM110B	123	-0.78	0.24	-3.18	0	0.02
OG0023993	sp|Q99PI5|LPIN2_MOUSE	LPIN2	Phosphatidate phosphatase LPIN2	307	-0.34	0.12	-2.84	0	0.04
OG0023994	sp|Q90YV7|RL11_ICTPU	RL11	60S ribosomal protein L11	7533	0.3	0.09	3.36	0	0.01
OG0024014	sp|P70492|FGF10_RAT	FGF10	Fibroblast growth factor 10	81	0.55	0.2	2.72	0.01	0.05
OG0024036	sp|Q9Y5Q3|MAFB_HUMAN	MAFB	Transcription factor MafB	396	-0.63	0.22	-2.91	0	0.03
OG0024089	sp|Q8R189|PAQRA_MOUSE	PAQRA	Monocyte to macrophage differentiation factor 2	13	1.71	0.45	3.85	0	0.01
OG0024095	sp|Q8BXJ9|TMM62_MOUSE	TMM62	Transmembrane protein 62	124	-0.46	0.12	-3.72	0	0.01
OG0024113	sp|Q5F407|MGT4A_CHICK	MGT4A	Alpha-1,3-mannosyl-glycoprotein 4-beta-N-acetylglucosaminyltransferase A	584	-0.36	0.11	-3.19	0	0.02
OG0024132	sp|O88491|NSD1_MOUSE	NSD1	Histone-lysine N-methyltransferase, H3 lysine-36 and H4 lysine-20 specific	906	-0.38	0.12	-3.22	0	0.02
OG0024170	sp|P0CF95|BICL1_DANRE	BICL1	BICD family-like cargo adapter 1	55	-0.73	0.21	-3.45	0	0.01
OG0024174	sp|Q29099|PTBP1_PIG	PTBP1	Polypyrimidine tract-binding protein 1	300	0.44	0.12	3.76	0	0.01
OG0024190	sp|Q6P0Q8|MAST2_HUMAN	MAST2	Microtubule-associated serine/threonine-protein kinase 2	926	-0.56	0.17	-3.4	0	0.01
OG0024202	sp|Q9ER65|CSTN2_MOUSE	CSTN2	Calsyntenin-2	798	-0.46	0.17	-2.81	0	0.04
OG0024222	sp|A5D6V4|TM17B_DANRE	TM17B	Transmembrane protein 17B	101	0.42	0.13	3.19	0	0.02
OG0024225	sp|Q1HKZ5|M3K13_MOUSE	M3K13	Mitogen-activated protein kinase kinase kinase 13	492	-0.6	0.16	-3.78	0	0.01
OG0024279	sp|Q7T3E4|DBR1_DANRE	DBR1	Lariat debranching enzyme	194	0.67	0.19	3.52	0	0.01
OG0024293	sp|Q8R3P2|DTX2_MOUSE	DTX2	Probable E3 ubiquitin-protein ligase DTX2	179	-0.44	0.15	-2.93	0	0.03
OG0024340	sp|Q6DRC3|CF298_DANRE	CF298	Cilia- and flagella-associated protein 298	200	0.42	0.11	3.82	0	0.01
OG0024347	sp|Q9JHW0|PSB7_RAT	PSB7	Proteasome subunit beta type-7	133	0.73	0.25	2.95	0	0.03
OG0024369	sp|Q90YT6|RL32_ICTPU	RL32	60S ribosomal protein L32	11990	0.54	0.15	3.71	0	0.01
OG0024449	sp|Q9BYK8|HELZ2_HUMAN	HELZ2	Helicase with zinc finger domain 2	640	0.82	0.24	3.45	0	0.01
OG0024521	sp|Q8IWV7|UBR1_HUMAN	UBR1	E3 ubiquitin-protein ligase UBR1	727	-0.33	0.12	-2.77	0.01	0.04
OG0024550	sp|P41158|ELK4_MOUSE	ELK4	ETS domain-containing protein Elk-4	770	0.32	0.11	2.93	0	0.03
OG0024590	sp|B0V2S2|DCR1B_DANRE	DCR1B	5' exonuclease Apollo	107	-0.52	0.18	-2.86	0	0.04
OG0024642	sp|P83456|PPB_GADMO	PPB	Alkaline phosphatase	1018	0.47	0.17	2.82	0	0.04
OG0024659	sp|P46197|ANPRB_BOVIN	ANPRB	Atrial natriuretic peptide receptor 2	28	1.96	0.63	3.14	0	0.02
OG0024667	sp|P47749|PAR1_XENLA	PAR1	Proteinase-activated receptor 1	130	0.91	0.27	3.41	0	0.01
OG0024703	sp|P80370|DLK1_HUMAN	DLK1	Protein delta homolog 1	345	-0.59	0.14	-4.16	0	0
OG0024708	sp|Q5T5C0|STXB5_HUMAN	STXB5	Syntaxin-binding protein 5	559	-0.59	0.14	-4.25	0	0
OG0024748	sp|P55327|TPD52_HUMAN	TPD52	Tumor protein D52	101	1.24	0.26	4.81	0	0
OG0024763	sp|Q9R0Z9|RHG07_MOUSE	RHG07	Rho GTPase-activating protein 7	90	0.68	0.25	2.71	0.01	0.05
OG0024777	sp|O14529|CUX2_HUMAN	CUX2	Homeobox protein cut-like 2	373	-0.69	0.22	-3.2	0	0.02
OG0024786	sp|Q9P267|MBD5_HUMAN	MBD5	Methyl-CpG-binding domain protein 5	73	-1.06	0.23	-4.56	0	0
OG0024787	sp|Q8IX12|CCAR1_HUMAN	CCAR1	Cell division cycle and apoptosis regulator protein 1	308	-0.47	0.16	-2.92	0	0.03
OG0024791	sp|Q1ECW2|NPS4A_DANRE	NPS4A	Neuronal PAS domain-containing protein 4A	577	-0.96	0.33	-2.88	0	0.04
OG0024794	sp|Q5QJU3|ACER2_HUMAN	ACER2	Alkaline ceramidase 2	256	0.73	0.21	3.44	0	0.01
OG0024807	sp|Q6NZL0|SOGA3_MOUSE	SOGA3	Protein SOGA3	488	-0.62	0.16	-3.92	0	0
OG0024852	sp|Q1LVZ2|MARH2_DANRE	MARH2	E3 ubiquitin-protein ligase MARCH2	296	0.51	0.17	3.02	0	0.03
OG0024853	sp|P11602|LIPL_CHICK	LIPL	Lipoprotein lipase	671	1.04	0.22	4.64	0	0
OG0024868	sp|A6QPT7|ERAP2_BOVIN	ERAP2	Endoplasmic reticulum aminopeptidase 2	157	0.46	0.14	3.22	0	0.02
OG0024871	sp|Q9Y2T3|GUAD_HUMAN	GUAD	Guanine deaminase	29	1.47	0.43	3.41	0	0.01
OG0024879	sp|P51143|SC6A2_BOVIN	SC6A2	Sodium-dependent noradrenaline transporter	183	0.59	0.21	2.84	0	0.04
OG0024903	sp|Q5RCM6|SOCS6_PONAB	SOCS6	Suppressor of cytokine signaling 6	133	-0.52	0.16	-3.26	0	0.02
OG0024964	sp|Q4KTA7|TERT_TAKRU	TERT	Telomerase reverse transcriptase	31	-0.64	0.23	-2.84	0	0.04
OG0025021	sp|O88466|ZN106_MOUSE	ZN106	Zinc finger protein 106	410	0.31	0.08	3.81	0	0.01
OG0025031	sp|Q07891|TFR1_CRIGR	TFR1	Transferrin receptor protein 1	164	-0.59	0.19	-3.11	0	0.02
OG0025062	sp|O95478|NSA2_HUMAN	NSA2	Ribosome biogenesis protein NSA2 homolog	2332	0.39	0.11	3.4	0	0.01
OG0025096	sp|Q2KIU2|PMVK_BOVIN	PMVK	Phosphomevalonate kinase	60	-0.51	0.17	-2.93	0	0.03
OG0025103	sp|Q9C0K0|BC11B_HUMAN	BC11B	B-cell lymphoma/leukemia 11B	284	-0.85	0.24	-3.53	0	0.01
OG0025150	sp|Q8N4B1|SESQ1_HUMAN	SESQ1	Sesquipedalian-1	36	-0.77	0.25	-3.1	0	0.02
OG0025187	sp|Q9BZI7|REN3B_HUMAN	REN3B	Regulator of nonsense transcripts 3B	607	0.35	0.12	3.02	0	0.03
OG0025256	sp|Q920P9|LY75_MESAU	LY75	Lymphocyte antigen 75	2143	0.43	0.15	2.96	0	0.03
OG0025312	sp|Q8N608|DPP10_HUMAN	DPP10	Inactive dipeptidyl peptidase 10	90	-0.68	0.25	-2.75	0.01	0.05
OG0025352	sp|Q802Y8|ZB16A_DANRE	ZB16A	Zinc finger and BTB domain-containing protein 16-A	94	-0.67	0.19	-3.57	0	0.01
OG0025403	sp|Q9W6I1|RBPS2_CHICK	RBPS2	RNA-binding protein with multiple splicing 2	219	0.59	0.21	2.83	0	0.04
OG0025407	sp|Q8TDX6|CGAT1_HUMAN	CGAT1	Chondroitin sulfate N-acetylgalactosaminyltransferase 1	19	-1.05	0.29	-3.58	0	0.01
OG0025468	sp|Q5ZK62|ACAP2_CHICK	ACAP2	Arf-GAP with coiled-coil, ANK repeat and PH domain-containing protein 2	112	0.39	0.13	3.02	0	0.03
OG0025475	sp|A3KPL7|T170A_DANRE	T170A	Transmembrane protein 170A	265	0.62	0.18	3.51	0	0.01
OG0025506	sp|O15397|IPO8_HUMAN	IPO8	Importin-8	554	-0.38	0.12	-3.15	0	0.02
OG0025514	sp|Q9HCJ2|LRC4C_HUMAN	LRC4C	Leucine-rich repeat-containing protein 4C	170	-0.55	0.18	-3.04	0	0.03
OG0025520	sp|Q9Y3Q4|HCN4_HUMAN	HCN4	Potassium/sodium hyperpolarization-activated cyclic nucleotide-gated channel 4	77	-0.72	0.24	-3.05	0	0.03
OG0025525	sp|P28324|ELK4_HUMAN	ELK4	ETS domain-containing protein Elk-4	442	0.47	0.13	3.6	0	0.01
OG0025532	sp|A2VDZ3|MEF2A_BOVIN	MEF2A	Myocyte-specific enhancer factor 2A	1378	0.48	0.16	3	0	0.03
OG0025610	sp|Q8WV15|T255B_HUMAN	T255B	Transmembrane protein 255B	131	0.8	0.28	2.83	0	0.04
OG0025621	sp|Q9NZZ3|CHMP5_HUMAN	CHMP5	Charged multivesicular body protein 5	330	0.82	0.19	4.25	0	0
OG0025628	sp|Q567V6|EIF3K_DANRE	EIF3K	Eukaryotic translation initiation factor 3 subunit K	978	0.38	0.1	4.01	0	0
OG0025655	sp|P58390|KCNN2_MOUSE	KCNN2	Small conductance calcium-activated potassium channel protein 2	134	-0.59	0.21	-2.75	0.01	0.05
OG0025677	sp|Q52PJ5|DPYL3_DANRE	DPYL3	Dihydropyrimidinase-related protein 3	2110	-0.47	0.15	-3.17	0	0.02
OG0025748	sp|Q9JHR9|NRIP2_MOUSE	NRIP2	Nuclear receptor-interacting protein 2	319	-0.85	0.17	-4.9	0	0
OG0025758	sp|Q91W92|BORG5_MOUSE	BORG5	Cdc42 effector protein 1	180	0.5	0.17	2.99	0	0.03
OG0025870	sp|A4QNX3|CF089_DANRE	CF089	Bombesin receptor-activated protein C6orf89 homolog	117	-0.55	0.17	-3.21	0	0.02
OG0025883	sp|F1R4C4|PIS4A_DANRE	PIS4A	E3 SUMO-protein ligase PIAS4-A	195	-0.4	0.14	-2.84	0	0.04
OG0025892	sp|Q8IZT8|HS3S5_HUMAN	HS3S5	Heparan sulfate glucosamine 3-O-sulfotransferase 5	208	-0.44	0.14	-3.16	0	0.02
OG0025930	sp|Q96I24|FUBP3_HUMAN	FUBP3	Far upstream element-binding protein 3	430	-0.37	0.1	-3.53	0	0.01
OG0025943	sp|Q96ME7|ZN512_HUMAN	ZN512	Zinc finger protein 512	153	-0.61	0.2	-3.12	0	0.02
OG0025958	sp|O42409|GFI1B_CHICK	GFI1B	Zinc finger protein Gfi-1b	66	2.41	0.63	3.84	0	0.01
OG0025980	sp|Q1LXK4|M10B1_DANRE	M10B1	Putative helicase mov-10-B.1	247	0.53	0.18	3	0	0.03
OG0025993	sp|Q7T163|KDISB_DANRE	KDISB	Kinase D-interacting substrate of 220 kDa B	5153	-0.35	0.12	-3.01	0	0.03
OG0026006	sp|Q90ZK6|ACVR1_CHICK	ACVR1	Activin receptor type-1	1005	-0.38	0.12	-3.13	0	0.02
OG0026053	sp|P97429|ANXA4_MOUSE	ANXA4	Annexin A4	200	0.57	0.15	3.81	0	0.01
OG0026105	sp|Q5ZME8|SMU1_CHICK	SMU1	WD40 repeat-containing protein SMU1	371	-0.34	0.1	-3.3	0	0.02
OG0026107	sp|Q6PA06|ATLA2_MOUSE	ATLA2	Atlastin-2	282	-0.76	0.16	-4.78	0	0
OG0026190	sp|Q9JHU4|DYHC1_MOUSE	DYHC1	Cytoplasmic dynein 1 heavy chain 1	11052	-0.33	0.11	-2.93	0	0.03
OG0026201	sp|Q9WVE8|PACN2_MOUSE	PACN2	Protein kinase C and casein kinase substrate in neurons protein 2	648	0.47	0.13	3.52	0	0.01
OG0026204	sp|P97371|PSME1_MOUSE	PSME1	Proteasome activator complex subunit 1	442	0.57	0.14	4.09	0	0
OG0026209	sp|M0RAS4|IGS21_RAT	IGS21	Immunoglobulin superfamily member 21	699	-0.36	0.09	-3.97	0	0
OG0026249	sp|F1R2X6|PSM4B_DANRE	PSM4B	Proteasome activator complex subunit 4B	15	-1.41	0.45	-3.14	0	0.02
OG0026265	sp|Q6P9X4|TP4A2_RAT	TP4A2	Protein tyrosine phosphatase type IVA 2	1918	0.39	0.09	4.43	0	0
OG0026317	sp|Q6NUT7|SORT1_DANRE	SORT1	Sortilin	868	-0.52	0.13	-3.87	0	0.01
OG0026351	sp|Q9NW15|ANO10_HUMAN	ANO10	Anoctamin-10	422	0.67	0.22	3.08	0	0.03
OG0026395	sp|Q7T3N2|RL15_MONAL	RL15	60S ribosomal protein L15	4317	0.37	0.14	2.73	0.01	0.05
OG0026397	sp|P28907|CD38_HUMAN	CD38	ADP-ribosyl cyclase/cyclic ADP-ribose hydrolase 1	51	0.6	0.21	2.87	0	0.04
OG0026415	sp|Q5DU28|PCX2_MOUSE	PCX2	Pecanex-like protein 2	1881	-0.35	0.12	-2.79	0.01	0.04
OG0026458	sp|Q7TN98|CPEB4_MOUSE	CPEB4	Cytoplasmic polyadenylation element-binding protein 4	971	-0.44	0.14	-3.09	0	0.02
OG0026535	sp|O76050|NEUL1_HUMAN	NEUL1	E3 ubiquitin-protein ligase NEURL1	832	0.46	0.12	3.99	0	0
OG0026576	sp|Q9HCM4|E41L5_HUMAN	E41L5	Band 4.1-like protein 5	363	0.44	0.15	2.89	0	0.04
OG0026600	sp|Q8AVT9|AR1AA_XENLA	AR1AA	Actin-related protein 2/3 complex subunit 1A-A	208	0.59	0.18	3.19	0	0.02
OG0026606	sp|Q4V8H8|EHD2_RAT	EHD2	EH domain-containing protein 2	120	0.73	0.23	3.22	0	0.02
OG0026622	sp|O57478|HEMH_XENLA	HEMH	Ferrochelatase, mitochondrial	575	0.89	0.22	4.1	0	0
OG0026640	sp|A2RU30|TESP1_HUMAN	TESP1	Protein TESPA1	40	1.17	0.3	3.85	0	0.01
OG0026645	sp|Q95245|CY561_PIG	CY561	Cytochrome b561	494	0.4	0.14	2.8	0.01	0.04
OG0026654	sp|Q9R1L5|MAST1_MOUSE	MAST1	Microtubule-associated serine/threonine-protein kinase 1	1526	-0.36	0.13	-2.81	0	0.04
OG0026669	sp|P35331|NRCAM_CHICK	NRCAM	Neuronal cell adhesion molecule	1243	-0.5	0.16	-3.06	0	0.03
OG0026672	sp|F4JTS8|NOV_ARATH	NOV	Protein NO VEIN	509	0.45	0.15	3.06	0	0.03
OG0026714	sp|Q6P4T1|SNX19_MOUSE	SNX19	Sorting nexin-19	490	-0.42	0.15	-2.76	0.01	0.04
OG0026739	sp|Q06AA5|TSN9_PIG	TSN9	Tetraspanin-9	30	0.71	0.24	2.97	0	0.03
OG0026740	sp|Q5SRE5|NU188_HUMAN	NU188	Nucleoporin NUP188 homolog	380	-0.37	0.11	-3.47	0	0.01
OG0026747	sp|Q7JJ13|BRD2_MOUSE	BRD2	Bromodomain-containing protein 2	437	-0.37	0.13	-2.87	0	0.04
OG0026749	sp|P08635|SAST_RAT	SAST	S-acyl fatty acid synthase thioesterase, medium chain	85	0.36	0.13	2.76	0.01	0.05
OG0026755	sp|Q9I9A7|CDT1_XENLA	CDT1	DNA replication factor Cdt1	59	1.13	0.37	3.05	0	0.03
OG0026773	sp|Q5BL31|ILRUN_DANRE	ILRUN	Protein ILRUN	411	0.71	0.2	3.54	0	0.01
OG0026778	sp|A4QNP0|TOX4_XENTR	TOX4	TOX high mobility group box family member 4	233	-0.34	0.1	-3.41	0	0.01
OG0026784	sp|Q5JUQ0|FA78A_HUMAN	FA78A	Protein FAM78A	326	0.76	0.19	4.01	0	0
OG0026801	sp|Q5ZHP7|EAF2_CHICK	EAF2	ELL-associated factor 2	112	0.56	0.19	2.93	0	0.03
OG0026817	sp|Q8WUR0|CS012_MOUSE	CS012	Protein C19orf12 homolog	49	1.11	0.27	4.07	0	0
OG0026887	sp|Q32KH5|GALNS_CANLF	GALNS	N-acetylgalactosamine-6-sulfatase	386	0.66	0.16	4.2	0	0
OG0026919	sp|Q8QFP8|LIMK1_CHICK	LIMK1	LIM domain kinase 1	735	-0.57	0.14	-3.99	0	0
OG0026942	sp|G3H0N9|DNJB9_CRIGR	DNJB9	DnaJ homolog subfamily B member 9	170	0.96	0.21	4.63	0	0
OG0026980	sp|Q7SZP2|CA052_DANRE	CA052	UPF0690 protein C1orf52 homolog	309	-0.36	0.12	-2.87	0	0.04
OG0026985	sp|A2VDT1|TP4A3_BOVIN	TP4A3	Protein tyrosine phosphatase type IVA 3	44	1.82	0.58	3.13	0	0.02
OG0027028	sp|Q9NY97|B3GN2_HUMAN	B3GN2	N-acetyllactosaminide beta-1,3-N-acetylglucosaminyltransferase 2	229	0.72	0.21	3.46	0	0.01
OG0027033	sp|A0T2N3|APJB_DANRE	APJB	Apelin receptor B	139	0.62	0.2	3.08	0	0.03
OG0027051	sp|Q5E960|S39A3_BOVIN	S39A3	Zinc transporter ZIP3	32	-0.64	0.24	-2.74	0.01	0.05
OG0027067	sp|Q90Z08|U119B_DANRE	U119B	Protein unc-119 homolog B	277	0.5	0.14	3.7	0	0.01
OG0027071	sp|Q9NRY5|F1142_HUMAN	F1142	Protein FAM114A2	475	0.33	0.11	3.05	0	0.03
OG0027072	sp|Q5RCY9|SCAM4_PONAB	SCAM4	Secretory carrier-associated membrane protein 4	545	0.46	0.15	3.1	0	0.02
OG0027102	sp|P27105|STOM_HUMAN	STOM	Erythrocyte band 7 integral membrane protein	22	0.89	0.32	2.82	0	0.04
OG0027156	sp|Q9Y487|VPP2_HUMAN	VPP2	V-type proton ATPase 116 kDa subunit a isoform 2	345	0.41	0.12	3.53	0	0.01
OG0027741	sp|Q2YDR3|IMPA3_DANRE	IMPA3	Inositol monophosphatase 3	181	-0.52	0.18	-2.86	0	0.04
OG0027753	sp|Q6PC93|NMNA2_DANRE	NMNA2	Nicotinamide/nicotinic acid mononucleotide adenylyltransferase 2	1119	-0.46	0.11	-4.18	0	0
OG0027757	sp|Q7ZV60|BCS1_DANRE	BCS1	Mitochondrial chaperone BCS1	148	-0.31	0.11	-2.8	0.01	0.04
OG0027773	sp|Q6NYK8|MARH5_DANRE	MARH5	E3 ubiquitin-protein ligase MARCH5	115	0.57	0.2	2.87	0	0.04
OG0027841	sp|A9JRE2|MTNA_DANRE	MTNA	Methylthioribose-1-phosphate isomerase	108	-0.6	0.21	-2.85	0	0.04
OG0027856	sp|O00221|IKBE_HUMAN	IKBE	NF-kappa-B inhibitor epsilon	153	0.59	0.2	2.89	0	0.04
OG0027873	sp|Q8JFV4|HTR5A_DANRE	HTR5A	HEAT repeat-containing protein 5A	521	-0.63	0.2	-3.15	0	0.02
OG0027976	sp|Q9C0H5|RHG39_HUMAN	RHG39	Rho GTPase-activating protein 39	179	-0.74	0.22	-3.38	0	0.01
OG0028011	sp|Q9Y6U7|RN215_HUMAN	RN215	RING finger protein 215	49	-0.51	0.15	-3.34	0	0.01
OG0028077	sp|B3DK16|PCF5A_DANRE	PCF5A	Polycomb group RING finger protein 5-A	219	0.41	0.15	2.81	0	0.04
OG0028094	sp|P13701|SYB_TETCF	SYB	Synaptobrevin	495	0.52	0.17	2.96	0	0.03
OG0028096	sp|Q2TBK2|RM09_BOVIN	RM09	39S ribosomal protein L9, mitochondrial	213	-0.33	0.11	-3.15	0	0.02
OG0028109	sp|P12429|ANXA3_HUMAN	ANXA3	Annexin A3	286	0.38	0.13	2.9	0	0.04
OG0028110	sp|Q9YHU0|CTBP1_XENLA	CTBP1	C-terminal-binding protein 1	535	-0.5	0.17	-2.92	0	0.03
OG0028113	sp|P55197|AF10_HUMAN	AF10	Protein AF-10	456	-0.49	0.16	-3.05	0	0.03
OG0028140	sp|Q9UHD8|SEPT9_HUMAN	44083	Septin-9	867	0.41	0.12	3.34	0	0.01
OG0028203	sp|Q90512|ODO2_TAKRU	ODO2	Dihydrolipoyllysine-residue succinyltransferase component of 2-oxoglutarate dehydrogenase complex, mitochondrial (Fragment)	163	-0.38	0.13	-2.86	0	0.04
OG0028252	sp|O60673|REV3L_HUMAN	REV3L	DNA polymerase zeta catalytic subunit	576	-0.45	0.15	-2.94	0	0.03
OG0028263	sp|Q8BH61|F13A_MOUSE	F13A	Coagulation factor XIII A chain	38	1.09	0.35	3.07	0	0.03
OG0028292	sp|Q69Z38|PEAK1_MOUSE	PEAK1	Inactive tyrosine-protein kinase PEAK1	558	-0.44	0.15	-2.88	0	0.04
OG0028302	sp|Q8BXK8|AGAP1_MOUSE	AGAP1	Arf-GAP with GTPase, ANK repeat and PH domain-containing protein 1	205	-0.72	0.21	-3.43	0	0.01
OG0028331	sp|Q9PTM5|KCAB2_XENLA	KCAB2	Voltage-gated potassium channel subunit beta-2	750	-0.5	0.12	-4.18	0	0
OG0028437	sp|P22001|KCNA3_HUMAN	KCNA3	Potassium voltage-gated channel subfamily A member 3	447	-0.43	0.13	-3.38	0	0.01
OG0028447	sp|Q8VC88|GRAN_MOUSE	GRAN	Grancalcin	709	0.32	0.11	2.87	0	0.04
OG0028521	sp|Q8WUH6|TM263_HUMAN	TM263	Transmembrane protein 263	85	0.62	0.19	3.27	0	0.02
OG0028542	sp|O08816|WASL_RAT	WASL	Neural Wiskott-Aldrich syndrome protein	161	0.54	0.19	2.8	0.01	0.04
OG0028557	sp|Q9UPP2|IQEC3_HUMAN	IQEC3	IQ motif and SEC7 domain-containing protein 3	672	-0.56	0.15	-3.78	0	0.01
OG0028595	sp|Q5R5S7|ITBP1_PONAB	ITBP1	Integrin beta-1-binding protein 1	102	0.74	0.22	3.35	0	0.01
OG0028606	sp|P84770|IRS1B_XENLA	IRS1B	Insulin receptor substrate 1-B	182	-0.63	0.21	-3.05	0	0.03
OG0028624	sp|P07197|NFM_HUMAN	NFM	Neurofilament medium polypeptide	1002	-0.46	0.16	-2.99	0	0.03
OG0028657	sp|Q5HYM0|ZC12B_HUMAN	ZC12B	Probable ribonuclease ZC3H12B	142	-0.56	0.17	-3.23	0	0.02
OG0028794	sp|E9Q9R9|DLG5_MOUSE	DLG5	Disks large homolog 5	237	0.39	0.14	2.81	0.01	0.04
OG0028805	sp|O95835|LATS1_HUMAN	LATS1	Serine/threonine-protein kinase LATS1	310	-0.31	0.11	-2.72	0.01	0.05
OG0028857	sp|P83299|CAH1_CHIHA	CAH1	Carbonic anhydrase 1	10120	0.66	0.17	3.85	0	0.01
OG0028928	sp|Q2TBP7|MYCBP_BOVIN	MYCBP	c-Myc-binding protein	164	0.44	0.15	2.92	0	0.03
OG0028942	sp|Q9N0J9|CD81_SAGOE	CD81	CD81 protein	6644	0.32	0.12	2.7	0.01	0.05
OG0028974	sp|Q6P995|F171B_HUMAN	F171B	Protein FAM171B	492	-0.6	0.14	-4.23	0	0
OG0029029	sp|Q5RB79|RPP14_PONAB	RPP14	Ribonuclease P protein subunit p14	75	0.95	0.28	3.44	0	0.01
OG0029078	sp|Q9GV41|PGFS_TRYBB	PGFS	9,11-endoperoxide prostaglandin H2 reductase	361	0.55	0.16	3.46	0	0.01
OG0029079	sp|D2H788|RN182_AILME	RN182	E3 ubiquitin-protein ligase RNF182	230	-0.49	0.15	-3.16	0	0.02
OG0029092	sp|Q64709|HLF_RAT	HLF	Hepatic leukemia factor	303	0.76	0.23	3.33	0	0.02
OG0029163	sp|Q9H772|GREM2_HUMAN	GREM2	Gremlin-2	33	0.9	0.25	3.65	0	0.01
OG0029201	sp|O19113|CCN2_PIG	CCN2	CCN family member 2	182	0.65	0.19	3.5	0	0.01
OG0029206	sp|Q0II70|MCRI2_BOVIN	MCRI2	MAPK regulated corepressor interacting protein 2	194	0.34	0.12	2.86	0	0.04
OG0029272	sp|Q6PGX3|LRFN1_DANRE	LRFN1	Leucine-rich repeat and fibronectin type III domain-containing protein 1	179	-0.55	0.16	-3.46	0	0.01
OG0029329	sp|Q12852|M3K12_HUMAN	M3K12	Mitogen-activated protein kinase kinase kinase 12	913	-0.42	0.14	-3.05	0	0.03
OG0029394	sp|Q2HJ54|PIPNA_BOVIN	PIPNA	Phosphatidylinositol transfer protein alpha isoform	1100	-0.4	0.12	-3.39	0	0.01
OG0029406	sp|Q9DG68|RLA0_RANSY	RLA0	60S acidic ribosomal protein P0	13682	0.34	0.12	2.88	0	0.04
OG0029414	sp|F1MAD2|INADL_RAT	INADL	InaD-like protein	189	-0.7	0.23	-3.01	0	0.03
OG0029449	sp|Q5RFV4|R1441_DANRE	R1441	Probable E3 ubiquitin-protein ligase RNF144A-A	73	-0.7	0.22	-3.15	0	0.02
OG0029456	sp|Q7SZI5|RFTN1_CHICK	RFTN1	Raftlin	100	-0.57	0.19	-3.02	0	0.03
OG0029535	sp|Q8BR92|PALM2_MOUSE	PALM2	Paralemmin-2	184	-0.6	0.15	-3.95	0	0
OG0029539	sp|Q9CZH3|PSMG3_MOUSE	PSMG3	Proteasome assembly chaperone 3	97	0.54	0.17	3.25	0	0.02
OG0029540	sp|Q9ET58|KLF2_RAT	KLF2	Krueppel-like factor 2	200	0.61	0.22	2.74	0.01	0.05
OG0029554	sp|Q28199|CD5R1_BOVIN	CD5R1	Cyclin-dependent kinase 5 activator 1	229	-0.57	0.2	-2.79	0.01	0.04
OG0029556	sp|O00268|TAF4_HUMAN	TAF4	Transcription initiation factor TFIID subunit 4	210	0.31	0.11	2.89	0	0.04
OG0029558	sp|Q5TCX8|M3K21_HUMAN	M3K21	Mitogen-activated protein kinase kinase kinase 21	109	0.79	0.15	5.1	0	0
OG0029646	sp|Q5ZLE9|N4BP1_CHICK	N4BP1	NEDD4-binding protein 1	311	0.69	0.21	3.3	0	0.02
OG0029659	sp|P10820|PERF_MOUSE	PERF	Perforin-1	154	0.52	0.15	3.38	0	0.01
OG0029766	sp|Q7ZW24|ALG11_DANRE	ALG11	GDP-Man:Man(3)GlcNAc(2)-PP-Dol alpha-1,2-mannosyltransferase	248	-0.46	0.14	-3.25	0	0.02
OG0029771	sp|Q99569|PKP4_HUMAN	PKP4	Plakophilin-4	776	-0.67	0.18	-3.63	0	0.01
OG0029867	sp|D3ZE85|FRS1L_RAT	FRS1L	DOMON domain-containing protein FRRS1L	1162	-0.42	0.12	-3.41	0	0.01
OG0029869	sp|Q6PUF3|DHI1L_DANRE	DHI1L	Hydroxysteroid 11-beta-dehydrogenase 1-like protein	125	0.85	0.25	3.4	0	0.01
OG0029880	sp|Q5ZKU4|INT2_CHICK	INT2	Integrator complex subunit 2	177	-0.41	0.14	-2.88	0	0.04
OG0029882	sp|Q9CQ07|LRC18_MOUSE	LRC18	Leucine-rich repeat-containing protein 18	40	1.18	0.24	4.92	0	0
OG0029886	sp|Q5RGJ8|GNPTA_DANRE	GNPTA	N-acetylglucosamine-1-phosphotransferase subunits alpha/beta	452	-0.45	0.12	-3.63	0	0.01
OG0029944	sp|O46606|DDHD1_BOVIN	DDHD1	Phospholipase DDHD1	123	-0.66	0.22	-2.96	0	0.03
OG0030001	sp|Q05910|ADAM8_MOUSE	ADAM8	Disintegrin and metalloproteinase domain-containing protein 8	121	1.42	0.32	4.4	0	0
OG0030006	sp|A6QLI6|HEM1_BOVIN	HEM1	5-aminolevulinate synthase, nonspecific, mitochondrial	72	0.99	0.26	3.82	0	0.01
OG0030011	sp|Q2KHT6|FBX32_BOVIN	FBX32	F-box only protein 32	46	1.01	0.31	3.25	0	0.02
OG0030036	sp|F8W4H9|MRP2A_DANRE	MRP2A	Melanocortin-2 receptor accessory protein 2A	122	0.5	0.14	3.54	0	0.01
OG0030062	sp|O54819|TFPI1_MOUSE	TFPI1	Tissue factor pathway inhibitor	124	0.66	0.23	2.84	0	0.04
OG0030105	sp|Q80ZD7|AMGO1_RAT	AMGO1	Amphoterin-induced protein 1	419	-0.5	0.14	-3.46	0	0.01
OG0030135	sp|Q502K3|ANR52_DANRE	ANR52	Serine/threonine-protein phosphatase 6 regulatory ankyrin repeat subunit C	1722	0.39	0.14	2.79	0.01	0.04
OG0030155	sp|Q9QZS8|SH2D3_MOUSE	SH2D3	SH2 domain-containing protein 3C	285	-0.46	0.16	-2.83	0	0.04
OG0030159	sp|Q6DBU8|LIPH_DANRE	LIPH	Lipase member H	12	1.16	0.35	3.33	0	0.02
OG0030180	sp|Q16880|CGT_HUMAN	CGT	2-hydroxyacylsphingosine 1-beta-galactosyltransferase	496	-0.63	0.2	-3.23	0	0.02
OG0030190	sp|Q5R3F8|PPR29_HUMAN	PPR29	Protein phosphatase 1 regulatory subunit 29	711	-0.4	0.15	-2.75	0.01	0.05
OG0030209	sp|Q8VDD5|MYH9_MOUSE	MYH9	Myosin-9	284	-0.61	0.21	-2.91	0	0.03
OG0030223	sp|Q6DJB3|DEFI8_XENTR	DEFI8	Differentially expressed in FDCP 8 homolog	864	-0.51	0.11	-4.65	0	0
OG0030256	sp|Q9DF49|IRS2A_XENLA	IRS2A	Insulin receptor substrate 2-A	82	-0.45	0.16	-2.72	0.01	0.05
OG0030257	sp|Q3TYA6|MPP8_MOUSE	MPP8	M-phase phosphoprotein 8	463	-0.38	0.14	-2.83	0	0.04
OG0030261	sp|Q91XC8|DAP1_MOUSE	DAP1	Death-associated protein 1	1160	0.41	0.1	4.02	0	0
OG0030323	sp|Q5E9N9|APEX2_BOVIN	APEX2	DNA-(apurinic or apyrimidinic site) lyase 2	155	-0.31	0.11	-2.8	0.01	0.04
OG0030338	sp|Q9HC58|NCKX3_HUMAN	NCKX3	Sodium/potassium/calcium exchanger 3	89	-0.56	0.2	-2.79	0.01	0.04
OG0030339	sp|Q90YS0|RS4_ICTPU	RS4	40S ribosomal protein S4	9012	0.32	0.1	3.23	0	0.02
OG0030412	sp|Q99PU8|DHX30_MOUSE	DHX30	ATP-dependent RNA helicase DHX30	240	-0.41	0.11	-3.56	0	0.01
OG0030449	sp|Q68EK7|RAB4B_DANRE	RAB4B	Ras-related protein Rab-4B	192	-0.45	0.15	-3.09	0	0.02
OG0030532	sp|Q9H9Y6|RPA2_HUMAN	RPA2	DNA-directed RNA polymerase I subunit RPA2	82	-0.47	0.17	-2.87	0	0.04
OG0030553	sp|A1L2F6|TM205_DANRE	TM205	Transmembrane protein 205	934	1.18	0.38	3.13	0	0.02
OG0030660	sp|Q9UHC6|CNTP2_HUMAN	CNTP2	Contactin-associated protein-like 2	291	-0.53	0.18	-2.99	0	0.03
OG0030846	sp|Q66KI9|NSUN4_XENTR	NSUN4	5-methylcytosine rRNA methyltransferase NSUN4	28	-0.65	0.21	-3.1	0	0.02
OG0030919	sp|Q7ZVP1|JADE3_DANRE	JADE3	Protein Jade-3	199	-0.67	0.15	-4.51	0	0
OG0030921	sp|O08573|LEG9_MOUSE	LEG9	Galectin-9	352	1.3	0.37	3.5	0	0.01
OG0030951	sp|Q2HJ57|COTL1_BOVIN	COTL1	Coactosin-like protein	973	-0.5	0.13	-3.77	0	0.01
OG0030971	sp|O60669|MOT2_HUMAN	MOT2	Monocarboxylate transporter 2	12	1.63	0.56	2.91	0	0.03
OG0031033	sp|Q502B3|B3GL2_DANRE	B3GL2	UDP-GalNAc:beta-1,3-N-acetylgalactosaminyltransferase 2	330	-0.35	0.13	-2.71	0.01	0.05
OG0031048	sp|Q9UHJ3|SMBT1_HUMAN	SMBT1	Scm-like with four MBT domains protein 1	264	-0.47	0.15	-3.12	0	0.02
OG0031083	sp|Q9I8K7|CITE3_CHICK	CITE3	Cbp/p300-interacting transactivator 3	225	-0.59	0.17	-3.5	0	0.01
OG0031084	sp|Q6X4M3|LIN52_ONCMY	LIN52	Protein lin-52 homolog	141	0.49	0.16	2.95	0	0.03
OG0031260	sp|Q4SPU8|PFD1_TETNG	PFD1	Prefoldin subunit 1	667	0.37	0.13	2.8	0.01	0.04
OG0031295	sp|P31662|S6A17_RAT	S6A17	Sodium-dependent neutral amino acid transporter SLC6A17	976	-0.66	0.19	-3.4	0	0.01
OG0031319	sp|B5DFW7|GATC_SALSA	GATC	Glutamyl-tRNA(Gln) amidotransferase subunit C, mitochondrial	158	0.53	0.17	3.09	0	0.02
OG0031341	sp|Q80ZD9|AMGO2_MOUSE	AMGO2	Amphoterin-induced protein 2	26	-1.01	0.29	-3.54	0	0.01
OG0031365	sp|Q5E9J6|RNF34_BOVIN	RNF34	E3 ubiquitin-protein ligase RNF34	76	-0.59	0.19	-3.05	0	0.03
OG0031416	sp|P62070|RRAS2_HUMAN	RRAS2	Ras-related protein R-Ras2	683	0.39	0.12	3.25	0	0.02
OG0031429	sp|Q96QG7|MTMR9_HUMAN	MTMR9	Myotubularin-related protein 9	320	-0.56	0.15	-3.74	0	0.01
OG0031449	sp|Q8VHJ5|MARK1_MOUSE	MARK1	Serine/threonine-protein kinase MARK1	739	-0.39	0.11	-3.44	0	0.01
OG0031482	sp|Q9HC78|ZBT20_HUMAN	ZBT20	Zinc finger and BTB domain-containing protein 20	193	-0.91	0.23	-3.98	0	0
OG0031487	sp|Q13634|CAD18_HUMAN	CAD18	Cadherin-18	199	-0.59	0.19	-3.03	0	0.03
OG0031585	sp|P42899|RLA2_BOVIN	RLA2	60S acidic ribosomal protein P2	3864	0.47	0.13	3.5	0	0.01
OG0031609	sp|O46560|PDXK_PIG	PDXK	Pyridoxal kinase	530	-0.56	0.18	-3.15	0	0.02
OG0031644	sp|Q99638|RAD9A_HUMAN	RAD9A	Cell cycle checkpoint control protein RAD9A	138	0.63	0.2	3.18	0	0.02
OG0031656	sp|Q9QXA5|LSM4_MOUSE	LSM4	U6 snRNA-associated Sm-like protein LSm4	616	0.33	0.12	2.79	0.01	0.04
OG0031679	sp|Q5ZMD2|ANKY2_CHICK	ANKY2	Ankyrin repeat and MYND domain-containing protein 2	83	1.28	0.46	2.8	0.01	0.04
OG0031686	sp|Q5E9G3|PSME2_BOVIN	PSME2	Proteasome activator complex subunit 2	519	0.83	0.18	4.61	0	0
OG0031702	sp|Q9DFR6|RS13_GILMI	RS13	40S ribosomal protein S13	4715	0.31	0.1	3.04	0	0.03
OG0031726	sp|Q9H3F6|BACD3_HUMAN	BACD3	BTB/POZ domain-containing adapter for CUL3-mediated RhoA degradation protein 3	340	0.4	0.12	3.45	0	0.01
OG0031732	sp|Q3U1Y4|DEN4B_MOUSE	DEN4B	DENN domain-containing protein 4B	868	-0.54	0.15	-3.7	0	0.01
OG0031766	sp|Q9HB20|PKHA3_HUMAN	PKHA3	Pleckstrin homology domain-containing family A member 3	374	0.37	0.12	3.02	0	0.03
OG0031772	sp|Q17QB7|RAB30_BOVIN	RAB30	Ras-related protein Rab-30	2595	0.31	0.1	3.06	0	0.03
OG0031828	sp|Q7ZW77|MSMO1_DANRE	MSMO1	Methylsterol monooxygenase 1	182	0.35	0.11	3.17	0	0.02
OG0031846	sp|B5X9L9|PXL2B_SALSA	PXL2B	Prostamide/prostaglandin F synthase	167	0.4	0.14	2.82	0	0.04
OG0031885	sp|Q7ZV46|METRL_DANRE	METRL	Meteorin-like protein	137	0.5	0.16	3.06	0	0.03
OG0031923	sp|O76075|DFFB_HUMAN	DFFB	DNA fragmentation factor subunit beta	190	0.85	0.27	3.12	0	0.02
OG0031932	sp|P40240|CD9_MOUSE	CD9	CD9 antigen	425	0.44	0.14	3.08	0	0.02
OG0032019	sp|Q9UJD0|RIMS3_HUMAN	RIMS3	Regulating synaptic membrane exocytosis protein 3	475	-0.69	0.23	-2.98	0	0.03
OG0032127	sp|P43304|GPDM_HUMAN	GPDM	Glycerol-3-phosphate dehydrogenase, mitochondrial	437	0.33	0.09	3.8	0	0.01
OG0032158	sp|Q9H840|GEMI7_HUMAN	GEMI7	Gem-associated protein 7	107	0.55	0.18	3.08	0	0.02
OG0032193	sp|A0JM51|CELF5_XENTR	CELF5	CUGBP Elav-like family member 5	206	-0.56	0.16	-3.52	0	0.01
OG0032255	sp|Q9UQQ2|SH2B3_HUMAN	SH2B3	SH2B adapter protein 3	165	0.84	0.18	4.64	0	0
OG0032267	sp|P04176|PH4H_RAT	PH4H	Phenylalanine-4-hydroxylase	43	0.93	0.29	3.17	0	0.02
OG0032376	sp|A3KNK1|T120A_DANRE	T120A	Transmembrane protein 120A	76	0.5	0.17	2.9	0	0.03
OG0032392	sp|Q06831|SOX4_MOUSE	SOX4	Transcription factor SOX-4	242	-0.44	0.16	-2.71	0.01	0.05
OG0032474	sp|Q0VH32|MNT_XENLA	MNT	Max-binding protein MNT	229	-0.56	0.17	-3.37	0	0.01
OG0032488	sp|Q8NB25|F184A_HUMAN	F184A	Protein FAM184A	414	-0.78	0.24	-3.18	0	0.02
OG0032496	sp|P53453|DRD2L_TAKRU	DRD2L	D(2)-like dopamine receptor	13	-1.55	0.43	-3.61	0	0.01
OG0032505	sp|Q80Z29|NAMPT_RAT	NAMPT	Nicotinamide phosphoribosyltransferase	49	-0.6	0.2	-2.92	0	0.03
OG0032554	sp|Q5RCG9|PFD3_PONAB	PFD3	Prefoldin subunit 3	916	0.44	0.13	3.39	0	0.01
OG0032572	sp|Q63755|PRDM2_RAT	PRDM2	PR domain zinc finger protein 2	1034	-0.34	0.09	-3.64	0	0.01
OG0032664	sp|Q5RE87|S38A4_PONAB	S38A4	Sodium-coupled neutral amino acid transporter 4	231	0.46	0.17	2.78	0.01	0.04
OG0032734	sp|Q8WU66|TSEAR_HUMAN	TSEAR	Thrombospondin-type laminin G domain and EAR repeat-containing protein	10	-2.42	0.56	-4.31	0	0
OG0032735	sp|Q6DGP2|SYF2_DANRE	SYF2	Pre-mRNA-splicing factor syf2	3520	0.54	0.15	3.62	0	0.01
OG0032803	sp|Q9WV76|AP4B1_MOUSE	AP4B1	AP-4 complex subunit beta-1	124	-0.48	0.16	-2.98	0	0.03
OG0032805	sp|P17706|PTN2_HUMAN	PTN2	Tyrosine-protein phosphatase non-receptor type 2	197	0.57	0.15	3.89	0	0
OG0032806	sp|Q5F3E8|BACD2_CHICK	BACD2	BTB/POZ domain-containing adapter for CUL3-mediated RhoA degradation protein 2	196	0.65	0.17	3.81	0	0.01
OG0032826	sp|Q5SYB0|FRPD1_HUMAN	FRPD1	FERM and PDZ domain-containing protein 1	184	-0.47	0.12	-3.87	0	0.01
OG0032846	sp|Q7SXI6|NDL1A_DANRE	NDL1A	Nuclear distribution protein nudE-like 1-A	437	-0.57	0.16	-3.49	0	0.01
OG0032848	sp|Q7SY52|STK10_DANRE	STK10	Serine/threonine-protein kinase 10	162	1.2	0.22	5.47	0	0
OG0032912	sp|Q3SZI0|MPI_BOVIN	MPI	Mannose-6-phosphate isomerase	401	-0.63	0.16	-3.96	0	0
OG0032965	sp|Q8JHI6|MED29_DANRE	MED29	Mediator of RNA polymerase II transcription subunit 29	196	0.46	0.15	2.99	0	0.03
OG0032982	sp|P17706|PTN2_HUMAN	PTN2	Tyrosine-protein phosphatase non-receptor type 2	256	0.8	0.19	4.18	0	0
OG0032992	sp|Q9NVF7|FBX28_HUMAN	FBX28	F-box only protein 28	307	1.41	0.26	5.43	0	0
OG0032994	sp|Q4R591|G6PI_MACFA	G6PI	Glucose-6-phosphate isomerase	5702	-0.35	0.11	-3.3	0	0.02
OG0033005	sp|Q6PHZ5|RB15B_MOUSE	RB15B	Putative RNA-binding protein 15B	77	-1.05	0.28	-3.82	0	0.01
OG0033010	sp|A4VCH4|VP35L_DANRE	VP35L	VPS35 endosomal protein sorting factor-like	654	0.35	0.08	4.4	0	0
OG0033040	sp|O60664|PLIN3_HUMAN	PLIN3	Perilipin-3	90	0.67	0.22	2.98	0	0.03
OG0033043	sp|P28685|CNTN2_CHICK	CNTN2	Contactin-2	496	-0.63	0.18	-3.55	0	0.01
OG0033053	sp|Q8TDX7|NEK7_HUMAN	NEK7	Serine/threonine-protein kinase Nek7	241	0.57	0.17	3.38	0	0.01
OG0033085	sp|B2GUY0|MA1B1_RAT	MA1B1	Endoplasmic reticulum mannosyl-oligosaccharide 1,2-alpha-mannosidase	95	-0.72	0.2	-3.64	0	0.01
OG0033126	sp|Q8AW93|DTX1_XENLA	DTX1	E3 ubiquitin-protein ligase DTX1	178	-0.62	0.2	-3.11	0	0.02
OG0033227	sp|Q9NX78|TM260_HUMAN	TM260	Transmembrane protein 260	120	-0.42	0.14	-3.02	0	0.03
OG0033230	sp|O43639|NCK2_HUMAN	NCK2	Cytoplasmic protein NCK2	74	-0.53	0.17	-3.22	0	0.02
OG0033244	sp|Q4VBS4|MAP12_DANRE	MAP12	Methionine aminopeptidase 1D, mitochondrial	78	-0.48	0.15	-3.11	0	0.02
OG0033264	sp|Q5VYS8|TUT7_HUMAN	TUT7	Terminal uridylyltransferase 7	909	0.31	0.1	3.2	0	0.02
OG0033266	sp|Q7ZUV1|PKHF2_DANRE	PKHF2	Pleckstrin homology domain-containing family F member 2	132	0.48	0.18	2.76	0.01	0.04
OG0033269	sp|Q91880|SUH_XENLA	SUH	Suppressor of hairless protein homolog	467	0.46	0.12	3.87	0	0.01
OG0033317	sp|Q9EP97|SENP3_MOUSE	SENP3	Sentrin-specific protease 3	341	-0.33	0.1	-3.19	0	0.02
OG0033323	sp|Q5HYW2|NHSL2_HUMAN	NHSL2	NHS-like protein 2	646	-0.71	0.19	-3.74	0	0.01
OG0033435	sp|P60901|PSA6_RAT	PSA6	Proteasome subunit alpha type-6	107	0.86	0.22	3.83	0	0.01
OG0034244	sp|Q6TXF1|ARRD3_RAT	ARRD3	Arrestin domain-containing protein 3	381	0.52	0.11	4.89	0	0
OG0034267	sp|Q01345|NHEB_ONCMY	NHEB	Na(+)/H(+) exchanger beta	80	0.68	0.23	3	0	0.03
OG0034326	sp|Q9QUJ7|ACSL4_MOUSE	ACSL4	Long-chain-fatty-acid--CoA ligase 4	1391	-0.38	0.1	-3.96	0	0
OG0034392	sp|Q99MX7|T121B_MOUSE	T121B	Transmembrane protein 121B	104	-0.42	0.15	-2.73	0.01	0.05
OG0034467	sp|Q9DC11|PXDC2_MOUSE	PXDC2	Plexin domain-containing protein 2	62	-0.69	0.23	-3.03	0	0.03
OG0034478	sp|O14512|SOCS7_HUMAN	SOCS7	Suppressor of cytokine signaling 7	112	-0.7	0.2	-3.51	0	0.01
OG0034516	sp|Q9BE71|LRFN2_MACFA	LRFN2	Leucine-rich repeat and fibronectin type-III domain-containing protein 2	158	-0.71	0.19	-3.85	0	0.01
OG0034519	sp|Q9EQQ9|OGA_MOUSE	OGA	Protein O-GlcNAcase	1434	-0.47	0.16	-2.89	0	0.04
OG0034523	sp|Q05927|5NTD_BOVIN	5NTD	5'-nucleotidase	34	0.86	0.29	2.98	0	0.03
OG0034561	sp|Q32PZ3|UN45A_RAT	UN45A	Protein unc-45 homolog A	326	-0.38	0.12	-3.13	0	0.02
OG0034577	sp|Q1JPZ3|SRC_DANRE	SRC	Proto-oncogene tyrosine-protein kinase Src	369	-0.74	0.19	-3.8	0	0.01
OG0034589	sp|Q5G268|NETR_NOMLE	NETR	Neurotrypsin	288	-0.42	0.15	-2.73	0.01	0.05
OG0034666	sp|Q0V7M0|IMA7_BOVIN	IMA7	Importin subunit alpha-7	48	-0.59	0.19	-3.14	0	0.02
OG0034684	sp|Q8K596|NAC2_MOUSE	NAC2	Sodium/calcium exchanger 2	2444	-0.54	0.18	-3.1	0	0.02
OG0034752	sp|Q6DG22|ADA_DANRE	ADA	Adenosine deaminase	56	1.47	0.33	4.49	0	0
OG0034885	sp|P29318|EPHA3_CHICK	EPHA3	Ephrin type-A receptor 3	257	-0.61	0.17	-3.58	0	0.01
OG0034892	sp|Q9EPW2|KLF15_MOUSE	KLF15	Krueppel-like factor 15	161	0.65	0.21	3.04	0	0.03
OG0034896	sp|O75956|CDKA2_HUMAN	CDKA2	Cyclin-dependent kinase 2-associated protein 2	319	0.45	0.11	4.13	0	0
OG0034918	sp|P04920|B3A2_HUMAN	B3A2	Anion exchange protein 2	358	0.48	0.17	2.89	0	0.04
OG0034969	sp|A0A0R4IKJ1|CAPAM_DANRE	CAPAM	mRNA (2'-O-methyladenosine-N(6)-)-methyltransferase	485	-0.37	0.14	-2.72	0.01	0.05
OG0034993	sp|Q5ZMN0|AN32B_CHICK	AN32B	Acidic leucine-rich nuclear phosphoprotein 32 family member B	719	0.5	0.14	3.65	0	0.01
OG0035022	sp|P16389|KCNA2_HUMAN	KCNA2	Potassium voltage-gated channel subfamily A member 2	340	-0.58	0.17	-3.4	0	0.01
OG0035033	sp|Q9Z1B8|PHF1_MOUSE	PHF1	PHD finger protein 1	163	-0.56	0.15	-3.69	0	0.01
OG0035119	sp|Q91VJ5|PQBP1_MOUSE	PQBP1	Polyglutamine-binding protein 1	681	0.3	0.09	3.29	0	0.02
OG0035167	sp|Q8TF42|UBS3B_HUMAN	UBS3B	Ubiquitin-associated and SH3 domain-containing protein B	102	-0.63	0.23	-2.75	0.01	0.05
OG0035172	sp|P27987|IP3KB_HUMAN	IP3KB	Inositol-trisphosphate 3-kinase B	503	0.51	0.17	2.99	0	0.03
OG0035211	sp|Q9WTV5|PSMD9_RAT	PSMD9	26S proteasome non-ATPase regulatory subunit 9	575	0.37	0.11	3.46	0	0.01
OG0035223	sp|Q90XD2|SPEB_CHICK	SPEB	Agmatinase, mitochondrial	97	1.63	0.3	5.33	0	0
OG0035239	sp|Q7Z5K2|WAPL_HUMAN	WAPL	Wings apart-like protein homolog	191	-0.59	0.18	-3.27	0	0.02
OG0035277	sp|P05091|ALDH2_HUMAN	ALDH2	Aldehyde dehydrogenase, mitochondrial	1526	0.62	0.17	3.54	0	0.01
OG0035294	sp|P63115|AAA1_MOUSE	AAA1	Asc-type amino acid transporter 1	33	-0.96	0.28	-3.39	0	0.01
OG0035318	sp|Q08CN9|ZNRF2_DANRE	ZNRF2	E3 ubiquitin-protein ligase znrf2	196	0.48	0.16	3.08	0	0.02
OG0035343	sp|Q5EB20|RIPR3_DANRE	RIPR3	RIPOR family member 3	190	0.98	0.27	3.59	0	0.01
OG0035404	sp|Q1KKS3|PDE11_TAKRU	PDE11	Dual 3',5'-cyclic-AMP and -GMP phosphodiesterase 11A	63	-0.97	0.24	-4.13	0	0
OG0035421	sp|Q4RSM6|GPX8_TETNG	GPX8	Probable glutathione peroxidase 8	190	0.46	0.16	2.95	0	0.03
OG0035514	sp|A4QNW7|PHIPL_DANRE	PHIPL	Phytanoyl-CoA hydroxylase-interacting protein-like	380	-0.71	0.15	-4.62	0	0
OG0035563	sp|Q6PDY2|AEDO_MOUSE	AEDO	2-aminoethanethiol dioxygenase	67	-0.76	0.24	-3.19	0	0.02
OG0035621	sp|Q68FA2|CT027_XENTR	CT027	UPF0687 protein C20orf27 homolog	1680	0.41	0.15	2.79	0.01	0.04
OG0035628	sp|Q6DED0|TR1L1_XENLA	TR1L1	Translocating chain-associated membrane protein 1-like 1	424	0.44	0.13	3.31	0	0.02
OG0035669	sp|P17200|ACM4_CHICK	ACM4	Muscarinic acetylcholine receptor M4	155	-0.94	0.29	-3.25	0	0.02
OG0035685	sp|P62246|RS15A_RAT	RS15A	40S ribosomal protein S15a	6981	0.51	0.13	3.99	0	0
OG0035703	sp|Q6NWF6|K2C8_DANRE	K2C8	Keratin, type II cytoskeletal 8	27	-5.23	1.52	-3.43	0	0.01
OG0035707	sp|B4E2M5|ANR66_HUMAN	ANR66	Ankyrin repeat domain-containing protein 66	40	0.71	0.24	2.99	0	0.03
OG0035720	sp|Q9IB89|ZIC5_XENLA	ZIC5	Zinc finger protein ZIC 5	1090	-0.49	0.18	-2.73	0.01	0.05
OG0035738	sp|Q99LU8|CF062_MOUSE	CF062	Uncharacterized protein C6orf62 homolog	1801	0.38	0.13	2.99	0	0.03
OG0035750	sp|Q62261|SPTB2_MOUSE	SPTB2	Spectrin beta chain, non-erythrocytic 1	570	1.13	0.32	3.58	0	0.01
OG0035761	sp|Q5R7Q3|NIPA2_PONAB	NIPA2	Magnesium transporter NIPA2	105	-0.44	0.12	-3.59	0	0.01
OG0035814	sp|Q08091|CNN1_MOUSE	CNN1	Calponin-1	78	0.55	0.2	2.72	0.01	0.05
OG0035834	sp|Q92845|KIFA3_HUMAN	KIFA3	Kinesin-associated protein 3	959	-0.47	0.13	-3.63	0	0.01
OG0035878	sp|Q6P9A2|GLT18_HUMAN	GLT18	Polypeptide N-acetylgalactosaminyltransferase 18	51	-0.71	0.26	-2.75	0.01	0.05
OG0035880	sp|O43688|PLPP2_HUMAN	PLPP2	Phospholipid phosphatase 2	285	0.93	0.17	5.51	0	0
OG0035928	sp|P0C7U0|ELFN1_HUMAN	ELFN1	Protein ELFN1	353	-0.48	0.17	-2.86	0	0.04
OG0035945	sp|Q75R65|JAK2_CHICK	JAK2	Tyrosine-protein kinase JAK2	317	1.49	0.38	3.9	0	0
OG0036047	sp|P46821|MAP1B_HUMAN	MAP1B	Microtubule-associated protein 1B	5684	-0.42	0.11	-3.81	0	0.01
OG0036053	sp|O42574|ADRB1_XENLA	ADRB1	Beta-1 adrenergic receptor	255	-0.73	0.26	-2.84	0	0.04
OG0036061	sp|Q3TQI7|TLS1_MOUSE	TLS1	Telomere length and silencing protein 1 homolog	540	0.4	0.1	3.97	0	0
OG0036070	sp|O93274|FZD8_XENLA	FZD8	Frizzled-8	144	1.35	0.39	3.43	0	0.01
OG0036086	sp|Q96PZ7|CSMD1_HUMAN	CSMD1	CUB and sushi domain-containing protein 1	482	-0.77	0.22	-3.48	0	0.01
OG0036093	sp|Q8R3L5|SO3A1_MOUSE	SO3A1	Solute carrier organic anion transporter family member 3A1	223	-0.65	0.16	-4.12	0	0
OG0036140	sp|Q4PRC2|DCE2_CANLF	DCE2	Glutamate decarboxylase 2	2041	-0.57	0.19	-2.99	0	0.03
OG0036160	sp|A2VE58|SNG3_BOVIN	SNG3	Synaptogyrin-3	639	-0.71	0.16	-4.48	0	0
OG0036218	sp|P70187|MF14A_MOUSE	MF14A	Hippocampus abundant transcript 1 protein	129	-0.48	0.16	-2.93	0	0.03
OG0036293	sp|Q9P0K1|ADA22_HUMAN	ADA22	Disintegrin and metalloproteinase domain-containing protein 22	1907	-0.37	0.13	-2.85	0	0.04
OG0036297	sp|P23611|IRF8_MOUSE	IRF8	Interferon regulatory factor 8	108	0.7	0.19	3.6	0	0.01
OG0036327	sp|B5X1G3|GPHR_SALSA	GPHR	Golgi pH regulator	61	0.56	0.18	3.1	0	0.02
OG0036331	sp|P05689|CATZ_BOVIN	CATZ	Cathepsin Z	308	0.49	0.17	2.97	0	0.03
OG0036342	sp|Q589R5|TPIS_ORYLA	TPIS	Triosephosphate isomerase	2258	-0.33	0.09	-3.62	0	0.01
OG0036369	sp|A0A0R4IYX6|Z687A_DANRE	Z687A	Zinc finger protein 687a	55	-0.55	0.2	-2.71	0.01	0.05
OG0036389	sp|P34993|SSR2_BOVIN	SSR2	Somatostatin receptor type 2	20	-1.36	0.41	-3.35	0	0.01
OG0036406	sp|Q2T9X3|SPRY7_BOVIN	SPRY7	SPRY domain-containing protein 7	1033	0.37	0.13	2.82	0	0.04
OG0036428	sp|Q5W8I8|VGL2A_DANRE	VGL2A	Vesicular glutamate transporter 2.1	930	-0.51	0.16	-3.3	0	0.02
OG0036436	sp|Q9Z0V1|KCND3_MOUSE	KCND3	Potassium voltage-gated channel subfamily D member 3	451	-0.46	0.16	-2.86	0	0.04
OG0036437	sp|Q9UL51|HCN2_HUMAN	HCN2	Potassium/sodium hyperpolarization-activated cyclic nucleotide-gated channel 2	128	-0.58	0.2	-2.84	0	0.04
OG0036445	sp|Q96H78|S2544_HUMAN	S2544	Solute carrier family 25 member 44	149	0.33	0.12	2.72	0.01	0.05
OG0036463	sp|A7Z035|EPN4_BOVIN	EPN4	Clathrin interactor 1	339	0.38	0.09	4.08	0	0
OG0036476	sp|Q05B60|NUD14_BOVIN	NUD14	Uridine diphosphate glucose pyrophosphatase NUDT14	50	-0.79	0.25	-3.2	0	0.02
OG0036480	sp|Q9H4B6|SAV1_HUMAN	SAV1	Protein salvador homolog 1	126	0.61	0.12	5.19	0	0
OG0036494	sp|Q9QXW9|LAT2_MOUSE	LAT2	Large neutral amino acids transporter small subunit 2	643	0.38	0.14	2.81	0	0.04
OG0036505	sp|Q5R9A7|GP155_PONAB	GP155	Integral membrane protein GPR155	141	0.57	0.18	3.13	0	0.02
OG0036550	sp|Q98TT6|4EB3L_DANRE	4EB3L	Eukaryotic translation initiation factor 4E-binding protein 3-like	285	0.49	0.17	2.95	0	0.03
OG0036551	sp|Q13884|SNTB1_HUMAN	SNTB1	Beta-1-syntrophin	161	0.58	0.17	3.33	0	0.02
OG0036577	sp|A0A0R4IBK5|R213A_DANRE	R213A	E3 ubiquitin-protein ligase rnf213-alpha	1254	0.43	0.13	3.46	0	0.01
OG0036672	sp|Q566M8|RN150_DANRE	RN150	RING finger protein 150	224	-0.51	0.16	-3.19	0	0.02
OG0036717	sp|Q8C0J6|SWAHC_MOUSE	SWAHC	Ankyrin repeat domain-containing protein SOWAHC	233	-0.56	0.16	-3.58	0	0.01
OG0036761	sp|A5PKA5|SNX27_BOVIN	SNX27	Sorting nexin-27	164	-0.82	0.2	-4.09	0	0
OG0036806	sp|P00504|AATC_CHICK	AATC	Aspartate aminotransferase, cytoplasmic	1535	-0.35	0.13	-2.77	0.01	0.04
OG0036882	sp|Q9JLI7|SPAG6_MOUSE	SPAG6	Sperm-associated antigen 6	44	0.78	0.25	3.16	0	0.02
OG0036896	sp|Q5U3U0|PHYD1_DANRE	PHYD1	Phytanoyl-CoA dioxygenase domain-containing protein 1	529	0.36	0.11	3.31	0	0.02
OG0036912	sp|Q8IUH3|RBM45_HUMAN	RBM45	RNA-binding protein 45	612	-0.32	0.08	-3.9	0	0
OG0036946	sp|Q3KNI6|PIHD3_MOUSE	PIHD3	Protein PIH1D3	27	0.93	0.26	3.62	0	0.01
OG0036987	sp|Q05086|UBE3A_HUMAN	UBE3A	Ubiquitin-protein ligase E3A	435	-0.45	0.13	-3.45	0	0.01
OG0037044	sp|Q6TEK5|VKORL_MOUSE	VKORL	Vitamin K epoxide reductase complex subunit 1-like protein 1	13	1.46	0.43	3.39	0	0.01
OG0037062	sp|Q66I67|IFT20_DANRE	IFT20	Intraflagellar transport protein 20 homolog	119	0.36	0.13	2.83	0	0.04
OG0037099	sp|O75899|GABR2_HUMAN	GABR2	Gamma-aminobutyric acid type B receptor subunit 2	803	-0.43	0.14	-2.95	0	0.03
OG0037113	sp|Q9NR33|DPOE4_HUMAN	DPOE4	DNA polymerase epsilon subunit 4	307	0.71	0.2	3.49	0	0.01
OG0037144	sp|Q9H173|SIL1_HUMAN	SIL1	Nucleotide exchange factor SIL1	150	-0.47	0.14	-3.44	0	0.01
OG0037159	sp|Q6TDP3|KLH17_MOUSE	KLH17	Kelch-like protein 17	34	-0.78	0.24	-3.27	0	0.02
OG0037172	sp|Q9P289|STK26_HUMAN	STK26	Serine/threonine-protein kinase 26	160	0.73	0.21	3.47	0	0.01
OG0037223	sp|P26632|EGR1_DANRE	EGR1	Early growth response protein 1	1762	-0.49	0.12	-3.97	0	0
OG0037235	sp|Q8CGQ8|NCKX4_MOUSE	NCKX4	Sodium/potassium/calcium exchanger 4	829	-0.58	0.14	-4.13	0	0
OG0037254	sp|P46414|CDN1B_MOUSE	CDN1B	Cyclin-dependent kinase inhibitor 1B	317	0.39	0.11	3.53	0	0.01
OG0037275	sp|A3KNN3|LRC3B_DANRE	LRC3B	Leucine-rich repeat-containing protein 3B	19	-1.27	0.32	-3.94	0	0
OG0037305	sp|Q5F4B8|S46A3_CHICK	S46A3	Solute carrier family 46 member 3	155	0.64	0.15	4.21	0	0
OG0037328	sp|Q14674|ESPL1_HUMAN	ESPL1	Separin	37	1.29	0.33	3.88	0	0.01
OG0037334	sp|O95620|DUS4L_HUMAN	DUS4L	tRNA-dihydrouridine(20a/20b) synthase [NAD(P)+]-like	594	0.47	0.15	3.05	0	0.03
OG0037369	sp|Q5U3Y0|KLD10_RAT	KLD10	Kelch domain-containing protein 10	212	-0.32	0.11	-2.85	0	0.04
OG0037469	sp|Q3U0J8|TBD2B_MOUSE	TBD2B	TBC1 domain family member 2B	296	0.32	0.09	3.63	0	0.01
OG0037471	sp|Q8AXL1|SAT1_CHICK	SAT1	Diamine acetyltransferase 1	789	0.43	0.14	3.07	0	0.03
OG0037479	sp|Q9DGG6|ADCY9_CHICK	ADCY9	Adenylate cyclase type 9	230	0.67	0.15	4.41	0	0
OG0037489	sp|Q06274|ITA5_XENLA	ITA5	Integrin alpha-5	149	1.01	0.3	3.36	0	0.01
OG0037565	sp|F1QIK8|EMP2_DANRE	EMP2	Epithelial membrane protein 2	55	0.85	0.29	2.92	0	0.03
OG0037575	sp|O43524|FOXO3_HUMAN	FOXO3	Forkhead box protein O3	135	-0.84	0.21	-4	0	0
OG0037681	sp|P18301|STC_ANGAU	STC	Stanniocalcin	11	-1.01	0.37	-2.77	0.01	0.04
OG0037684	sp|P78357|CNTP1_HUMAN	CNTP1	Contactin-associated protein 1	2005	-0.55	0.18	-3.13	0	0.02
OG0037687	sp|Q9BQS8|FYCO1_HUMAN	FYCO1	FYVE and coiled-coil domain-containing protein 1	497	0.37	0.11	3.4	0	0.01
OG0037699	sp|Q5T7P8|SYT6_HUMAN	SYT6	Synaptotagmin-6	322	-0.75	0.21	-3.5	0	0.01
OG0037876	sp|Q9Y576|ASB1_HUMAN	ASB1	Ankyrin repeat and SOCS box protein 1	512	-0.43	0.16	-2.78	0.01	0.04
OG0037912	sp|P55210|CASP7_HUMAN	CASP7	Caspase-7	74	0.95	0.23	4.04	0	0
OG0037938	sp|Q5F226|FAT2_MOUSE	FAT2	Protocadherin Fat 2	1069	-0.87	0.28	-3.13	0	0.02
OG0037961	sp|P27653|C1TC_RAT	C1TC	C-1-tetrahydrofolate synthase, cytoplasmic	44	1.1	0.39	2.8	0.01	0.04
OG0038008	sp|Q9NY33|DPP3_HUMAN	DPP3	Dipeptidyl peptidase 3	321	-0.45	0.13	-3.43	0	0.01
OG0038012	sp|Q6NZT2|CDR2L_DANRE	CDR2L	Cerebellar degeneration-related protein 2-like	229	-0.54	0.18	-3.06	0	0.03
OG0038032	sp|Q9BVQ7|SPA5L_HUMAN	SPA5L	Spermatogenesis-associated protein 5-like protein 1	351	1.01	0.18	5.72	0	0
OG0038063	sp|Q5RFN6|CNN2_PONAB	CNN2	Calponin-2	269	0.63	0.22	2.85	0	0.04
OG0038120	sp|Q00IB7|PKHH1_DANRE	PKHH1	Pleckstrin homology domain-containing family H member 1	97	-0.71	0.23	-3.07	0	0.03
OG0038131	sp|Q58DN4|PPME1_BOVIN	PPME1	Protein phosphatase methylesterase 1	49	1.52	0.43	3.51	0	0.01
OG0038176	sp|P08047|SP1_HUMAN	SP1	Transcription factor Sp1	186	0.6	0.14	4.44	0	0
OG0038202	sp|Q6P0K8|PLAK_RAT	PLAK	Junction plakoglobin	791	-0.54	0.15	-3.58	0	0.01
OG0038289	sp|P10123|RLBP1_BOVIN	RLBP1	Retinaldehyde-binding protein 1	629	0.54	0.17	3.15	0	0.02
OG0038327	sp|Q568J8|TM256_DANRE	TM256	Transmembrane protein 256	133	0.53	0.19	2.79	0.01	0.04
OG0038335	sp|P46778|RL21_HUMAN	RL21	60S ribosomal protein L21	8149	0.32	0.11	2.84	0	0.04
OG0038403	sp|P47803|RGR_BOVIN	RGR	RPE-retinal G protein-coupled receptor	124	0.49	0.18	2.79	0.01	0.04
OG0038406	sp|Q8IZ07|AN13A_HUMAN	AN13A	Ankyrin repeat domain-containing protein 13A	266	0.32	0.11	2.99	0	0.03
OG0038421	sp|Q08DY9|CASP3_BOVIN	CASP3	Caspase-3	37	1.49	0.4	3.71	0	0.01
OG0038448	sp|Q13009|TIAM1_HUMAN	TIAM1	T-lymphoma invasion and metastasis-inducing protein 1	1290	-0.56	0.14	-4.11	0	0
OG0038462	sp|Q80Y75|DJB13_MOUSE	DJB13	DnaJ homolog subfamily B member 13	39	0.71	0.21	3.38	0	0.01
OG0038488	sp|Q5R4C2|SNX4_PONAB	SNX4	Sorting nexin-4	113	0.72	0.17	4.15	0	0
OG0038564	sp|Q9HCE7|SMUF1_HUMAN	SMUF1	E3 ubiquitin-protein ligase SMURF1	648	0.32	0.1	3.17	0	0.02
OG0038569	sp|P29373|RABP2_HUMAN	RABP2	Cellular retinoic acid-binding protein 2	49	1.09	0.24	4.45	0	0
OG0038590	sp|Q2KHP9|FMR1B_XENLA	FMR1B	Synaptic functional regulator FMR1	423	-0.47	0.15	-3.11	0	0.02
OG0038607	sp|Q801D8|MPRA_CYNNE	MPRA	Membrane progestin receptor alpha	245	-0.5	0.17	-2.97	0	0.03
OG0038687	sp|Q568B8|TOR4A_DANRE	TOR4A	Torsin-4A	135	0.65	0.21	3.05	0	0.03
OG0038708	sp|Q5ZJX4|RBM38_CHICK	RBM38	RNA-binding protein 38	139	0.62	0.13	4.78	0	0
OG0038775	sp|P04083|ANXA1_HUMAN	ANXA1	Annexin A1	573	0.77	0.17	4.51	0	0
OG0038840	sp|O54890|ITB3_MOUSE	ITB3	Integrin beta-3	47	0.99	0.29	3.38	0	0.01
OG0038850	sp|Q76KB1|HS2ST_CHICK	HS2ST	Heparan sulfate 2-O-sulfotransferase 1	896	0.3	0.09	3.24	0	0.02
OG0038906	sp|Q5RDH6|TFR1_PONAB	TFR1	Transferrin receptor protein 1	2024	1.83	0.47	3.89	0	0
OG0038926	sp|A2BIG9|LSMD1_DANRE	LSMD1	N-alpha-acetyltransferase 38, NatC auxiliary subunit	76	0.56	0.15	3.77	0	0.01
OG0038935	sp|P97789|XRN1_MOUSE	XRN1	5'-3' exoribonuclease 1	137	-0.44	0.15	-2.9	0	0.04
OG0039036	sp|P35276|RAB3D_MOUSE	RAB3D	Ras-related protein Rab-3D	114	0.77	0.19	4.03	0	0
OG0039064	sp|P61968|LMO4_HUMAN	LMO4	LIM domain transcription factor LMO4	774	0.37	0.13	2.78	0.01	0.04
OG0039132	sp|Q28FH2|SCYL1_XENTR	SCYL1	N-terminal kinase-like protein	733	-0.43	0.12	-3.49	0	0.01
OG0039135	sp|Q7ZVX5|REEP3_DANRE	REEP3	Receptor expression-enhancing protein 3	250	0.69	0.19	3.73	0	0.01
OG0039218	sp|P41146|OPRX_HUMAN	OPRX	Nociceptin receptor	38	-0.84	0.29	-2.94	0	0.03
OG0039233	sp|Q3MII6|TBC25_HUMAN	TBC25	TBC1 domain family member 25	103	-0.55	0.16	-3.5	0	0.01
OG0039279	sp|O75689|ADAP1_HUMAN	ADAP1	Arf-GAP with dual PH domain-containing protein 1	35	0.87	0.27	3.19	0	0.02
OG0039327	sp|Q99PT3|IN80B_MOUSE	IN80B	INO80 complex subunit B	246	0.35	0.13	2.7	0.01	0.05
OG0039344	sp|Q7T3H9|HYI_DANRE	HYI	Putative hydroxypyruvate isomerase	268	0.39	0.11	3.41	0	0.01
OG0039376	sp|Q86VF7|NRAP_HUMAN	NRAP	Nebulin-related-anchoring protein	58	-1.02	0.29	-3.46	0	0.01
OG0039385	sp|Q63450|KCC1A_RAT	KCC1A	Calcium/calmodulin-dependent protein kinase type 1	372	-0.38	0.12	-3.09	0	0.02
OG0039439	sp|P45846|DERM_PIG	DERM	Dermatopontin	190	0.85	0.28	3.01	0	0.03
OG0039455	sp|P48984|TEAD4_CHICK	TEAD4	Transcriptional enhancer factor TEF-3	45	0.59	0.2	2.98	0	0.03
OG0039502	sp|O89114|DNJB5_MOUSE	DNJB5	DnaJ homolog subfamily B member 5	2669	-0.84	0.2	-4.16	0	0
OG0039504	sp|O00410|IPO5_HUMAN	IPO5	Importin-5	766	-0.36	0.12	-2.88	0	0.04
OG0039508	sp|Q8TAC1|RFESD_HUMAN	RFESD	Rieske domain-containing protein	83	1.8	0.56	3.19	0	0.02
OG0039534	sp|Q5IS41|NCAN_PANTR	NCAN	Neurocan core protein	481	-0.6	0.22	-2.76	0.01	0.04
OG0039552	sp|Q80U35|ARHGH_MOUSE	ARHGH	Rho guanine nucleotide exchange factor 17	785	-0.43	0.16	-2.75	0.01	0.05
OG0039639	sp|P84096|RHOG_MOUSE	RHOG	Rho-related GTP-binding protein RhoG	323	0.34	0.11	3.09	0	0.02
OG0039654	sp|B1A8Z2|CIB1_SHEEP	CIB1	Calcium and integrin-binding protein 1	208	0.64	0.2	3.15	0	0.02
OG0039662	sp|Q5RDW1|MTG2_PONAB	MTG2	Mitochondrial ribosome-associated GTPase 2	105	0.35	0.12	2.79	0.01	0.04
OG0039702	sp|A5PMY6|COL12_DANRE	COL12	Collectin-12	644	0.59	0.18	3.2	0	0.02
OG0039740	sp|P29558|RBMS1_HUMAN	RBMS1	RNA-binding motif, single-stranded-interacting protein 1	100	1.42	0.29	4.83	0	0
OG0039798	sp|Q9NZJ4|SACS_HUMAN	SACS	Sacsin	719	-0.46	0.13	-3.69	0	0.01
OG0039822	sp|P00515|KAP2_BOVIN	KAP2	cAMP-dependent protein kinase type II-alpha regulatory subunit	896	0.5	0.09	5.78	0	0
OG0039884	sp|P0CB50|PRDX1_CHICK	PRDX1	Peroxiredoxin-1	3201	1.07	0.2	5.4	0	0
OG0039896	sp|Q9P2F6|RHG20_HUMAN	RHG20	Rho GTPase-activating protein 20	312	-0.5	0.16	-3.15	0	0.02
OG0039946	sp|Q90515|TMEDA_TAKRU	TMEDA	Transmembrane emp24 domain-containing protein 10	2249	0.32	0.11	2.96	0	0.03
OG0039967	sp|Q9Z2A7|DGAT1_MOUSE	DGAT1	Diacylglycerol O-acyltransferase 1	613	-0.44	0.13	-3.42	0	0.01
OG0039982	sp|Q13435|SF3B2_HUMAN	SF3B2	Splicing factor 3B subunit 2	1429	-0.31	0.1	-3.12	0	0.02
OG0039990	sp|O75129|ASTN2_HUMAN	ASTN2	Astrotactin-2	291	-0.57	0.19	-3.08	0	0.02
OG0040123	sp|Q9UM73|ALK_HUMAN	ALK	ALK tyrosine kinase receptor	321	-0.59	0.17	-3.43	0	0.01
OG0040223	sp|Q8IWF6|DEN6A_HUMAN	DEN6A	Protein DENND6A	151	-0.67	0.18	-3.75	0	0.01
OG0040225	sp|Q6DGP8|NRN1_DANRE	NRN1	Neuritin	446	-0.74	0.17	-4.3	0	0
OG0040268	sp|F1QEB7|WDR11_DANRE	WDR11	WD repeat-containing protein 11	1143	-0.46	0.14	-3.3	0	0.02
OG0040272	sp|Q7ZUM8|UBP44_DANRE	UBP44	Ubiquitin carboxyl-terminal hydrolase 44	110	0.55	0.17	3.31	0	0.02
OG0040301	sp|Q8IYT8|ULK2_HUMAN	ULK2	Serine/threonine-protein kinase ULK2	695	-0.65	0.16	-3.97	0	0
OG0040318	sp|Q9UBW7|ZMYM2_HUMAN	ZMYM2	Zinc finger MYM-type protein 2	181	-0.61	0.17	-3.71	0	0.01
OG0040324	sp|Q7SXG4|SAE2_DANRE	SAE2	SUMO-activating enzyme subunit 2	247	-0.37	0.13	-2.78	0.01	0.04
OG0040372	sp|A2AGA4|RHBL2_MOUSE	RHBL2	Rhomboid-related protein 2	27	0.6	0.21	2.84	0	0.04
OG0040398	sp|P56695|WFS1_MOUSE	WFS1	Wolframin	145	0.55	0.15	3.73	0	0.01
OG0040437	sp|H2LBU8|YAP1_ORYLA	YAP1	Transcriptional coactivator YAP1	404	0.47	0.14	3.4	0	0.01
OG0040495	sp|Q9CY18|SNX7_MOUSE	SNX7	Sorting nexin-7	204	0.46	0.15	3.05	0	0.03
OG0040563	sp|P22695|QCR2_HUMAN	QCR2	Cytochrome b-c1 complex subunit 2, mitochondrial	631	-0.38	0.09	-4.1	0	0
OG0040580	sp|P13127|CAZA1_CHICK	CAZA1	F-actin-capping protein subunit alpha-1	458	-0.3	0.09	-3.27	0	0.02
OG0040612	sp|Q8WY07|CTR3_HUMAN	CTR3	Cationic amino acid transporter 3	1241	0.59	0.11	5.13	0	0
OG0040644	sp|O13224|HSPB1_POELU	HSPB1	Heat shock protein beta-1	425	0.54	0.17	3.25	0	0.02
OG0040646	sp|P16930|FAAA_HUMAN	FAAA	Fumarylacetoacetase	35	0.82	0.28	2.89	0	0.04
OG0040692	sp|P54756|EPHA5_HUMAN	EPHA5	Ephrin type-A receptor 5	293	-0.77	0.25	-3.14	0	0.02
OG0040720	sp|O95633|FSTL3_HUMAN	FSTL3	Follistatin-related protein 3	54	0.89	0.23	3.84	0	0.01
OG0040749	sp|Q71SY6|OAF_CHICK	OAF	Out at first protein homolog	50	0.55	0.19	2.84	0	0.04
OG0040806	sp|A6NHX0|CAST2_HUMAN	CAST2	Cytosolic arginine sensor for mTORC1 subunit 2	953	0.34	0.12	2.7	0.01	0.05
OG0040813	sp|Q8NDC4|MORN4_HUMAN	MORN4	MORN repeat-containing protein 4	348	0.45	0.16	2.78	0.01	0.04
OG0040835	sp|Q568Y7|NOE2_RAT	NOE2	Noelin-2	791	-0.45	0.15	-3.06	0	0.03
OG0040852	sp|Q5BK09|DRAM2_RAT	DRAM2	DNA damage-regulated autophagy modulator protein 2	124	0.84	0.16	5.23	0	0
OG0040855	sp|D3YVE8|S35G2_MOUSE	S35G2	Solute carrier family 35 member G2	1090	-0.45	0.13	-3.39	0	0.01
OG0040873	sp|C9J069|AJM1_HUMAN	AJM1	Apical junction component 1 homolog	604	-0.48	0.12	-4.03	0	0
OG0040884	sp|Q8TAQ2|SMRC2_HUMAN	SMRC2	SWI/SNF complex subunit SMARCC2	1192	-0.59	0.15	-3.95	0	0
OG0040902	sp|Q17QN0|CHIN_BOVIN	CHIN	N-chimaerin	1875	0.56	0.18	3.13	0	0.02
OG0040950	sp|Q7SXB5|PF23B_DANRE	PF23B	PHD finger protein 23B	473	0.37	0.13	2.92	0	0.03
OG0040974	sp|Q5R698|ANM5_PONAB	ANM5	Protein arginine N-methyltransferase 5	237	-0.42	0.11	-3.79	0	0.01
OG0040977	sp|Q9NR61|DLL4_HUMAN	DLL4	Delta-like protein 4	205	0.65	0.16	3.93	0	0
OG0041016	sp|Q6DHC1|RB18B_DANRE	RB18B	Ras-related protein Rab-18-B	808	0.5	0.13	3.71	0	0.01
OG0041046	sp|Q6DHS9|S2548_DANRE	S2548	Solute carrier family 25 member 48	374	0.54	0.16	3.3	0	0.02
OG0041059	sp|Q6WN34|CRDL2_HUMAN	CRDL2	Chordin-like protein 2	246	0.52	0.18	2.97	0	0.03
OG0041080	sp|Q8TBH0|ARRD2_HUMAN	ARRD2	Arrestin domain-containing protein 2	303	0.62	0.19	3.22	0	0.02
OG0041090	sp|P60191|RIMS4_MOUSE	RIMS4	Regulating synaptic membrane exocytosis protein 4	392	-0.67	0.21	-3.13	0	0.02
OG0041137	sp|Q6GL42|TM39A_XENTR	TM39A	Transmembrane protein 39A	29	-0.81	0.26	-3.08	0	0.02
OG0041154	sp|Q7ZVP8|TM38B_DANRE	TM38B	Trimeric intracellular cation channel type B	116	0.48	0.14	3.33	0	0.02
OG0041178	sp|A0A0R4I9Y1|R213B_DANRE	R213B	E3 ubiquitin-protein ligase rnf213-beta	186	0.77	0.27	2.85	0	0.04
OG0042521	sp|Q86V85|GP180_HUMAN	GP180	Integral membrane protein GPR180	42	-0.75	0.28	-2.7	0.01	0.05
OG0042527	sp|Q3B748|LLPH_DANRE	LLPH	Protein LLP homolog	310	0.41	0.14	2.94	0	0.03
OG0042598	sp|Q3LGD4|RFP4A_DANRE	RFP4A	Rab11 family-interacting protein 4A	1424	-0.49	0.13	-3.66	0	0.01
OG0042600	sp|O75385|ULK1_HUMAN	ULK1	Serine/threonine-protein kinase ULK1	1136	0.47	0.08	5.6	0	0
OG0042689	sp|Q9CXD9|LRC17_MOUSE	LRC17	Leucine-rich repeat-containing protein 17	92	0.6	0.2	3	0	0.03
OG0042694	sp|Q1LY80|T120B_DANRE	T120B	Transmembrane protein 120B	172	0.37	0.14	2.72	0.01	0.05
OG0042703	sp|Q9D219|BCL9_MOUSE	BCL9	B-cell CLL/lymphoma 9 protein	967	-0.63	0.16	-4.03	0	0
OG0042738	sp|Q96P50|ACAP3_HUMAN	ACAP3	Arf-GAP with coiled-coil, ANK repeat and PH domain-containing protein 3	950	-0.37	0.12	-3.02	0	0.03
OG0042779	sp|Q8BW74|HLF_MOUSE	HLF	Hepatic leukemia factor	582	0.7	0.22	3.14	0	0.02
OG0042895	sp|Q4RWX9|PTER_TETNG	PTER	Phosphotriesterase-related protein	507	0.33	0.12	2.81	0	0.04
OG0042907	sp|O00501|CLD5_HUMAN	CLD5	Claudin-5	159	0.57	0.2	2.77	0.01	0.04
OG0042915	sp|Q922H2|PDK3_MOUSE	PDK3	[Pyruvate dehydrogenase (acetyl-transferring)] kinase isozyme 3, mitochondrial	314	-0.35	0.11	-3.1	0	0.02
OG0042936	sp|P35813|PPM1A_HUMAN	PPM1A	Protein phosphatase 1A	1510	0.33	0.12	2.85	0	0.04
OG0042945	sp|Q6TEL1|RA21A_DANRE	RA21A	Double-strand-break repair protein rad21 homolog A	1704	-0.33	0.12	-2.73	0.01	0.05
OG0042962	sp|O73874|EFNB2_DANRE	EFNB2	Ephrin-B2a	224	-0.35	0.13	-2.75	0.01	0.05
OG0042968	sp|Q3UKU1|ELL2_MOUSE	ELL2	RNA polymerase II elongation factor ELL2	583	0.69	0.17	4.06	0	0
OG0043079	sp|P52889|LHX5_DANRE	LHX5	LIM/homeobox protein Lhx5	74	-0.51	0.18	-2.88	0	0.04
OG0043080	sp|B0S5N4|PLXA3_DANRE	PLXA3	Plexin A3	447	-0.82	0.24	-3.47	0	0.01
OG0043085	sp|Q9H4I3|TRABD_HUMAN	TRABD	TraB domain-containing protein	276	0.56	0.16	3.52	0	0.01
OG0043147	sp|B9EJI9|T229A_MOUSE	T229A	Transmembrane protein 229A	64	-0.57	0.2	-2.8	0.01	0.04
OG0043248	sp|Q99LJ5|CKLF3_MOUSE	CKLF3	CKLF-like MARVEL transmembrane domain-containing protein 3	128	0.86	0.32	2.71	0.01	0.05
OG0043261	sp|Q0P6D2|DIK1C_HUMAN	DIK1C	Divergent protein kinase domain 1C	83	-0.94	0.26	-3.6	0	0.01
OG0043315	sp|A6QLP2|SAHH3_BOVIN	SAHH3	Adenosylhomocysteinase 3	478	-0.45	0.14	-3.27	0	0.02
OG0043334	sp|Q8NC51|PAIRB_HUMAN	PAIRB	Plasminogen activator inhibitor 1 RNA-binding protein	1961	-0.33	0.12	-2.75	0.01	0.05
OG0043339	sp|Q8BXA7|PHLP2_MOUSE	PHLP2	PH domain leucine-rich repeat-containing protein phosphatase 2	244	-0.71	0.18	-3.96	0	0
OG0043365	sp|Q9ES88|S13A2_MOUSE	S13A2	Solute carrier family 13 member 2	124	0.86	0.19	4.66	0	0
OG0043419	sp|Q9NPJ3|ACO13_HUMAN	ACO13	Acyl-coenzyme A thioesterase 13	348	0.41	0.13	3.04	0	0.03
OG0043451	sp|Q5VZ18|SHE_HUMAN	SHE	SH2 domain-containing adapter protein E	179	0.66	0.2	3.24	0	0.02
OG0043457	sp|P52429|DGKE_HUMAN	DGKE	Diacylglycerol kinase epsilon	168	-0.45	0.17	-2.71	0.01	0.05
OG0043483	sp|Q2TA17|ZN668_BOVIN	ZN668	Zinc finger protein 668	146	-0.38	0.14	-2.81	0	0.04
OG0043545	sp|Q811R2|PRGC2_RAT	PRGC2	Peroxisome proliferator-activated receptor gamma coactivator 1-beta	150	-0.57	0.2	-2.76	0.01	0.04
OG0043561	sp|Q08DI6|RNF11_BOVIN	RNF11	RING finger protein 11	409	0.37	0.12	3.01	0	0.03
OG0043568	sp|Q9H1P3|OSBL2_HUMAN	OSBL2	Oxysterol-binding protein-related protein 2	173	-0.36	0.13	-2.75	0.01	0.05
OG0043570	sp|Q5EB97|ZCH10_RAT	ZCH10	Zinc finger CCHC domain-containing protein 10	120	0.45	0.12	3.6	0	0.01
OG0043813	sp|E1BZR9|TCPR1_CHICK	TCPR1	Tectonin beta-propeller repeat-containing protein 1	584	-0.5	0.13	-3.8	0	0.01
OG0043826	sp|P79728|EFNA5_DANRE	EFNA5	Ephrin-A5b	567	0.38	0.14	2.8	0.01	0.04
OG0043880	sp|F1QW76|BATF_DANRE	BATF	Basic leucine zipper transcriptional factor ATF-like	154	0.63	0.23	2.79	0.01	0.04
OG0043930	sp|P34969|5HT7R_HUMAN	5HT7R	5-hydroxytryptamine receptor 7	96	-0.77	0.23	-3.31	0	0.02
OG0044005	sp|O95715|CXL14_HUMAN	CXL14	C-X-C motif chemokine 14	71	-0.58	0.19	-3.02	0	0.03
OG0044141	sp|Q7Z699|SPRE1_HUMAN	SPRE1	Sprouty-related, EVH1 domain-containing protein 1	1673	0.37	0.08	4.58	0	0
OG0044173	sp|Q5ZJ41|MARH5_CHICK	MARH5	E3 ubiquitin-protein ligase MARCH5	621	0.36	0.12	2.97	0	0.03
OG0044178	sp|O88327|CTNL1_MOUSE	CTNL1	Alpha-catulin	392	-0.38	0.12	-3.18	0	0.02
OG0044260	sp|Q8R1B0|STAC2_MOUSE	STAC2	SH3 and cysteine-rich domain-containing protein 2	96	-0.59	0.2	-2.91	0	0.03
OG0044272	sp|Q90ZK6|ACVR1_CHICK	ACVR1	Activin receptor type-1	433	-0.49	0.14	-3.57	0	0.01
OG0044324	sp|Q28691|PE2R4_RABIT	PE2R4	Prostaglandin E2 receptor EP4 subtype	108	1.04	0.29	3.62	0	0.01
OG0044346	sp|Q9HCD6|TANC2_HUMAN	TANC2	Protein TANC2	471	-0.54	0.19	-2.87	0	0.04
OG0044383	sp|Q642J4|IMPCT_DANRE	IMPCT	Protein IMPACT	73	0.59	0.19	3.2	0	0.02
OG0044417	sp|Q5ZIR1|SHLB1_CHICK	SHLB1	Endophilin-B1	268	0.48	0.15	3.2	0	0.02
OG0044483	sp|Q9UKG4|S13A4_HUMAN	S13A4	Solute carrier family 13 member 4	510	0.82	0.29	2.83	0	0.04
OG0044493	sp|A0JNG0|TM168_BOVIN	TM168	Transmembrane protein 168	67	0.39	0.13	3.09	0	0.02
OG0044528	sp|A3RK74|FX1AA_DANRE	FX1AA	Forkhead box protein O1-A	725	0.43	0.13	3.32	0	0.02
OG0044556	sp|Q9BRS8|LARP6_HUMAN	LARP6	La-related protein 6	275	-0.49	0.14	-3.4	0	0.01
OG0044561	sp|Q5R4Q3|SEC62_PONAB	SEC62	Translocation protein SEC62	392	-0.32	0.1	-3.21	0	0.02
OG0044589	sp|A9JRA0|ST7L_DANRE	ST7L	Suppressor of tumorigenicity 7 protein-like	166	-0.43	0.11	-3.86	0	0.01
OG0044644	sp|P35285|RB22A_MOUSE	RB22A	Ras-related protein Rab-22A	132	-0.39	0.14	-2.78	0.01	0.04
OG0044712	sp|Q3UJK4|GTPB2_MOUSE	GTPB2	GTP-binding protein 2	200	0.81	0.19	4.14	0	0
OG0044720	sp|Q5ZLX2|IF2A_CHICK	IF2A	Eukaryotic translation initiation factor 2 subunit 1	2457	0.38	0.09	4.17	0	0
OG0044753	sp|Q8IUH5|ZDH17_HUMAN	ZDH17	Palmitoyltransferase ZDHHC17	310	-0.38	0.14	-2.73	0.01	0.05
OG0044774	sp|Q96JG9|ZN469_HUMAN	ZN469	Zinc finger protein 469	352	-0.59	0.16	-3.62	0	0.01
OG0044803	sp|O95573|ACSL3_HUMAN	ACSL3	Long-chain-fatty-acid--CoA ligase 3	510	-0.5	0.14	-3.49	0	0.01
OG0044810	sp|Q9CPY6|GID4_MOUSE	GID4	Glucose-induced degradation protein 4 homolog	304	0.35	0.11	3.3	0	0.02
OG0044826	sp|Q8NEN9|PDZD8_HUMAN	PDZD8	PDZ domain-containing protein 8	222	-0.52	0.15	-3.49	0	0.01
OG0044855	sp|Q6IE75|BACE2_RAT	BACE2	Beta-secretase 2	208	0.7	0.21	3.3	0	0.02
OG0044878	sp|Q7ZUA6|LMBR1_CHICK	LMBR1	Limb region 1 protein homolog	522	0.31	0.1	2.98	0	0.03
OG0044902	sp|O18806|FA8_CANLF	FA8	Coagulation factor VIII	230	0.96	0.26	3.71	0	0.01
OG0044908	sp|O43293|DAPK3_HUMAN	DAPK3	Death-associated protein kinase 3	1106	-0.38	0.11	-3.34	0	0.01
OG0044957	sp|Q08BI9|MCU_DANRE	MCU	Calcium uniporter protein, mitochondrial	896	0.38	0.12	3.31	0	0.02
OG0044964	sp|P35815|PPM1B_RAT	PPM1B	Protein phosphatase 1B	562	-0.59	0.14	-4.29	0	0
OG0044992	sp|Q61827|MAFK_MOUSE	MAFK	Transcription factor MafK	914	0.43	0.14	3.07	0	0.03
OG0045012	sp|A7MB70|SEM3C_BOVIN	SEM3C	Semaphorin-3C	231	-0.53	0.15	-3.48	0	0.01
OG0045021	sp|P28840|NEC1_RAT	NEC1	Neuroendocrine convertase 1	1785	-0.5	0.15	-3.25	0	0.02
OG0045029	sp|A1L243|MESD_DANRE	MESD	LRP chaperone MESD	143	0.34	0.12	2.85	0	0.04
OG0045071	sp|O14782|KIF3C_HUMAN	KIF3C	Kinesin-like protein KIF3C	1468	-0.44	0.11	-3.95	0	0
OG0045104	sp|P49140|SKI_CHICK	SKI	Ski oncogene	636	-0.4	0.14	-2.83	0	0.04
OG0045158	sp|Q9H0R3|TM222_HUMAN	TM222	Transmembrane protein 222	305	0.5	0.1	4.9	0	0
OG0045185	sp|Q6NYX8|PITH1_DANRE	PITH1	PITH domain-containing protein 1	351	0.43	0.15	2.79	0.01	0.04
OG0045193	sp|Q8N5B7|CERS5_HUMAN	CERS5	Ceramide synthase 5	109	0.44	0.14	3.16	0	0.02
OG0045306	sp|Q90476|LHX1_DANRE	LHX1	LIM/homeobox protein Lhx1	33	-0.89	0.27	-3.3	0	0.02
OG0045366	sp|P08587|TGM2_CAVCU	TGM2	Protein-glutamine gamma-glutamyltransferase 2	100	0.89	0.16	5.6	0	0
OG0045413	sp|Q91XF4|RN167_MOUSE	RN167	E3 ubiquitin-protein ligase RNF167	737	0.41	0.12	3.46	0	0.01
OG0045424	sp|O35638|STAG2_MOUSE	STAG2	Cohesin subunit SA-2	1384	-0.32	0.1	-3.17	0	0.02
OG0045425	sp|Q8WVM7|STAG1_HUMAN	STAG1	Cohesin subunit SA-1	766	-0.55	0.16	-3.43	0	0.01
OG0045457	sp|F1RCE7|MTFR1_DANRE	MTFR1	Mitochondrial fission regulator 1	90	0.58	0.2	2.94	0	0.03
OG0045460	sp|O15247|CLIC2_HUMAN	CLIC2	Chloride intracellular channel protein 2	240	1.42	0.28	5.04	0	0
OG0045493	sp|Q6P5G0|MK04_MOUSE	MK04	Mitogen-activated protein kinase 4	547	0.38	0.13	2.85	0	0.04
OG0045543	sp|A2CES0|NEUFC_DANRE	NEUFC	Neuferricin	320	0.76	0.22	3.47	0	0.01
OG0045608	sp|B5DEL1|KCTD5_RAT	KCTD5	BTB/POZ domain-containing protein KCTD5	1167	0.57	0.18	3.1	0	0.02
OG0045681	sp|A4IGD2|NAT8L_DANRE	NAT8L	N-acetylaspartate synthetase	210	-0.57	0.18	-3.13	0	0.02
OG0045682	sp|P54939|TLN1_CHICK	TLN1	Talin-1	734	0.37	0.13	2.8	0.01	0.04
OG0045689	sp|Q9BYE7|PCGF6_HUMAN	PCGF6	Polycomb group RING finger protein 6	103	0.68	0.18	3.87	0	0.01
OG0045693	sp|P87378|CRK_XENLA	CRK	Adapter molecule crk	225	-0.49	0.15	-3.33	0	0.02
OG0045768	sp|Q6NYU2|HELZ_DANRE	HELZ	Probable helicase with zinc finger domain	997	0.3	0.1	3.04	0	0.03
OG0045784	sp|Q8MJ14|GPX1_PIG	GPX1	Glutathione peroxidase 1	1469	1.68	0.37	4.55	0	0
OG0045811	sp|Q9R1A0|CCNH_RAT	CCNH	Cyclin-H	140	0.36	0.12	3.04	0	0.03
OG0045832	sp|Q7ZUP1|TET5C_DANRE	TET5C	Terminal nucleotidyltransferase 5C	46	1.69	0.4	4.2	0	0
OG0045835	sp|Q9Z123|SEM4F_MOUSE	SEM4F	Semaphorin-4F	223	-0.52	0.15	-3.43	0	0.01
OG0045887	sp|O75718|CRTAP_HUMAN	CRTAP	Cartilage-associated protein	77	0.59	0.16	3.75	0	0.01
OG0045902	sp|O42231|CP1A1_CHEAU	CP1A1	Cytochrome P450 1A1	111	0.82	0.23	3.56	0	0.01
OG0045927	sp|Q8C7R4|UBA6_MOUSE	UBA6	Ubiquitin-like modifier-activating enzyme 6	253	-0.53	0.13	-4.21	0	0
OG0046014	sp|E9Q6P5|TTC7B_MOUSE	TTC7B	Tetratricopeptide repeat protein 7B	984	-0.44	0.1	-4.37	0	0
OG0046101	sp|Q99KN1|ARRD1_MOUSE	ARRD1	Arrestin domain-containing protein 1	122	-0.69	0.18	-3.77	0	0.01
OG0046164	sp|Q5ZJH7|CNPD1_CHICK	CNPD1	Protein CNPPD1	1100	0.34	0.12	2.84	0	0.04
OG0046172	sp|Q6EUW1|FOXO3_XENLA	FOXO3	Forkhead box protein O3	222	-0.51	0.14	-3.54	0	0.01
OG0046189	sp|O60658|PDE8A_HUMAN	PDE8A	High affinity cAMP-specific and IBMX-insensitive 3',5'-cyclic phosphodiesterase 8A	639	0.31	0.11	2.88	0	0.04
OG0046238	sp|Q91642|PEPE_XENLA	PEPE	Alpha-aspartyl dipeptidase	113	0.49	0.16	3.03	0	0.03
OG0046248	sp|Q5ZJX4|RBM38_CHICK	RBM38	RNA-binding protein 38	74	1.08	0.32	3.4	0	0.01
OG0046345	sp|Q9NT22|EMIL3_HUMAN	EMIL3	EMILIN-3	19	0.76	0.23	3.33	0	0.02
OG0046374	sp|P0CW18|PRS56_HUMAN	PRS56	Serine protease 56	13	-2.09	0.69	-3.01	0	0.03
OG0046531	sp|Q5ZID6|5NT3A_CHICK	5NT3A	Cytosolic 5'-nucleotidase 3A	562	0.44	0.13	3.41	0	0.01
OG0046540	sp|Q6UFS5|ZN503_DANRE	ZN503	Zinc finger protein 503	283	-0.38	0.11	-3.37	0	0.01
OG0046567	sp|Q9CYL5|GAPR1_MOUSE	GAPR1	Golgi-associated plant pathogenesis-related protein 1	143	0.64	0.18	3.51	0	0.01
OG0046577	sp|P51912|AAAT_MOUSE	AAAT	Neutral amino acid transporter B(0)	127	1.61	0.25	6.47	0	0
OG0046685	sp|O60762|DPM1_HUMAN	DPM1	Dolichol-phosphate mannosyltransferase subunit 1	471	0.35	0.1	3.52	0	0.01
OG0046917	sp|Q07496|EPHA4_CHICK	EPHA4	Ephrin type-A receptor 4	78	-0.66	0.23	-2.88	0	0.04
OG0046936	sp|A5A761|SFXN1_PIG	SFXN1	Sideroflexin-1	315	-0.6	0.16	-3.78	0	0.01
OG0047051	sp|A1L4L8|PL8L1_HUMAN	PL8L1	PLAC8-like protein 1	11	2.44	0.71	3.44	0	0.01
OG0047126	sp|Q6TEM9|MYLIA_DANRE	MYLIA	E3 ubiquitin-protein ligase MYLIP-A	276	0.71	0.19	3.69	0	0.01
OG0047137	sp|P0C024|NUDT7_HUMAN	NUDT7	Peroxisomal coenzyme A diphosphatase NUDT7	877	0.44	0.14	3.04	0	0.03
OG0047148	sp|Q8NG68|TTL_HUMAN	TTL	Tubulin--tyrosine ligase	174	-0.37	0.12	-3.03	0	0.03
OG0047168	sp|Q8BYK4|RDH12_MOUSE	RDH12	Retinol dehydrogenase 12	174	1.1	0.26	4.28	0	0
OG0047232	sp|P24530|EDNRB_HUMAN	EDNRB	Endothelin receptor type B	168	0.65	0.17	3.8	0	0.01
OG0047253	sp|Q641J8|RF12A_XENLA	RF12A	E3 ubiquitin-protein ligase RNF12-A	762	-0.32	0.11	-2.92	0	0.03
OG0047275	sp|Q6PC64|ELOV6_DANRE	ELOV6	Elongation of very long chain fatty acids protein 6	704	-0.53	0.11	-4.96	0	0
OG0047289	sp|Q28G71|FOXN3_XENTR	FOXN3	Forkhead box protein N3	97	-0.53	0.18	-3.04	0	0.03
OG0047353	sp|Q9NQ66|PLCB1_HUMAN	PLCB1	1-phosphatidylinositol 4,5-bisphosphate phosphodiesterase beta-1	717	-0.71	0.17	-4.19	0	0
OG0047415	sp|O15211|RGL2_HUMAN	RGL2	Ral guanine nucleotide dissociation stimulator-like 2	259	0.92	0.2	4.6	0	0
OG0047423	sp|Q8R4G6|MGT5A_MOUSE	MGT5A	Alpha-1,6-mannosylglycoprotein 6-beta-N-acetylglucosaminyltransferase A	450	-0.43	0.14	-3.14	0	0.02
OG0047424	sp|O08584|KLF6_MOUSE	KLF6	Krueppel-like factor 6	1141	0.37	0.07	4.93	0	0
OG0047427	sp|P62830|RL23_MOUSE	RL23	60S ribosomal protein L23	5247	0.32	0.12	2.71	0.01	0.05
OG0047471	sp|Q2WFL8|SHSA2_XENLA	SHSA2	Protein shisa-2	35	0.73	0.24	3.02	0	0.03
OG0047515	sp|P24257|WNT1_DANRE	WNT1	Protein Wnt-1	17	-1.2	0.39	-3.09	0	0.02
OG0047517	sp|Q8QZY6|TSN14_MOUSE	TSN14	Tetraspanin-14	115	0.47	0.17	2.75	0.01	0.05
OG0047541	sp|O13082|COX6A_CYPCA	COX6A	Cytochrome c oxidase subunit 6A, mitochondrial	246	0.63	0.19	3.33	0	0.02
OG0047591	sp|Q6AY25|TMED3_RAT	TMED3	Transmembrane emp24 domain-containing protein 3	80	0.52	0.19	2.81	0	0.04
OG0047666	sp|Q92753|RORB_HUMAN	RORB	Nuclear receptor ROR-beta	641	-0.44	0.15	-2.91	0	0.03
OG0047687	sp|Q6YGZ5|BMAL1_TYTAL	BMAL1	Aryl hydrocarbon receptor nuclear translocator-like protein 1	861	-0.58	0.18	-3.19	0	0.02
OG0047693	sp|P08962|CD63_HUMAN	CD63	CD63 antigen	473	0.54	0.16	3.29	0	0.02
OG0047781	sp|O15405|TOX3_HUMAN	TOX3	TOX high mobility group box family member 3	113	-0.45	0.16	-2.73	0.01	0.05
OG0047819	sp|Q3MHK4|CLD11_BOVIN	CLD11	Claudin-11	140	0.91	0.25	3.62	0	0.01
OG0047916	sp|O43747|AP1G1_HUMAN	AP1G1	AP-1 complex subunit gamma-1	508	-0.37	0.12	-3.07	0	0.03
OG0047989	sp|Q3ZC89|MAP2_BOVIN	MAP2	Methionine aminopeptidase 2	326	1.58	0.32	4.87	0	0
OG0048004	sp|O14492|SH2B2_HUMAN	SH2B2	SH2B adapter protein 2	307	-0.66	0.16	-4.22	0	0
OG0048166	sp|Q9Y6W5|WASF2_HUMAN	WASF2	Wiskott-Aldrich syndrome protein family member 2	227	0.43	0.14	2.97	0	0.03
OG0048193	sp|Q1KKT4|LNPA_TAKRU	LNPA	Endoplasmic reticulum junction formation protein lunapark-A	318	0.37	0.13	2.87	0	0.04
OG0048194	sp|Q8K482|EMIL2_MOUSE	EMIL2	EMILIN-2	320	0.42	0.12	3.55	0	0.01
OG0048328	sp|Q8WZA2|RPGF4_HUMAN	RPGF4	Rap guanine nucleotide exchange factor 4	817	-0.59	0.15	-3.84	0	0.01
OG0048332	sp|Q9TST6|ADRB1_FELCA	ADRB1	Beta-1 adrenergic receptor	65	1.82	0.46	3.93	0	0
OG0048336	sp|Q70CQ4|UBP31_HUMAN	UBP31	Ubiquitin carboxyl-terminal hydrolase 31	147	-0.77	0.19	-4.05	0	0
OG0048456	sp|Q9BUH8|BEGIN_HUMAN	BEGIN	Brain-enriched guanylate kinase-associated protein	119	-0.66	0.23	-2.92	0	0.03
OG0048477	sp|Q9HAU5|RENT2_HUMAN	RENT2	Regulator of nonsense transcripts 2	1237	-0.39	0.14	-2.91	0	0.03
OG0048533	sp|Q9TS87|TAGL_BOVIN	TAGL	Transgelin	368	0.53	0.16	3.32	0	0.02
OG0048590	sp|Q92870|APBB2_HUMAN	APBB2	Amyloid-beta A4 precursor protein-binding family B member 2	307	0.49	0.16	3.04	0	0.03
OG0048645	sp|Q9DCM4|DNAL4_MOUSE	DNAL4	Dynein light chain 4, axonemal	251	0.4	0.14	2.93	0	0.03
OG0048774	sp|P52799|EFNB2_HUMAN	EFNB2	Ephrin-B2	644	0.43	0.11	3.78	0	0.01
OG0048821	sp|P58404|STRN4_MOUSE	STRN4	Striatin-4	346	-0.46	0.15	-3.01	0	0.03
OG0048828	sp|Q7ZTS4|K1C18_DANRE	K1C18	Keratin, type I cytoskeletal 18	1438	0.54	0.16	3.41	0	0.01
OG0048844	sp|Q0VC48|TMOD4_BOVIN	TMOD4	Tropomodulin-4	166	1.51	0.37	4.12	0	0
OG0048869	sp|Q92182|SIAT1_CHICK	SIAT1	Beta-galactoside alpha-2,6-sialyltransferase 1	440	-0.66	0.2	-3.33	0	0.02
OG0048878	sp|Q6PBV6|NHP2_DANRE	NHP2	H/ACA ribonucleoprotein complex subunit 2-like protein	130	0.44	0.14	3.08	0	0.02
OG0048924	sp|Q566N0|ENPP4_DANRE	ENPP4	Bis(5'-adenosyl)-triphosphatase enpp4	510	0.31	0.1	3.09	0	0.02
OG0048939	sp|O42222|GDF8_DANRE	GDF8	Growth/differentiation factor 8	1242	0.54	0.19	2.82	0	0.04
OG0048982	sp|O00214|LEG8_HUMAN	LEG8	Galectin-8	166	-0.42	0.13	-3.23	0	0.02
OG0049106	sp|P41227|NAA10_HUMAN	NAA10	N-alpha-acetyltransferase 10	981	0.44	0.13	3.42	0	0.01
OG0049117	sp|O73747|FRG1_TAKRU	FRG1	Protein FRG1	401	0.34	0.12	2.84	0	0.04
OG0049132	sp|E7F221|FRMD8_DANRE	FRMD8	FERM domain-containing protein 8	438	0.51	0.14	3.79	0	0.01
OG0049179	sp|Q6DIT8|SBDS_XENTR	SBDS	Ribosome maturation protein SBDS	443	0.43	0.14	3.06	0	0.03
OG0049200	sp|Q6BEA0|PLXA4_DANRE	PLXA4	Plexin-A4	414	-0.46	0.15	-3.02	0	0.03
OG0049225	sp|Q9NSD5|S6A13_HUMAN	S6A13	Sodium- and chloride-dependent GABA transporter 2	126	0.52	0.15	3.59	0	0.01
OG0049226	sp|P63025|VAMP3_RAT	VAMP3	Vesicle-associated membrane protein 3	640	0.81	0.19	4.32	0	0
OG0049299	sp|O95433|AHSA1_HUMAN	AHSA1	Activator of 90 kDa heat shock protein ATPase homolog 1	472	0.35	0.12	2.83	0	0.04
OG0049375	sp|A2AWA9|RBGP1_MOUSE	RBGP1	Rab GTPase-activating protein 1	161	-0.51	0.16	-3.23	0	0.02
OG0049389	sp|O18973|RABX5_BOVIN	RABX5	Rab5 GDP/GTP exchange factor	361	-0.42	0.09	-4.7	0	0
OG0049395	sp|Q287T7|MFRN1_DANRE	MFRN1	Mitoferrin-1	66	0.82	0.3	2.77	0.01	0.04
OG0049414	sp|Q8R5J9|PRAF3_MOUSE	PRAF3	PRA1 family protein 3	134	0.53	0.15	3.6	0	0.01
OG0049450	sp|Q96JM2|ZN462_HUMAN	ZN462	Zinc finger protein 462	1391	-0.58	0.17	-3.5	0	0.01
OG0049472	sp|O15943|CADN_DROME	CADN	Neural-cadherin	575	-0.4	0.14	-2.88	0	0.04
OG0049493	sp|F1QC45|XRP2_DANRE	XRP2	Protein XRP2	324	0.4	0.14	2.84	0	0.04
OG0049516	sp|O93449|TGFB1_ONCMY	TGFB1	Transforming growth factor beta-1 proprotein	208	0.64	0.15	4.27	0	0
OG0049655	sp|Q86YI8|PHF13_HUMAN	PHF13	PHD finger protein 13	225	0.39	0.12	3.32	0	0.02
OG0049680	sp|Q8NCP5|ZBT44_HUMAN	ZBT44	Zinc finger and BTB domain-containing protein 44	541	-0.45	0.15	-3.05	0	0.03
OG0049716	sp|Q9NRH2|SNRK_HUMAN	SNRK	SNF-related serine/threonine-protein kinase	282	-0.48	0.18	-2.71	0.01	0.05
OG0049728	sp|Q9UPU9|SMAG1_HUMAN	SMAG1	Protein Smaug homolog 1	754	2.09	0.39	5.35	0	0
OG0049739	sp|Q9WVH3|FOXO4_MOUSE	FOXO4	Forkhead box protein O4	370	0.59	0.14	4.1	0	0
OG0049774	sp|Q9PTJ3|RBTN2_DANRE	RBTN2	Rhombotin-2	464	0.56	0.19	2.89	0	0.04
OG0049776	sp|Q9HBW1|LRRC4_HUMAN	LRRC4	Leucine-rich repeat-containing protein 4	609	-0.35	0.12	-2.81	0.01	0.04
OG0049813	sp|Q92624|APBP2_HUMAN	APBP2	Amyloid protein-binding protein 2	483	-0.51	0.14	-3.76	0	0.01
OG0049842	sp|Q9BUZ4|TRAF4_HUMAN	TRAF4	TNF receptor-associated factor 4	298	-0.41	0.15	-2.72	0.01	0.05
OG0049893	sp|P50392|PA24A_DANRE	PA24A	Cytosolic phospholipase A2	150	0.63	0.21	3.05	0	0.03
OG0049922	sp|Q8BQS5|PAQR2_MOUSE	PAQR2	Adiponectin receptor protein 2	331	0.61	0.18	3.4	0	0.01
OG0049996	sp|Q5I3Q2|GDF8_EPICO	GDF8	Growth/differentiation factor 8	128	0.97	0.27	3.53	0	0.01
OG0050019	sp|Q3UHQ6|DOP2_MOUSE	DOP2	Protein dopey-2	1932	-0.55	0.14	-4.06	0	0
OG0050050	sp|P68107|FKB1B_BOVIN	FKB1B	Peptidyl-prolyl cis-trans isomerase FKBP1B	1014	0.42	0.14	3.09	0	0.02
OG0050055	sp|P0C6S8|LIGO3_HUMAN	LIGO3	Leucine-rich repeat and immunoglobulin-like domain-containing nogo receptor-interacting protein 3	515	-0.55	0.2	-2.81	0	0.04
OG0050085	sp|Q6NV12|S20AA_DANRE	S20AA	Sodium-dependent phosphate transporter 1-A	46	1.14	0.35	3.26	0	0.02
OG0050134	sp|Q5RHQ8|LIN9_DANRE	LIN9	Protein lin-9 homolog	227	0.3	0.09	3.18	0	0.02
OG0050173	sp|E9QJ30|KL40B_DANRE	KL40B	Kelch-like protein 40b	128	0.83	0.28	2.93	0	0.03
OG0050197	sp|Q7ZZ25|ATD1A_DANRE	ATD1A	ATPase family AAA domain-containing protein 1-A	187	-0.6	0.18	-3.28	0	0.02
OG0050232	sp|P50501|AQPA_PELES	AQPA	Aquaporin FA-CHIP	999	0.76	0.24	3.23	0	0.02
OG0050236	sp|Q5RF33|VP26C_PONAB	VP26C	Vacuolar protein sorting-associated protein 26C	248	0.33	0.12	2.72	0.01	0.05
OG0050243	sp|Q8BHF7|PGPS1_MOUSE	PGPS1	CDP-diacylglycerol--glycerol-3-phosphate 3-phosphatidyltransferase, mitochondrial	165	-0.42	0.14	-3.05	0	0.03
OG0050288	sp|Q5ZJ58|PI51B_CHICK	PI51B	Phosphatidylinositol 4-phosphate 5-kinase type-1 beta	357	0.38	0.11	3.49	0	0.01
OG0050319	sp|O54928|SOCS5_MOUSE	SOCS5	Suppressor of cytokine signaling 5	173	-0.68	0.21	-3.3	0	0.02
OG0050323	sp|Q7SXF6|CREL2_DANRE	CREL2	Cysteine-rich with EGF-like domain protein 2	714	0.46	0.14	3.3	0	0.02
OG0050397	sp|Q3MI00|DNJB1_BOVIN	DNJB1	DnaJ homolog subfamily B member 1	318	0.51	0.14	3.74	0	0.01
OG0050412	sp|Q9D8Y8|ING5_MOUSE	ING5	Inhibitor of growth protein 5	343	0.59	0.15	4	0	0
OG0050425	sp|Q90482|PO3F1_DANRE	PO3F1	POU domain, class 3, transcription factor 1	118	-0.78	0.22	-3.53	0	0.01
OG0050471	sp|Q9P1T7|MDFIC_HUMAN	MDFIC	MyoD family inhibitor domain-containing protein	90	0.48	0.16	2.98	0	0.03
D. aruanus: 169 DEGs
ID	Uniprot_identifier	Uniprot_gene_name	Gene_description	baseMean	log2FoldChange	lfcSE	stat	pvalue	padj
OG0000047	sp|P30568|GSTA_PLEPL	GSTA	Glutathione S-transferase A	792	0.68	0.12	5.55	0	0
OG0000234	sp|Q9C040|TRIM2_HUMAN	TRIM2	Tripartite motif-containing protein 2	1577	0.35	0.06	5.67	0	0
OG0001210	sp|Q9P227|RHG23_HUMAN	RHG23	Rho GTPase-activating protein 23	538	0.33	0.1	3.46	0	0.04
OG0001836	sp|Q8BIF2|RFOX3_MOUSE	RFOX3	RNA binding protein fox-1 homolog 3	605	-0.4	0.11	-3.63	0	0.02
OG0001887	sp|Q7SY23|AL4A1_DANRE	AL4A1	Delta-1-pyrroline-5-carboxylate dehydrogenase, mitochondrial	693	0.3	0.07	4.28	0	0
OG0002008	sp|Q6NWF6|K2C8_DANRE	K2C8	Keratin, type II cytoskeletal 8	4472	0.4	0.11	3.58	0	0.03
OG0002201	sp|Q5ZJL7|DDB2_CHICK	DDB2	DNA damage-binding protein 2	132	0.5	0.11	4.35	0	0
OG0002226	sp|Q8IXF0|NPAS3_HUMAN	NPAS3	Neuronal PAS domain-containing protein 3	309	0.32	0.08	4.16	0	0
OG0002751	sp|Q9YGK5|COLI2_CYPCA	COLI2	Pro-opiomelanocortin-2	129	-7.05	1.62	-4.36	0	0
OG0002804	sp|P30568|GSTA_PLEPL	GSTA	Glutathione S-transferase A	2760	0.56	0.11	4.91	0	0
OG0002807	sp|Q17QS6|ASB5_BOVIN	ASB5	Ankyrin repeat and SOCS box protein 5	124	1.61	0.19	8.47	0	0
OG0002874	sp|Q6YGZ4|CLOCK_TYTAL	CLOCK	Circadian locomoter output cycles protein kaput	160	-0.61	0.14	-4.48	0	0
OG0002947	sp|Q9UJF2|NGAP_HUMAN	NGAP	Ras GTPase-activating protein nGAP	236	0.31	0.09	3.55	0	0.03
OG0003051	sp|Q9H013|ADA19_HUMAN	ADA19	Disintegrin and metalloproteinase domain-containing protein 19	580	-0.36	0.08	-4.6	0	0
OG0003441	sp|Q5RGV1|IMDH3_DANRE	IMDH3	Inosine-5'-monophosphate dehydrogenase 1b	638	-0.48	0.07	-6.35	0	0
OG0003511	sp|Q8WWQ8|STAB2_HUMAN	STAB2	Stabilin-2	89	0.5	0.13	3.74	0	0.02
OG0003712	sp|P53450|FOS_TAKRU	FOS	Proto-oncogene c-Fos	414	0.46	0.12	3.88	0	0.01
OG0004938	sp|Q9UPV9|TRAK1_HUMAN	TRAK1	Trafficking kinesin-binding protein 1	807	0.32	0.08	3.95	0	0.01
OG0005082	sp|Q5HYK7|SH319_HUMAN	SH319	SH3 domain-containing protein 19	249	0.46	0.12	3.87	0	0.01
OG0005147	sp|Q5BLE8|RETST_DANRE	RETST	All-trans-retinol 13,14-reductase	582	0.3	0.08	3.81	0	0.01
OG0005224	sp|P52734|FGD1_MOUSE	FGD1	FYVE, RhoGEF and PH domain-containing protein 1	493	-0.34	0.09	-3.66	0	0.02
OG0005247	sp|Q8QGQ7|BMAL2_CHICK	BMAL2	Aryl hydrocarbon receptor nuclear translocator-like protein 2	181	-0.97	0.11	-9.03	0	0
OG0005832	sp|P34913|HYES_HUMAN	HYES	Bifunctional epoxide hydrolase 2	761	0.95	0.15	6.5	0	0
OG0006093	sp|Q9ET38|CLD19_MOUSE	CLD19	Claudin-19	385	0.36	0.08	4.5	0	0
OG0006589	sp|P31647|S6A11_RAT	S6A11	Sodium- and chloride-dependent GABA transporter 3	3713	0.33	0.08	3.99	0	0.01
OG0006982	sp|Q5UQ40|UBC4_MIMIV	UBC4	Probable bifunctional E2/E3 enzyme R795	11	3.96	0.63	6.31	0	0
OG0007095	sp|Q8QGQ8|PER2_CHICK	PER2	Period circadian protein homolog 2	1451	1.03	0.1	9.99	0	0
OG0007098	sp|Q6P3H4|PNCB_DANRE	PNCB	Nicotinate phosphoribosyltransferase	108	0.4	0.12	3.49	0	0.04
OG0007279	sp|P28606|Y1628_SYNP2	Y1628	Uncharacterized protein SYNPCC7002_A1628	119	0.42	0.11	3.94	0	0.01
OG0008005	sp|Q8HZM5|GLNA_CANLF	GLNA	Glutamine synthetase	18977	0.3	0.08	3.78	0	0.02
OG0008639	sp|Q3SYT8|NCPR_BOVIN	NCPR	NADPH--cytochrome P450 reductase	762	0.39	0.06	6.53	0	0
OG0008908	sp|O15068|MCF2L_HUMAN	MCF2L	Guanine nucleotide exchange factor DBS	545	-0.41	0.07	-5.75	0	0
OG0008959	sp|Q9WVK8|CP46A_MOUSE	CP46A	Cholesterol 24-hydroxylase	201	0.44	0.1	4.49	0	0
OG0009143	sp|Q92172|TEF_CHICK	TEF	Transcription factor VBP	642	0.86	0.1	8.47	0	0
OG0009146	sp|Q5F364|MRP1_CHICK	MRP1	Multidrug resistance-associated protein 1	746	-0.39	0.07	-5.74	0	0
OG0009197	sp|P78508|KCJ10_HUMAN	KCJ10	ATP-sensitive inward rectifier potassium channel 10	1109	0.59	0.11	5.55	0	0
OG0009198	sp|P17247|TGFB2_XENLA	TGFB2	Transforming growth factor beta-2 proprotein	63	0.55	0.15	3.52	0	0.03
OG0009364	sp|Q04683|CXCR5_MOUSE	CXCR5	C-X-C chemokine receptor type 5	13	-1.1	0.31	-3.56	0	0.03
OG0010046	sp|P49025|CTRO_MOUSE	CTRO	Citron Rho-interacting kinase	4147	-0.35	0.08	-4.21	0	0
OG0010270	sp|Q8WXE0|CSKI2_HUMAN	CSKI2	Caskin-2	133	0.37	0.11	3.4	0	0.04
OG0010271	sp|O15013|ARHGA_HUMAN	ARHGA	Rho guanine nucleotide exchange factor 10	279	0.33	0.07	4.49	0	0
OG0010373	sp|Q13625|ASPP2_HUMAN	ASPP2	Apoptosis-stimulating of p53 protein 2	448	0.34	0.08	4.44	0	0
OG0010528	sp|P52292|IMA1_HUMAN	IMA1	Importin subunit alpha-1	144	0.51	0.09	5.51	0	0
OG0010577	sp|Q1L5Z9|LONF2_HUMAN	LONF2	LON peptidase N-terminal domain and RING finger protein 2	1660	0.32	0.05	6.36	0	0
OG0010875	sp|O57474|CXA1_DANRE	CXA1	Gap junction alpha-1 protein	5657	0.42	0.08	5.62	0	0
OG0011119	sp|O15440|MRP5_HUMAN	MRP5	Multidrug resistance-associated protein 5	1183	0.79	0.08	9.52	0	0
OG0011171	sp|Q3TNA1|XYLB_MOUSE	XYLB	Xylulose kinase	152	0.42	0.12	3.43	0	0.04
OG0011587	sp|P26697|GSTA3_CHICK	GSTA3	Glutathione S-transferase 3	676	0.42	0.12	3.61	0	0.02
OG0011607	sp|Q8BNQ3|G137B_MOUSE	G137B	Integral membrane protein GPR137B	187	0.38	0.09	4.11	0	0.01
OG0012019	sp|Q8TCJ0|FBX25_HUMAN	FBX25	F-box only protein 25	196	0.4	0.09	4.31	0	0
OG0013247	sp|Q924N5|ACBG1_RAT	ACBG1	Long-chain-fatty-acid--CoA ligase ACSBG1	703	0.39	0.1	3.83	0	0.01
OG0013420	sp|P78508|KCJ10_HUMAN	KCJ10	ATP-sensitive inward rectifier potassium channel 10	540	0.41	0.12	3.43	0	0.04
OG0013454	sp|F1R4U0|TXTPB_DANRE	TXTPB	Tricarboxylate transport protein B, mitochondrial	197	0.4	0.1	3.93	0	0.01
OG0013932	sp|Q5XGF7|RDH10_XENTR	RDH10	Retinol dehydrogenase 10	91	0.79	0.13	5.93	0	0
OG0014293	sp|Q8TF66|LRC15_HUMAN	LRC15	Leucine-rich repeat-containing protein 15	1145	0.39	0.1	3.86	0	0.01
OG0014639	sp|B3F209|BHE40_SHEEP	BHE40	Class E basic helix-loop-helix protein 40	850	0.45	0.08	5.83	0	0
OG0015095	sp|Q8K3T2|PER2_SPAJD	PER2	Period circadian protein homolog 2	2529	0.81	0.08	10.48	0	0
OG0015242	sp|Q2KIR8|TDH_BOVIN	TDH	L-threonine 3-dehydrogenase, mitochondrial	1035	0.59	0.13	4.7	0	0
OG0015844	sp|Q6ICL7|S35E4_HUMAN	S35E4	Solute carrier family 35 member E4	277	0.35	0.07	4.76	0	0
OG0015928	sp|B8A4W9|LOX3B_DANRE	LOX3B	Lysyl oxidase homolog 3B	47	0.52	0.15	3.52	0	0.03
OG0016091	sp|P97434|MPRIP_MOUSE	MPRIP	Myosin phosphatase Rho-interacting protein	567	0.34	0.09	3.59	0	0.03
OG0016589	sp|Q5FW38|NFIL3_XENTR	NFIL3	Nuclear factor interleukin-3-regulated protein	297	-0.88	0.11	-7.86	0	0
OG0016644	sp|Q32KS7|ZN821_BOVIN	ZN821	Zinc finger protein 821	141	-0.37	0.1	-3.69	0	0.02
OG0016663	sp|Q6NWF1|GTR12_DANRE	GTR12	Solute carrier family 2, facilitated glucose transporter member 12	39	1	0.2	5.08	0	0
OG0016848	sp|Q9P1U1|ARP3B_HUMAN	ARP3B	Actin-related protein 3B	237	0.39	0.11	3.68	0	0.02
OG0016996	sp|Q8JFQ6|K1C13_ONCMY	K1C13	Keratin, type I cytoskeletal 13	982	0.42	0.11	4	0	0.01
OG0017039	sp|O95178|NDUB2_HUMAN	NDUB2	NADH dehydrogenase [ubiquinone] 1 beta subcomplex subunit 2, mitochondrial	180	0.3	0.08	3.75	0	0.02
OG0017149	sp|Q9WU79|PROD_MOUSE	PROD	Proline dehydrogenase 1, mitochondrial	1576	0.55	0.11	4.83	0	0
OG0017508	sp|Q5U220|TM254_RAT	TM254	Transmembrane protein 254	149	0.31	0.09	3.38	0	0.05
OG0017521	sp|Q99K82|SMOX_MOUSE	SMOX	Spermine oxidase	1095	0.43	0.1	4.25	0	0
OG0017581	sp|Q8N0X7|SPART_HUMAN	SPART	Spartin	285	0.36	0.08	4.4	0	0
OG0017649	sp|Q9JM96|BORG4_MOUSE	BORG4	Cdc42 effector protein 4	197	0.43	0.13	3.42	0	0.04
OG0018121	sp|Q2HZ96|AT1B4_CHICK	AT1B4	Protein ATP1B4	8193	0.3	0.08	3.73	0	0.02
OG0018190	sp|O15534|PER1_HUMAN	PER1	Period circadian protein homolog 1	1804	1.16	0.12	10.02	0	0
OG0018381	sp|P27463|AL1A1_CHICK	AL1A1	Retinal dehydrogenase 1	69	0.81	0.21	3.77	0	0.02
OG0019268	sp|A9CJC9|PHRA_AGRFC	PHRA	Deoxyribodipyrimidine photo-lyase	280	0.65	0.09	7.49	0	0
OG0019386	sp|Q0V8J1|WSB2_BOVIN	WSB2	WD repeat and SOCS box-containing protein 2	297	0.34	0.08	4.04	0	0.01
OG0019510	sp|Q2TBS9|SMU1_BOVIN	SMU1	WD40 repeat-containing protein SMU1	570	1.13	0.16	6.9	0	0
OG0020001	sp|Q6DIS8|LZTS2_XENTR	LZTS2	Leucine zipper putative tumor suppressor 2 homolog	891	0.3	0.07	4.24	0	0
OG0020202	sp|Q7Z3S7|CA2D4_HUMAN	CA2D4	Voltage-dependent calcium channel subunit alpha-2/delta-4	32	0.78	0.22	3.58	0	0.03
OG0020446	sp|P20362|SOML_PAROL	SOML	Somatolactin	113	-8.67	2.49	-3.48	0	0.04
OG0020626	sp|Q9QWS8|KCNH8_RAT	KCNH8	Potassium voltage-gated channel subfamily H member 8	128	0.58	0.15	3.78	0	0.02
OG0021172	sp|P48249|PRL_DICLA	PRL	Prolactin	53	-6.13	1.64	-3.74	0	0.02
OG0021294	sp|O94782|UBP1_HUMAN	UBP1	Ubiquitin carboxyl-terminal hydrolase 1	289	0.3	0.07	4.1	0	0.01
OG0021299	sp|Q08E11|PPIC_BOVIN	PPIC	Peptidyl-prolyl cis-trans isomerase C	255	0.32	0.09	3.46	0	0.04
OG0021441	sp|P55859|PNPH_BOVIN	PNPH	Purine nucleoside phosphorylase	567	0.45	0.11	4.01	0	0.01
OG0021491	sp|O35453|HEPS_MOUSE	HEPS	Serine protease hepsin	10	1.19	0.32	3.68	0	0.02
OG0021827	sp|Q3V3G7|GRM2A_MOUSE	GRM2A	GRAM domain-containing protein 2A	137	0.62	0.15	4.21	0	0
OG0022856	sp|A4QNW7|PHIPL_DANRE	PHIPL	Phytanoyl-CoA hydroxylase-interacting protein-like	256	0.51	0.15	3.37	0	0.05
OG0023490	sp|Q6ZZY0|CRY1_SYLBO	CRY1	Cryptochrome-1	1059	-0.62	0.09	-6.85	0	0
OG0023623	sp|D3YY23|LONF1_MOUSE	LONF1	LON peptidase N-terminal domain and RING finger protein 1	1623	0.41	0.06	6.52	0	0
OG0023831	sp|Q8CEQ0|CDKL1_MOUSE	CDKL1	Cyclin-dependent kinase-like 1	71	0.49	0.12	3.98	0	0.01
OG0023954	sp|Q68EL6|NFIL3_DANRE	NFIL3	Nuclear factor interleukin-3-regulated protein	219	-0.39	0.11	-3.63	0	0.02
OG0024442	sp|Q14571|ITPR2_HUMAN	ITPR2	Inositol 1,4,5-trisphosphate receptor type 2	222	0.54	0.1	5.26	0	0
OG0025496	sp|Q13643|FHL3_HUMAN	FHL3	Four and a half LIM domains protein 3	35	0.89	0.21	4.14	0	0.01
OG0025604	sp|Q28BP2|T150A_XENTR	T150A	Transmembrane protein 150A	118	0.63	0.12	5.13	0	0
OG0025791	sp|P47792|SX19A_DANRE	SX19A	Transcription factor Sox-19a	207	0.38	0.1	3.91	0	0.01
OG0026006	sp|Q90ZK6|ACVR1_CHICK	ACVR1	Activin receptor type-1	898	-0.32	0.08	-3.87	0	0.01
OG0026421	sp|F1QJF4|RORAB_DANRE	RORAB	Nuclear receptor ROR-alpha B	18	0.89	0.23	3.86	0	0.01
OG0026677	sp|Q8N8V4|ANS4B_HUMAN	ANS4B	Ankyrin repeat and SAM domain-containing protein 4B	15	1.28	0.32	3.98	0	0.01
OG0027046	sp|Q14995|NR1D2_HUMAN	NR1D2	Nuclear receptor subfamily 1 group D member 2	1000	0.74	0.1	7.14	0	0
OG0027868	sp|Q8WVZ9|KBTB7_HUMAN	KBTB7	Kelch repeat and BTB domain-containing protein 7	161	-0.3	0.08	-3.58	0	0.03
OG0027873	sp|Q8JFV4|HTR5A_DANRE	HTR5A	HEAT repeat-containing protein 5A	720	0.41	0.1	4.16	0	0
OG0027876	sp|Q14094|CCNI_HUMAN	CCNI	Cyclin-I	225	-0.59	0.12	-4.94	0	0
OG0028841	sp|Q99PV5|BHE41_MOUSE	BHE41	Class E basic helix-loop-helix protein 41	680	0.89	0.13	6.92	0	0
OG0028857	sp|P83299|CAH1_CHIHA	CAH1	Carbonic anhydrase 1	1952	0.31	0.05	5.92	0	0
OG0029092	sp|Q64709|HLF_RAT	HLF	Hepatic leukemia factor	165	1.22	0.18	6.94	0	0
OG0029404	sp|Q9H936|GHC1_HUMAN	GHC1	Mitochondrial glutamate carrier 1	152	0.42	0.12	3.65	0	0.02
OG0029654	sp|Q8TEK3|DOT1L_HUMAN	DOT1L	Histone-lysine N-methyltransferase, H3 lysine-79 specific	394	-0.43	0.11	-4.02	0	0.01
OG0030121	sp|P08520|LEG_ELEEL	LEG	Beta-galactoside-binding lectin	455	0.51	0.14	3.62	0	0.02
OG0030172	sp|A8WGA0|C27C1_DANRE	C27C1	Cytochrome P450 27C1	127	0.74	0.15	4.84	0	0
OG0030187	sp|A6QP05|DHR12_BOVIN	DHR12	Dehydrogenase/reductase SDR family member 12	150	0.55	0.12	4.69	0	0
OG0030331	sp|Q9D7V9|NAAA_MOUSE	NAAA	N-acylethanolamine-hydrolyzing acid amidase	519	0.36	0.09	3.93	0	0.01
OG0030345	sp|P97875|JDP2_MOUSE	JDP2	Jun dimerization protein 2	39	0.48	0.14	3.38	0	0.05
OG0030685	sp|Q8R0M8|MOT5_MOUSE	MOT5	Monocarboxylate transporter 5	47	0.68	0.17	4.07	0	0.01
OG0031142	sp|Q9Y2Y9|KLF13_HUMAN	KLF13	Krueppel-like factor 13	139	-0.5	0.13	-3.98	0	0.01
OG0031461	sp|Q4S2L4|DNPH1_TETNG	DNPH1	2'-deoxynucleoside 5'-phosphate N-hydrolase 1	171	0.42	0.1	4.19	0	0
OG0031533	sp|Q3ZCC8|TPPP3_BOVIN	TPPP3	Tubulin polymerization-promoting protein family member 3	1495	0.42	0.1	4.37	0	0
OG0031635	sp|Q8BH61|F13A_MOUSE	F13A	Coagulation factor XIII A chain	54	-2.05	0.52	-3.92	0	0.01
OG0031751	sp|Q3TQ03|CIART_MOUSE	CIART	Circadian-associated transcriptional repressor	61	1.41	0.19	7.41	0	0
OG0031791	sp|O57379|S22A6_PSEAM	S22A6	Solute carrier family 22 member 6	161	0.82	0.18	4.45	0	0
OG0031828	sp|Q7ZW77|MSMO1_DANRE	MSMO1	Methylsterol monooxygenase 1	188	0.31	0.09	3.48	0	0.04
OG0032733	sp|Q6ZZY0|CRY1_SYLBO	CRY1	Cryptochrome-1	274	0.68	0.13	5.04	0	0
OG0032819	sp|P12276|FAS_CHICK	FAS	Fatty acid synthase	3061	0.48	0.1	4.64	0	0
OG0033086	sp|Q8VHW4|CCG5_MOUSE	CCG5	Voltage-dependent calcium channel gamma-5 subunit	135	-0.47	0.12	-4	0	0.01
OG0034676	sp|Q6DHR3|RG1BA_DANRE	RG1BA	Ras-GEF domain-containing family member 1B-A	592	0.42	0.11	3.72	0	0.02
OG0035214	sp|Q6R5J1|DISP2_DANRE	DISP2	Protein dispatched homolog 2	419	-0.33	0.09	-3.61	0	0.02
OG0035644	sp|Q91ZR2|SNX18_MOUSE	SNX18	Sorting nexin-18	115	0.46	0.09	5.17	0	0
OG0036440	sp|P13216|ADX_CHICK	ADX	Adrenodoxin, mitochondrial (Fragment)	77	0.41	0.11	3.64	0	0.02
OG0036502	sp|Q9IAJ6|GATM_XENLA	GATM	Glycine amidinotransferase, mitochondrial	340	0.9	0.22	4.03	0	0.01
OG0036992	sp|A3QJU3|COQ8B_DANRE	COQ8B	Atypical kinase COQ8B, mitochondrial	447	0.39	0.1	3.76	0	0.02
OG0037031	sp|P13286|PHKG1_RAT	PHKG1	Phosphorylase b kinase gamma catalytic chain, skeletal muscle/heart isoform	22	0.73	0.21	3.42	0	0.04
OG0037413	sp|Q9EPW2|KLF15_MOUSE	KLF15	Krueppel-like factor 15	22	0.81	0.19	4.32	0	0
OG0037478	sp|P11602|LIPL_CHICK	LIPL	Lipoprotein lipase	89	0.63	0.13	4.86	0	0
OG0037683	sp|Q3TQ03|CIART_MOUSE	CIART	Circadian-associated transcriptional repressor	592	0.67	0.11	6.14	0	0
OG0038134	sp|Q99JY8|PLPP3_MOUSE	PLPP3	Phospholipid phosphatase 3	239	0.4	0.1	4.1	0	0.01
OG0038187	sp|Q5RBS7|CB076_PONAB	CB076	UPF0538 protein C2orf76 homolog	42	0.71	0.18	3.92	0	0.01
OG0038346	sp|Q98T94|GLIS2_XENLA	GLIS2	Zinc finger protein GLIS2	74	0.39	0.11	3.52	0	0.03
OG0038476	sp|Q58H57|CBS_MACFA	CBS	Cystathionine beta-synthase	1548	0.32	0.07	4.69	0	0
OG0038975	sp|Q5EA75|PCY2_BOVIN	PCY2	Ethanolamine-phosphate cytidylyltransferase	234	0.33	0.09	3.56	0	0.03
OG0039580	sp|Q70Z35|PREX2_HUMAN	PREX2	Phosphatidylinositol 3,4,5-trisphosphate-dependent Rac exchanger 2 protein	491	0.31	0.07	4.34	0	0
OG0040046	sp|O95340|PAPS2_HUMAN	PAPS2	Bifunctional 3'-phosphoadenosine 5'-phosphosulfate synthase 2	127	0.38	0.1	3.67	0	0.02
OG0040178	sp|Q8BM65|NYAP2_MOUSE	NYAP2	Neuronal tyrosine-phosphorylated phosphoinositide-3-kinase adapter 2	611	-0.47	0.09	-5.47	0	0
OG0040644	sp|O13224|HSPB1_POELU	HSPB1	Heat shock protein beta-1	147	0.62	0.17	3.66	0	0.02
OG0040897	sp|Q14995|NR1D2_HUMAN	NR1D2	Nuclear receptor subfamily 1 group D member 2	95	0.54	0.15	3.63	0	0.02
OG0040943	sp|Q91554|ARGN2_XENLA	ARGN2	Arginase, non-hepatic 2	1774	0.36	0.05	6.8	0	0
OG0042779	sp|Q8BW74|HLF_MOUSE	HLF	Hepatic leukemia factor	262	0.92	0.15	6.14	0	0
OG0043197	sp|Q8N350|CBARP_HUMAN	CBARP	Voltage-dependent calcium channel beta subunit-associated regulatory protein	1368	0.4	0.11	3.71	0	0.02
OG0043467	sp|Q9PTM4|KCAB3_XENLA	KCAB3	Voltage-gated potassium channel subunit beta-3	84	0.43	0.13	3.44	0	0.04
OG0044483	sp|Q9UKG4|S13A4_HUMAN	S13A4	Solute carrier family 13 member 4	165	0.8	0.18	4.55	0	0
OG0044704	sp|Q05927|5NTD_BOVIN	5NTD	5'-nucleotidase	638	0.41	0.1	4.01	0	0.01
OG0044732	sp|P23469|PTPRE_HUMAN	PTPRE	Receptor-type tyrosine-protein phosphatase epsilon	655	-0.3	0.05	-5.78	0	0
OG0044769	sp|P15066|JUND_MOUSE	JUND	Transcription factor jun-D	731	0.41	0.11	3.77	0	0.02
OG0045473	sp|Q6NYL5|ALAT2_DANRE	ALAT2	Alanine aminotransferase 2-like	399	0.3	0.08	3.88	0	0.01
OG0045713	sp|Q3UV55|NR1D1_MOUSE	NR1D1	Nuclear receptor subfamily 1 group D member 1	44	1.62	0.26	6.17	0	0
OG0045752	sp|O94818|NOL4_HUMAN	NOL4	Nucleolar protein 4	298	-0.31	0.08	-3.79	0	0.02
OG0046007	sp|Q9Y534|CSDC2_HUMAN	CSDC2	Cold shock domain-containing protein C2	77	0.51	0.12	4.18	0	0
OG0046171	sp|A7MB34|F181B_BOVIN	F181B	Protein FAM181B	207	0.45	0.1	4.35	0	0
OG0046315	sp|Q6DBX1|MED20_DANRE	MED20	Mediator of RNA polymerase II transcription subunit 20	135	0.32	0.09	3.5	0	0.03
OG0046736	sp|Q3TQ03|CIART_MOUSE	CIART	Circadian-associated transcriptional repressor	78	2.43	0.26	9.5	0	0
OG0047298	sp|P10123|RLBP1_BOVIN	RLBP1	Retinaldehyde-binding protein 1	32	1.16	0.34	3.37	0	0.05
OG0047611	sp|Q92753|RORB_HUMAN	RORB	Nuclear receptor ROR-beta	536	-1.18	0.14	-8.51	0	0
OG0047666	sp|Q92753|RORB_HUMAN	RORB	Nuclear receptor ROR-beta	450	-0.65	0.09	-7.17	0	0
OG0047687	sp|Q6YGZ5|BMAL1_TYTAL	BMAL1	Aryl hydrocarbon receptor nuclear translocator-like protein 1	350	-0.59	0.1	-5.84	0	0
OG0048197	sp|Q3V1G4|OLM2B_MOUSE	OLM2B	Olfactomedin-like protein 2B	174	0.6	0.16	3.81	0	0.01
OG0048595	sp|P18163|ACSL1_RAT	ACSL1	Long-chain-fatty-acid--CoA ligase 1	635	0.59	0.11	5.38	0	0
OG0049551	sp|P78333|GPC5_HUMAN	GPC5	Glypican-5	657	0.37	0.1	3.49	0	0.04
OG0049553	sp|Q9H1Y3|OPN3_HUMAN	OPN3	Opsin-3	140	-0.46	0.1	-4.5	0	0
OG0050015	sp|Q6P036|S2533_DANRE	S2533	Solute carrier family 25 member 33	348	0.44	0.06	7.41	0	0
O. compressus: 104 DEGs
ID	Uniprot_identifier	Uniprot_gene_name	Gene_description	baseMean	log2FoldChange	lfcSE	stat	pvalue	padj
OG0000164	sp|P0DP02|HVC33_HUMAN	HVC33	Immunoglobulin heavy variable 3-30-3	81	-2.63	0.59	-4.47	0	0
OG0000666	sp|Q8WWI1|LMO7_HUMAN	LMO7	LIM domain only protein 7	21	-0.98	0.26	-3.79	0	0.03
OG0000699	sp|Q9TUB3|FOSB_CANLF	FOSB	Protein fosB	30	1.15	0.29	4.01	0	0.01
OG0001458	sp|Q4R7U0|TMC7_MACFA	TMC7	Transmembrane channel-like protein 7	41	-1.09	0.26	-4.24	0	0.01
OG0001553	sp|E7FFX1|NPS4B_DANRE	NPS4B	Neuronal PAS domain-containing protein 4B	83	1.24	0.27	4.57	0	0
OG0001589	sp|O70489|PPT2_RAT	PPT2	Lysosomal thioesterase PPT2	30	-0.95	0.25	-3.83	0	0.02
OG0001737	sp|Q14643|ITPR1_HUMAN	ITPR1	Inositol 1,4,5-trisphosphate receptor type 1	1382	0.48	0.13	3.65	0	0.03
OG0002522	sp|Q7Z403|TMC6_HUMAN	TMC6	Transmembrane channel-like protein 6	19	-1.61	0.35	-4.59	0	0
OG0002671	sp|P35991|BTK_MOUSE	BTK	Tyrosine-protein kinase BTK	66	-1.28	0.23	-5.51	0	0
OG0003339	sp|Q9P0X4|CAC1I_HUMAN	CAC1I	Voltage-dependent T-type calcium channel subunit alpha-1I	247	-0.39	0.11	-3.66	0	0.03
OG0003348	sp|Q8CIS0|CAR11_MOUSE	CAR11	Caspase recruitment domain-containing protein 11	116	-0.75	0.16	-4.81	0	0
OG0004194	sp|Q12965|MYO1E_HUMAN	MYO1E	Unconventional myosin-Ie	132	-0.59	0.14	-4.12	0	0.01
OG0004744	sp|Q08DN7|VAV_BOVIN	VAV	Proto-oncogene vav	210	-0.51	0.1	-5.1	0	0
OG0006116	sp|Q9H714|PACER_HUMAN	PACER	Protein associated with UVRAG as autophagy enhancer	8	-1.5	0.41	-3.63	0	0.04
OG0006764	sp|Q4KM52|BLNK_RAT	BLNK	B-cell linker protein	40	-0.88	0.18	-4.86	0	0
OG0007460	sp|P07948|LYN_HUMAN	LYN	Tyrosine-protein kinase Lyn	52	-1.1	0.2	-5.47	0	0
OG0007542	sp|Q9Y228|T3JAM_HUMAN	T3JAM	TRAF3-interacting JNK-activating modulator	114	-0.7	0.18	-3.93	0	0.02
OG0008273	sp|Q61127|NAB2_MOUSE	NAB2	NGFI-A-binding protein 2	280	0.41	0.11	3.77	0	0.03
OG0009364	sp|Q04683|CXCR5_MOUSE	CXCR5	C-X-C chemokine receptor type 5	15	-1.93	0.44	-4.39	0	0.01
OG0009731	sp|D3ZFJ3|3BP1_RAT	3BP1	SH3 domain-binding protein 1	53	-0.72	0.18	-4.1	0	0.01
OG0009965	sp|O15117|FYB1_HUMAN	FYB1	FYN-binding protein 1	56	-0.67	0.16	-4.28	0	0.01
OG0010105	sp|P17213|BPI_HUMAN	BPI	Bactericidal permeability-increasing protein	55	-0.75	0.2	-3.7	0	0.03
OG0010489	sp|P24063|ITAL_MOUSE	ITAL	Integrin alpha-L	156	-0.69	0.14	-4.77	0	0
OG0011945	sp|Q9UNQ0|ABCG2_HUMAN	ABCG2	ATP-binding cassette sub-family G member 2	81	0.55	0.15	3.75	0	0.03
OG0012234	sp|P05107|ITB2_HUMAN	ITB2	Integrin beta-2	369	-0.56	0.14	-4.11	0	0.01
OG0012395	sp|Q8K1X4|NCKPL_MOUSE	NCKPL	Nck-associated protein 1-like	255	-0.46	0.12	-3.7	0	0.03
OG0012619	sp|Q3SZP0|IRF1_BOVIN	IRF1	Interferon regulatory factor 1	73	-0.78	0.18	-4.24	0	0.01
OG0012716	sp|Q9UKK3|PARP4_HUMAN	PARP4	Protein mono-ADP-ribosyltransferase PARP4	577	-0.43	0.12	-3.56	0	0.04
OG0013591	sp|A4IF90|RHG15_BOVIN	RHG15	Rho GTPase-activating protein 15	173	-0.48	0.12	-4.01	0	0.01
OG0013666	sp|Q9BXI6|TB10A_HUMAN	TB10A	TBC1 domain family member 10A	46	-0.63	0.17	-3.64	0	0.04
OG0013688	sp|Q9IBD8|PTPRC_CYPCA	PTPRC	Receptor-type tyrosine-protein phosphatase C	426	-0.61	0.13	-4.63	0	0
OG0014441	sp|P29350|PTN6_HUMAN	PTN6	Tyrosine-protein phosphatase non-receptor type 6	242	-0.43	0.11	-3.79	0	0.03
OG0014635	sp|P46896|GTR1_CHICK	GTR1	Solute carrier family 2, facilitated glucose transporter member 1	569	0.53	0.13	4	0	0.01
OG0015005	sp|Q15306|IRF4_HUMAN	IRF4	Interferon regulatory factor 4	30	-0.99	0.25	-3.99	0	0.01
OG0015920	sp|Q3UW53|NIBA1_MOUSE	NIBA1	Protein Niban 1	35	-0.79	0.22	-3.54	0	0.05
OG0016511	sp|Q61152|PTN18_MOUSE	PTN18	Tyrosine-protein phosphatase non-receptor type 18	33	-0.94	0.2	-4.61	0	0
OG0016564	sp|Q64287|IRF4_MOUSE	IRF4	Interferon regulatory factor 4	29	-1.03	0.29	-3.53	0	0.05
OG0017149	sp|Q9WU79|PROD_MOUSE	PROD	Proline dehydrogenase 1, mitochondrial	1546	0.46	0.12	3.9	0	0.02
OG0017661	sp|P08551|NFL_MOUSE	NFL	Neurofilament light polypeptide	2323	0.43	0.12	3.68	0	0.03
OG0018130	sp|Q9Z2X5|HOME3_RAT	HOME3	Homer protein homolog 3	475	0.73	0.17	4.42	0	0.01
OG0018280	sp|Q2PFD7|PSD3_MOUSE	PSD3	PH and SEC7 domain-containing protein 3	161	-0.6	0.13	-4.73	0	0
OG0018328	sp|Q00342|FLT3_MOUSE	FLT3	Receptor-type tyrosine-protein kinase FLT3	259	-0.97	0.24	-4.06	0	0.01
OG0018339	sp|Q7RTR2|NLRC3_HUMAN	NLRC3	NLR family CARD domain-containing protein 3	43	-0.92	0.2	-4.53	0	0
OG0018418	sp|Q5MD61|CXCR3_BOVIN	CXCR3	C-X-C chemokine receptor type 3	60	-0.71	0.2	-3.57	0	0.04
OG0018859	sp|Q9H7C4|SYNCI_HUMAN	SYNCI	Syncoilin	38	0.9	0.25	3.58	0	0.04
OG0019133	sp|Q80WJ6|MRP9_MOUSE	MRP9	Multidrug resistance-associated protein 9	213	0.49	0.13	3.78	0	0.03
OG0019234	sp|P08183|MDR1_HUMAN	MDR1	ATP-dependent translocase ABCB1	277	0.38	0.1	3.87	0	0.02
OG0019487	sp|Q7Z6I6|RHG30_HUMAN	RHG30	Rho GTPase-activating protein 30	71	-0.71	0.17	-4.27	0	0.01
OG0020023	sp|Q7M6Z0|R4RL2_MOUSE	R4RL2	Reticulon-4 receptor-like 2	421	0.72	0.15	4.81	0	0
OG0020203	sp|Q5ZM39|BCL6_CHICK	BCL6	B-cell lymphoma 6 protein homolog	237	1.39	0.38	3.65	0	0.03
OG0021283	sp|Q5M962|TM204_RAT	TM204	Transmembrane protein 204	45	0.72	0.19	3.87	0	0.02
OG0021387	sp|Q60591|NFAC2_MOUSE	NFAC2	Nuclear factor of activated T-cells, cytoplasmic 2	38	-0.95	0.23	-4.07	0	0.01
OG0021707	sp|Q9I9C3|AT233_ANGAN	AT233	Sodium/potassium-transporting ATPase subunit beta-233	426	0.47	0.13	3.53	0	0.05
OG0023738	sp|Q8UW64|PSB9_ORYLA	PSB9	Proteasome subunit beta type-9	84	-0.69	0.18	-3.86	0	0.02
OG0024868	sp|A6QPT7|ERAP2_BOVIN	ERAP2	Endoplasmic reticulum aminopeptidase 2	38	-0.75	0.2	-3.78	0	0.03
OG0025148	sp|Q8UWF0|SC5A7_TORMA	SC5A7	High-affinity choline transporter 1	132	0.5	0.14	3.58	0	0.04
OG0025395	sp|Q5RB40|HMHA1_PONAB	HMHA1	Rho GTPase-activating protein 45	458	-0.46	0.11	-4.27	0	0.01
OG0025810	sp|P16885|PLCG2_HUMAN	PLCG2	1-phosphatidylinositol 4,5-bisphosphate phosphodiesterase gamma-2	169	-1.47	0.29	-5.07	0	0
OG0025928	sp|Q8C1W1|VASH1_MOUSE	VASH1	Tubulinyl-Tyr carboxypeptidase 1	109	-0.4	0.1	-4	0	0.01
OG0026144	sp|Q7M6Z0|R4RL2_MOUSE	R4RL2	Reticulon-4 receptor-like 2	482	0.71	0.13	5.38	0	0
OG0026734	sp|Q5VWQ8|DAB2P_HUMAN	DAB2P	Disabled homolog 2-interacting protein	106	-0.79	0.18	-4.28	0	0.01
OG0026870	sp|P00530|FPS_FUJSV	FPS	Tyrosine-protein kinase transforming protein Fps	20	-1.03	0.27	-3.78	0	0.03
OG0029896	sp|P43403|ZAP70_HUMAN	ZAP70	Tyrosine-protein kinase ZAP-70	26	-0.89	0.22	-4.09	0	0.01
OG0030075	sp|A0JN71|SASH3_BOVIN	SASH3	SAM and SH3 domain-containing protein 3	112	-0.58	0.13	-4.38	0	0.01
OG0030458	sp|Q8BPM2|M4K5_MOUSE	M4K5	Mitogen-activated protein kinase kinase kinase kinase 5	42	-1.08	0.22	-5	0	0
OG0031120	sp|Q92176|COR1A_BOVIN	COR1A	Coronin-1A	351	-0.53	0.13	-4.01	0	0.01
OG0031686	sp|Q5E9G3|PSME2_BOVIN	PSME2	Proteasome activator complex subunit 2	171	-0.57	0.15	-3.78	0	0.03
OG0031965	sp|Q5NVC3|ITM2C_PONAB	ITM2C	Integral membrane protein 2C	750	0.72	0.11	6.36	0	0
OG0032773	sp|Q96BZ4|PLD4_HUMAN	PLD4	Phospholipase D4	58	-1.06	0.19	-5.71	0	0
OG0033277	sp|Q6ZUJ8|BCAP_HUMAN	BCAP	Phosphoinositide 3-kinase adapter protein 1	98	-0.8	0.18	-4.49	0	0
OG0034314	sp|Q9Z244|GMPR1_RAT	GMPR1	GMP reductase 1	121	0.59	0.15	4.01	0	0.01
OG0036678	sp|Q5RBP9|MPEG1_PONAB	MPEG1	Macrophage-expressed gene 1 protein	37	-0.93	0.21	-4.4	0	0.01
OG0037366	sp|Q5SNQ9|MYCT1_DANRE	MYCT1	Myc target protein 1 homolog	13	1.12	0.28	4.04	0	0.01
OG0037773	sp|Q9BQI0|AIF1L_HUMAN	AIF1L	Allograft inflammatory factor 1-like	121	-0.65	0.14	-4.56	0	0
OG0038710	sp|Q5ZLX4|ARHG3_CHICK	ARHG3	Rho guanine nucleotide exchange factor 3	69	-0.81	0.17	-4.63	0	0
OG0038744	sp|Q49AM1|MTEF2_HUMAN	MTEF2	Transcription termination factor 2, mitochondrial	91	0.85	0.2	4.37	0	0.01
OG0038781	sp|P27092|INHBA_CHICK	INHBA	Inhibin beta A chain	10	1.41	0.35	4.03	0	0.01
OG0039202	sp|A0A140LFM6|MNAR1_DANRE	MNAR1	Major intrinsically disordered Notch2-binding receptor 1	53	0.69	0.18	3.86	0	0.02
OG0039673	sp|Q14765|STAT4_HUMAN	STAT4	Signal transducer and activator of transcription 4	43	-0.86	0.16	-5.27	0	0
OG0039774	sp|C0HL12|AGRB1_RAT	AGRB1	Adhesion G protein-coupled receptor B1	2790	0.55	0.11	5.07	0	0
OG0040011	sp|Q5GIT4|VGFR2_DANRE	VGFR2	Vascular endothelial growth factor receptor 2	428	0.41	0.11	3.73	0	0.03
OG0040358	sp|Q16828|DUS6_HUMAN	DUS6	Dual specificity protein phosphatase 6	399	0.31	0.07	4.37	0	0.01
OG0041170	sp|F1M707|NCF1_RAT	NCF1	Neutrophil cytosolic factor 1	60	-1.01	0.24	-4.2	0	0.01
OG0041208	sp|Q92608|DOCK2_HUMAN	DOCK2	Dedicator of cytokinesis protein 2	332	-0.53	0.12	-4.25	0	0.01
OG0043035	sp|P08631|HCK_HUMAN	HCK	Tyrosine-protein kinase HCK	122	-0.57	0.16	-3.61	0	0.04
OG0043526	sp|A7KII6|PB6LB_SALSA	PB6LB	Proteasome subunit beta type-6-B like protein	190	-0.51	0.13	-3.77	0	0.03
OG0043714	sp|Q62767|DUS4_RAT	DUS4	Dual specificity protein phosphatase 4	239	0.39	0.11	3.62	0	0.04
OG0044027	sp|P36372|TAP2_RAT	TAP2	Antigen peptide transporter 2	104	-0.85	0.22	-3.93	0	0.02
OG0044906	sp|Q8NE22|SETD9_HUMAN	SETD9	SET domain-containing protein 9	56	-0.52	0.14	-3.77	0	0.03
OG0044908	sp|O43293|DAPK3_HUMAN	DAPK3	Death-associated protein kinase 3	769	0.37	0.1	3.9	0	0.02
OG0045902	sp|O42231|CP1A1_CHEAU	CP1A1	Cytochrome P450 1A1	48	0.62	0.16	3.84	0	0.02
OG0045994	sp|Q63912|OMGP_MOUSE	OMGP	Oligodendrocyte-myelin glycoprotein	176	0.38	0.09	4.12	0	0.01
OG0046316	sp|Q640P2|ANGL1_MOUSE	ANGL1	Angiopoietin-related protein 1	51	0.61	0.17	3.54	0	0.05
OG0047195	sp|Q0VCM6|LAT4_BOVIN	LAT4	Large neutral amino acids transporter small subunit 4	36	1.45	0.33	4.36	0	0.01
OG0047639	sp|Q8BRJ4|PPR3E_MOUSE	PPR3E	Protein phosphatase 1 regulatory subunit 3E	88	0.51	0.12	4.16	0	0.01
OG0048163	sp|Q8K1B8|URP2_MOUSE	URP2	Fermitin family homolog 3	112	-0.59	0.16	-3.71	0	0.03
OG0048519	sp|Q75R65|JAK2_CHICK	JAK2	Tyrosine-protein kinase JAK2	112	-0.65	0.16	-4	0	0.01
OG0048990	sp|Q7YQK4|LAT1_RABIT	LAT1	Large neutral amino acids transporter small subunit 1	300	0.45	0.12	3.75	0	0.03
OG0049103	sp|Q70J99|UN13D_HUMAN	UN13D	Protein unc-13 homolog D	63	-0.9	0.19	-4.65	0	0
OG0049128	sp|P17948|VGFR1_HUMAN	VGFR1	Vascular endothelial growth factor receptor 1	223	0.42	0.11	3.76	0	0.03
OG0049328	sp|P23467|PTPRB_HUMAN	PTPRB	Receptor-type tyrosine-protein phosphatase beta	743	0.53	0.12	4.48	0	0
OG0049508	sp|Q0V9J5|EIF1A_XENTR	EIF1A	Probable RNA-binding protein EIF1AD	88	-0.45	0.12	-3.77	0	0.03
OG0049642	sp|Q9PVK4|LDHBA_DANRE	LDHBA	L-lactate dehydrogenase B-A chain	314	0.37	0.1	3.75	0	0.03
OG0050477	sp|P24723|KPCL_HUMAN	KPCL	Protein kinase C eta type	53	-0.65	0.16	-3.97	0	0.02
P. molluscensis: 81 DEGs
ID	Uniprot_identifier	Uniprot_gene_name	Gene_description	baseMean	log2FoldChange	lfcSE	stat	pvalue	padj
OG0000738	sp|E7FKV8|PK1L1_ORYLA	PK1L1	Polycystic kidney disease 1 like 1	46	-0.63	0.16	-3.86	0	0.02
OG0001081	sp|Q5VVM6|CCD30_HUMAN	CCD30	Coiled-coil domain-containing protein 30	110	-0.38	0.1	-3.94	0	0.02
OG0001977	sp|Q9ULL1|PKHG1_HUMAN	PKHG1	Pleckstrin homology domain-containing family G member 1	517	-0.33	0.08	-3.94	0	0.02
OG0002874	sp|Q6YGZ4|CLOCK_TYTAL	CLOCK	Circadian locomoter output cycles protein kaput	193	0.9	0.21	4.29	0	0.01
OG0003267	sp|Q3UR85|MYRF_MOUSE	MYRF	Myelin regulatory factor	944	-0.32	0.07	-4.59	0	0
OG0003441	sp|Q5RGV1|IMDH3_DANRE	IMDH3	Inosine-5'-monophosphate dehydrogenase 1b	884	0.48	0.12	4.18	0	0.01
OG0005247	sp|Q8QGQ7|BMAL2_CHICK	BMAL2	Aryl hydrocarbon receptor nuclear translocator-like protein 2	204	0.9	0.2	4.43	0	0.01
OG0006727	sp|Q9I8F9|HSP71_ORYLA	HSP71	Heat shock 70 kDa protein 1	91	0.76	0.15	5.01	0	0
OG0007095	sp|Q8QGQ8|PER2_CHICK	PER2	Period circadian protein homolog 2	1073	-0.61	0.14	-4.36	0	0.01
OG0008382	sp|Q8JFQ6|K1C13_ONCMY	K1C13	Keratin, type I cytoskeletal 13	222	-3.19	0.64	-4.95	0	0
OG0008663	sp|Q99N50|SYTL2_MOUSE	SYTL2	Synaptotagmin-like protein 2	196	-0.6	0.16	-3.67	0	0.04
OG0009293	sp|O88822|SC5D_MOUSE	SC5D	Lathosterol oxidase	102	0.57	0.13	4.25	0	0.01
OG0009507	sp|P08551|NFL_MOUSE	NFL	Neurofilament light polypeptide	1023	-1.25	0.22	-5.62	0	0
OG0010384	sp|P13731|SERPH_CHICK	SERPH	Serpin H1	76	0.46	0.12	3.92	0	0.02
OG0010595	sp|Q8JHV6|LAMB4_DANRE	LAMB4	Laminin subunit beta-4	27	-2.2	0.57	-3.87	0	0.02
OG0014390	sp|Q99J59|TSN1_MOUSE	TSN1	Tetraspanin-1	52	-0.57	0.13	-4.29	0	0.01
OG0014567	sp|P36383|CXG1_HUMAN	CXG1	Gap junction gamma-1 protein	275	-0.4	0.11	-3.66	0	0.04
OG0014605	sp|P08983|CXB1_XENLA	CXB1	Gap junction beta-1 protein	269	-0.46	0.13	-3.58	0	0.05
OG0014639	sp|B3F209|BHE40_SHEEP	BHE40	Class E basic helix-loop-helix protein 40	1192	-0.47	0.1	-4.81	0	0
OG0015095	sp|Q8K3T2|PER2_SPAJD	PER2	Period circadian protein homolog 2	3196	-0.38	0.07	-5.51	0	0
OG0016042	sp|Q76I76|SSH2_HUMAN	SSH2	Protein phosphatase Slingshot homolog 2	236	0.42	0.09	4.67	0	0
OG0016923	sp|Q9ULB5|CADH7_HUMAN	CADH7	Cadherin-7	198	-0.4	0.09	-4.33	0	0.01
OG0019234	sp|P08183|MDR1_HUMAN	MDR1	ATP-dependent translocase ABCB1	726	-0.53	0.13	-4.01	0	0.02
OG0019282	sp|Q9ESM3|HPLN2_MOUSE	HPLN2	Hyaluronan and proteoglycan link protein 2	296	-0.47	0.12	-3.81	0	0.03
OG0019510	sp|Q2TBS9|SMU1_BOVIN	SMU1	WD40 repeat-containing protein SMU1	323	-1.02	0.16	-6.34	0	0
OG0020372	sp|P49263|PXN1_XENLA	PXN1	Pentraxin fusion protein	950	-0.36	0.09	-4.06	0	0.01
OG0020394	sp|Q5EBF1|5NTC_XENTR	5NTC	Cytosolic purine 5'-nucleotidase	86	1.97	0.41	4.85	0	0
OG0021400	sp|P31393|PLST_CARAU	PLST	Plasticin	159	-1.11	0.3	-3.66	0	0.04
OG0021693	sp|G3V9H8|RET_RAT	RET	Proto-oncogene tyrosine-protein kinase receptor Ret	190	-0.62	0.13	-4.63	0	0
OG0021934	sp|Q99MK9|RASF1_MOUSE	RASF1	Ras association domain-containing protein 1	37	0.86	0.21	4.07	0	0.01
OG0023490	sp|Q6ZZY0|CRY1_SYLBO	CRY1	Cryptochrome-1	2763	0.57	0.12	4.91	0	0
OG0023501	sp|Q5BLE8|RETST_DANRE	RETST	All-trans-retinol 13,14-reductase	59	1.09	0.28	3.83	0	0.03
OG0023856	sp|O15072|ATS3_HUMAN	ATS3	A disintegrin and metalloproteinase with thrombospondin motifs 3	187	-0.37	0.09	-3.99	0	0.02
OG0024763	sp|Q9R0Z9|RHG07_MOUSE	RHG07	Rho GTPase-activating protein 7	67	-0.59	0.16	-3.74	0	0.03
OG0025148	sp|Q8UWF0|SC5A7_TORMA	SC5A7	High-affinity choline transporter 1	95	-0.67	0.17	-3.92	0	0.02
OG0025356	sp|P50416|CPT1A_HUMAN	CPT1A	Carnitine O-palmitoyltransferase 1, liver isoform	44	-1.1	0.22	-4.96	0	0
OG0025374	sp|Q68FP1|GELS_RAT	GELS	Gelsolin	24	-3.09	0.57	-5.44	0	0
OG0026962	sp|P12644|BMP4_HUMAN	BMP4	Bone morphogenetic protein 4	68	-0.75	0.18	-4.16	0	0.01
OG0027813	sp|Q7M729|SCN4B_MOUSE	SCN4B	Sodium channel subunit beta-4	68	-0.88	0.24	-3.66	0	0.04
[truncated: 3,412 more rows]

## Sheet: Table S2
Table S2 SNPs loci numbers in each individual of each fish speceis. 'Merge SNPs' is the number of SNP loci that ever appear in any individuals in this species. Numbers in 'Step1' and 'Step2' are the SNPs after GATK filterations and VCFtools.
Species	Fish number	identifier	location	Raw SNPs	Merge SNPs	Step1	Step2
P. moluccensis	7	Pmol7	CO2 seep	112703	1131272	936	120
P. moluccensis	8	Pmol8	CO2 seep	129263
P. moluccensis	9	Pmol9	CO2 seep	152268
P. moluccensis	10	Pmol10	CO2 seep	142985
P. moluccensis	11	Pmol11	CO2 seep	148956
P. moluccensis	13	Pmol13	CO2 seep	135014
P. moluccensis	21	Pmol21	Control	129667
P. moluccensis	22	Pmol22	Control	128719
P. moluccensis	23	Pmol23	Control	161145
P. moluccensis	24	Pmol24	Control	148456
P. moluccensis	25	Pmol25	Control	141070
P. moluccensis	26	Pmol26	Control	142503
P. moluccensis	27	Pmol27	Control	534307
P. moluccensis	28	Pmol28	Control	123299
P. moluccensis	29	Pmol29	Control	137724
P. moluccensis	31	Pmol31	Control	126384
P. moluccensis	32	Pmol32	Control	144803
P. moluccensis	41	Pmol41	CO2 seep	155340
P. moluccensis	42	Pmol42	CO2 seep	139987
P. moluccensis	43	Pmol43	CO2 seep	149945
P. moluccensis	44	Pmol44	CO2 seep	143864
P. moluccensis	45	Pmol45	CO2 seep	162098
P. moluccensis	46	Pmol46	CO2 seep	144720
Ac. polyacanthus	2	Apoly2	CO2 seep during storm	88379	1090612	22519	918
Ac. polyacanthus	3	Apoly3	CO2 seep during storm	108278
Ac. polyacanthus	4	Apoly4	CO2 seep during storm	116045
Ac. polyacanthus	5	Apoly5	CO2 seep during storm	876018
Ac. polyacanthus	6	Apoly6	CO2 seep during storm	101111
Ac. polyacanthus	7	Apoly7	CO2 seep during storm	115667
Ac. polyacanthus	8	Apoly8	CO2 seep during storm	87531
Ac. polyacanthus	9	Apoly9	CO2 seep during storm	120303
Ac. polyacanthus	10	Apoly10	CO2 seep during storm	116719
Ac. polyacanthus	21	Apoly21	Control	85924
Ac. polyacanthus	23	Apoly23	Control	114603
Ac. polyacanthus	24	Apoly24	Control	124795
Ac. polyacanthus	26	Apoly26	Control	105246
Ac. polyacanthus	27	Apoly27	Control	115971
Ac. polyacanthus	28	Apoly28	Control	77744
Ac. polyacanthus	29	Apoly29	Control	110994
Ac. polyacanthus	30	Apoly30	Control	106939
Ac. polyacanthus	31	Apoly31	Control	120293
Ac. polyacanthus	34	Apoly34	Control	121684
Ac. polyacanthus	35	Apoly35	Control	111025
Ac. polyacanthus	41	Apoly41	CO2 seep	85876
Ac. polyacanthus	43	Apoly43	CO2 seep	101054
Ac. polyacanthus	44	Apoly44	CO2 seep	95207
Ac. polyacanthus	45	Apoly45	CO2 seep	97723
Ac. polyacanthus	46	Apoly46	CO2 seep	99133
Ac. polyacanthus	47	Apoly47	CO2 seep	107367
Ac. polyacanthus	48	Apoly48	CO2 seep	71118
Am. curacao	1	Acura1	CO2 seep	60548	396092	1157	9
Am. curacao	3	Acura3	CO2 seep	51617
Am. curacao	4	Acura4	CO2 seep	85153
Am. curacao	5	Acura5	CO2 seep	64726
Am. curacao	6	Acura6	CO2 seep	57225
Am. curacao	7	Acura7	CO2 seep	74812
Am. curacao	8	Acura8	CO2 seep	55875
Am. curacao	9	Acura9	CO2 seep	69956
Am. curacao	10	Acura10	CO2 seep	75560
Am. curacao	11	Acura11	CO2 seep	80764
Am. curacao	21	Acura21	Control	59568
Am. curacao	22	Acura22	Control	64145
Am. curacao	24	Acura24	Control	79460
Am. curacao	25	Acura25	Control	78722
Am. curacao	26	Acura26	Control	70891
Am. curacao	27	Acura27	Control	71195
Am. curacao	28	Acura28	Control	65242
Am. curacao	29	Acura29	Control	55156
Am. curacao	30	Acura30	Control	77196
O. compressus	1	Ocomp1	CO2 seep	31561	167833	2374	136
O. compressus	2	Ocomp2	CO2 seep	35361
O. compressus	3	Ocomp3	CO2 seep	34089
O. compressus	4	Ocomp4	CO2 seep	30230
O. compressus	5	Ocomp5	CO2 seep	34703
O. compressus	6	Ocomp6	CO2 seep	36029
O. compressus	7	Ocomp7	CO2 seep	33357
O. compressus	8	Ocomp8	CO2 seep	35921
O. compressus	9	Ocomp9	CO2 seep	36827
O. compressus	21	Ocomp21	Control	31881
O. compressus	22	Ocomp22	Control	34112
O. compressus	23	Ocomp23	Control	34491
O. compressus	24	Ocomp24	Control	35432
O. compressus	25	Ocomp25	Control	35227
O. compressus	26	Ocomp26	Control	38748
O. compressus	27	Ocomp27	Control	33557
O. compressus	28	Ocomp28	Control	36210
O. compressus	29	Ocomp29	Control	36153
O. compressus	30	Ocomp30	Control	41518
D. aruanus	1	Daru1	CO2 seep	149365	623896	4089	923
D. aruanus	2	Daru2	CO2 seep	139358
D. aruanus	3	Daru3	CO2 seep	117297
D. aruanus	4	Daru4	CO2 seep	121097
D. aruanus	6	Daru6	CO2 seep	143922
D. aruanus	7	Daru7	CO2 seep	137090
D. aruanus	9	Daru9	CO2 seep	143315
D. aruanus	10	Daru10	CO2 seep	121975
D. aruanus	11	Daru11	CO2 seep	122233
D. aruanus	12	Daru12	CO2 seep	136317
D. aruanus	21	Daru21	Control	141778
D. aruanus	23	Daru23	Control	146434
D. aruanus	24	Daru24	Control	140843
D. aruanus	25	Daru25	Control	138231
D. aruanus	26	Daru26	Control	151061
D. aruanus	27	Daru27	Control	131170
D. aruanus	29	Daru29	Control	133042
D. aruanus	30	Daru30	Control	126500
D. aruanus	32	Daru32	Control	141033
D. aruanus	33	Daru33	Control	127336
P. adelus	6	Padel6	CO2 seep	100902	541856	1291	13
P. adelus	7	Padel7	CO2 seep	95188
P. adelus	8	Padel8	CO2 seep	97138
P. adelus	9	Padel9	CO2 seep	119529
P. adelus	10	Padel10	CO2 seep	109079
P. adelus	11	Padel11	CO2 seep	97226
P. adelus	12	Padel12	CO2 seep	91260
P. adelus	15	Padel15	CO2 seep	95871
P. adelus	16	Padel16	CO2 seep	118909
P. adelus	17	Padel17	CO2 seep	96589
P. adelus	18	Padel18	CO2 seep	109299
P. adelus	21	Padel21	Control	103114
P. adelus	22	Padel22	Control	102457
P. adelus	23	Padel23	Control	91798
P. adelus	24	Padel24	Control	106617
P. adelus	25	Padel25	Control	97556
P. adelus	26	Padel26	Control	98862
P. adelus	28	Padel28	Control	106921
P. adelus	29	Padel29	Control	94665
P. adelus	30	Padel30	Control	106773
P. adelus	31	Padel31	Control	108599
P. adelus	32	Padel32	Control	109739

## Sheet: Table S3
Table S3 Common significantly differatially expressed genes (DEGs) across at least two species (CO2 seep vs. Control) (a), and common DEGs at least two comparisons in A. polyacanthus (CO2 seep vs. Control, CO2 seep vs. Storm, Storm vs. Control) (b).
Table S3a Common DEGs across at least two species (CO2 seep vs. Control)
ID	Uniprot_identifier	Uniprot_gene_name	Gene_description	Shared_species
OG0001458	sp|Q4R7U0|TMC7_MACFA	TMC7	Transmembrane channel-like protein 7	Ac. polyacanthus, O. compressus
OG0001553	sp|E7FFX1|NPS4B_DANRE	NPS4B	Neuronal PAS domain-containing protein 4B	Ac. polyacanthus, O. compressus
OG0003339	sp|Q9P0X4|CAC1I_HUMAN	CAC1I	Voltage-dependent T-type calcium channel subunit alpha-1I	Ac. polyacanthus, O. compressus
OG0007542	sp|Q9Y228|T3JAM_HUMAN	T3JAM	TRAF3-interacting JNK-activating modulator	Ac. polyacanthus, O. compressus
OG0012619	sp|Q3SZP0|IRF1_BOVIN	IRF1	Interferon regulatory factor 1	Ac. polyacanthus, O. compressus
OG0016564	sp|Q64287|IRF4_MOUSE	IRF4	Interferon regulatory factor 4	Ac. polyacanthus, O. compressus
OG0017661	sp|P08551|NFL_MOUSE	NFL	Neurofilament light polypeptide	Ac. polyacanthus, O. compressus
OG0019487	sp|Q7Z6I6|RHG30_HUMAN	RHG30	Rho GTPase-activating protein 30	Ac. polyacanthus, O. compressus
OG0020203	sp|Q5ZM39|BCL6_CHICK	BCL6	B-cell lymphoma 6 protein homolog	Ac. polyacanthus, O. compressus
OG0021283	sp|Q5M962|TM204_RAT	TM204	Transmembrane protein 204	Ac. polyacanthus, O. compressus
OG0024868	sp|A6QPT7|ERAP2_BOVIN	ERAP2	Endoplasmic reticulum aminopeptidase 2	Ac. polyacanthus, O. compressus
OG0031686	sp|Q5E9G3|PSME2_BOVIN	PSME2	Proteasome activator complex subunit 2	Ac. polyacanthus, O. compressus
OG0044908	sp|O43293|DAPK3_HUMAN	DAPK3	Death-associated protein kinase 3	Ac. polyacanthus, O. compressus
OG0045902	sp|O42231|CP1A1_CHEAU	CP1A1	Cytochrome P450 1A1	Ac. polyacanthus, O. compressus
OG0002008	sp|Q6NWF6|K2C8_DANRE	K2C8	Keratin, type II cytoskeletal 8	Ac. polyacanthus, D. aruanus
OG0008908	sp|O15068|MCF2L_HUMAN	MCF2L	Guanine nucleotide exchange factor DBS	Ac. polyacanthus, D. aruanus
OG0018190	sp|O15534|PER1_HUMAN	PER1	Period circadian protein homolog 1	Ac. polyacanthus, D. aruanus
OG0023954	sp|Q68EL6|NFIL3_DANRE	NFIL3	Nuclear factor interleukin-3-regulated protein	Ac. polyacanthus, D. aruanus
OG0026006	sp|Q90ZK6|ACVR1_CHICK	ACVR1	Activin receptor type-1	Ac. polyacanthus, D. aruanus
OG0027873	sp|Q8JFV4|HTR5A_DANRE	HTR5A	HEAT repeat-containing protein 5A	Ac. polyacanthus, D. aruanus
OG0028857	sp|P83299|CAH1_CHIHA	CAH1	Carbonic anhydrase 1	Ac. polyacanthus, D. aruanus
OG0031828	sp|Q7ZW77|MSMO1_DANRE	MSMO1	Methylsterol monooxygenase 1	Ac. polyacanthus, D. aruanus
OG0040644	sp|O13224|HSPB1_POELU	HSPB1	Heat shock protein beta-1	Ac. polyacanthus, D. aruanus
OG0044483	sp|Q9UKG4|S13A4_HUMAN	S13A4	Solute carrier family 13 member 4	Ac. polyacanthus, D. aruanus
OG0047666	sp|Q92753|RORB_HUMAN	RORB	Nuclear receptor ROR-beta	Ac. polyacanthus, D. aruanus
OG0023490	sp|Q6ZZY0|CRY1_SYLBO	CRY1	Cryptochrome-1	Ac. polyacanthus, D. aruanus, P. moluccensis
OG0029092	sp|Q64709|HLF_RAT	HLF	Hepatic leukemia factor	Ac. polyacanthus, D. aruanus, P. moluccensis
OG0042779	sp|Q8BW74|HLF_MOUSE	HLF	Hepatic leukemia factor	Ac. polyacanthus, D. aruanus, P. moluccensis
OG0047687	sp|Q6YGZ5|BMAL1_TYTAL	BMAL1	Aryl hydrocarbon receptor nuclear translocator-like protein 1	Ac. polyacanthus, D. aruanus, P. moluccensis
OG0017562	sp|Q99PP9|TRI16_MOUSE	TRI16	Tripartite motif-containing protein 16	Ac. polyacanthus, P. adelus
OG0017805	sp|O94901|SUN1_HUMAN	SUN1	SUN domain-containing protein 1	Ac. polyacanthus, P. adelus
OG0020976	sp|Q14693|LPIN1_HUMAN	LPIN1	Phosphatidate phosphatase LPIN1	Ac. polyacanthus, P. adelus
OG0036297	sp|P23611|IRF8_MOUSE	IRF8	Interferon regulatory factor 8	Ac. polyacanthus, P. adelus
OG0010384	sp|P13731|SERPH_CHICK	SERPH (HSP47)	Serpin H1	Ac. polyacanthus, P. adelus, P. moluccensis
OG0024763	sp|Q9R0Z9|RHG07_MOUSE	RHG07	Rho GTPase-activating protein 7	Ac. polyacanthus, P. moluccensis
OG0036550	sp|Q98TT6|4EB3L_DANRE	4EB3L	Eukaryotic translation initiation factor 4E-binding protein 3-like	Ac. polyacanthus, P. moluccensis
OG0045832	sp|Q7ZUP1|TET5C_DANRE	TET5C	Terminal nucleotidyltransferase 5C	Ac. polyacanthus, P. moluccensis
OG0049774	sp|Q9PTJ3|RBTN2_DANRE	RBTN2	Rhombotin-2	Ac. polyacanthus, P. moluccensis
OG0000699	sp|Q9TUB3|FOSB_CANLF	FOSB	Protein fosB	O. compressus, P. adelus
OG0008273	sp|Q61127|NAB2_MOUSE	NAB2	NGFI-A-binding protein 2	O. compressus, P. adelus
OG0020023	sp|Q7M6Z0|R4RL2_MOUSE	R4RL2	Reticulon-4 receptor-like 2	O. compressus, P. adelus
OG0026144	sp|Q7M6Z0|R4RL2_MOUSE	R4RL2	Reticulon-4 receptor-like 2	O. compressus, P. adelus
OG0031965	sp|Q5NVC3|ITM2C_PONAB	ITM2C	Integral membrane protein 2C	O. compressus, P. adelus
OG0039774	sp|C0HL12|AGRB1_RAT	AGRB1	Adhesion G protein-coupled receptor B1	O. compressus, P. adelus
OG0019234	sp|P08183|MDR1_HUMAN	MDR1	ATP-dependent translocase ABCB1	O. compressus, P. adelus
OG0025148	sp|Q8UWF0|SC5A7_TORMA	SC5A7	High-affinity choline transporter 1	O. compressus, P. adelus
OG0009364	sp|Q04683|CXCR5_MOUSE	CXCR5	C-X-C chemokine receptor type 5	D. aruanus, O. compressus
OG0017149	sp|Q9WU79|PROD_MOUSE	PROD	Proline dehydrogenase 1, mitochondrial	D. aruanus, O. compressus
OG0019268	sp|A9CJC9|PHRA_AGRFC	PHRA	Deoxyribodipyrimidine photo-lyase	D. aruanus, P. adelus
OG0021172	sp|P48249|PRL_DICLA	PRL	Prolactin	D. aruanus, P. adelus
OG0045473	sp|Q6NYL5|ALAT2_DANRE	ALAT2	Alanine aminotransferase 2-like	D. aruanus, P. adelus
OG0002874	sp|Q6YGZ4|CLOCK_TYTAL	CLOCK	Circadian locomoter output cycles protein kaput	D. aruanus, P. moluccensis
OG0003441	sp|Q5RGV1|IMDH3_DANRE	IMDH3	Inosine-5'-monophosphate dehydrogenase 1b	D. aruanus, P. moluccensis
OG0005247	sp|Q8QGQ7|BMAL2_CHICK	BMAL2	Aryl hydrocarbon receptor nuclear translocator-like protein 2	D. aruanus, P. moluccensis
OG0007095	sp|Q8QGQ8|PER2_CHICK	PER2	Period circadian protein homolog 2	D. aruanus, P. moluccensis
OG0014639	sp|B3F209|BHE40_SHEEP	BHE40	Class E basic helix-loop-helix protein 40	D. aruanus, P. moluccensis
OG0015095	sp|Q8K3T2|PER2_SPAJD	PER2	Period circadian protein homolog 2	D. aruanus, P. moluccensis
OG0019510	sp|Q2TBS9|SMU1_BOVIN	SMU1	WD40 repeat-containing protein SMU1	D. aruanus, P. moluccensis
OG0031751	sp|Q3TQ03|CIART_MOUSE	CIART	Circadian-associated transcriptional repressor	D. aruanus, P. moluccensis
OG0037031	sp|P13286|PHKG1_RAT	PHKG1	Phosphorylase b kinase gamma catalytic chain, skeletal muscle/heart isoform	D. aruanus, P. moluccensis
OG0037683	sp|Q3TQ03|CIART_MOUSE	CIART	Circadian-associated transcriptional repressor	D. aruanus, P. moluccensis
OG0045713	sp|Q3UV55|NR1D1_MOUSE	NR1D1	Nuclear receptor subfamily 1 group D member 1	D. aruanus, P. moluccensis
OG0046736	sp|Q3TQ03|CIART_MOUSE	CIART	Circadian-associated transcriptional repressor	D. aruanus, P. moluccensis
OG0047611	sp|Q92753|RORB_HUMAN	RORB	Nuclear receptor ROR-beta	D. aruanus, P. moluccensis
OG0049711	sp|P27117|DCOR_BOVIN	DCOR	Ornithine decarboxylase	P. adelus, P. moluccensis
Table S3b Common DEGs across at least two comparisons in A. polyacanthus (CO2 seep vs. Control, CO2 seep vs. Storm, Storm vs. Control). "✓" represents the DEG in the corresponding comparison.
ID	Uniprot_identifier	Uniprot_gene_name	Gene_description	CO2 seep vs. Control	CO2 seep vs. Storm	Storm vs. Control
OG0002222	sp|P26325|ADH1_GADMC	ADH1	Alcohol dehydrogenase 1	✓		✓
OG0017562	sp|Q99PP9|TRI16_MOUSE	TRI16	Tripartite motif-containing protein 16	✓		✓
OG0020203	sp|Q5ZM39|BCL6_CHICK	BCL6	B-cell lymphoma 6 protein homolog	✓		✓
OG0001458	sp|Q4R7U0|TMC7_MACFA	TMC7	Transmembrane channel-like protein 7	✓	✓	✓
OG0012619	sp|Q3SZP0|IRF1_BOVIN	IRF1	Interferon regulatory factor 1	✓	✓	✓
OG0023368	sp|Q7RTR2|NLRC3_HUMAN	NLRC3	NLR family CARD domain-containing protein 3	✓	✓	✓
OG0024791	sp|Q1ECW2|NPS4A_DANRE	NPS4A	Neuronal PAS domain-containing protein 4A	✓	✓	✓
OG0037223	sp|P26632|EGR1_DANRE	EGR1	Early growth response protein 1	✓	✓	✓
OG0000035	sp|O14936|CSKP_HUMAN	CSKP	Peripheral plasma membrane protein CASK	✓	✓
OG0000055	sp|Q9JIS1|RIMS2_RAT	RIMS2	Regulating synaptic membrane exocytosis protein 2	✓	✓
OG0000101	sp|Q63372|NRX1A_RAT	NRX1A	Neurexin-1	✓	✓
OG0000135	sp|Q12955|ANK3_HUMAN	ANK3	Ankyrin-3	✓	✓
OG0000151	sp|Q9NPI5|NRK2_HUMAN	NRK2	Nicotinamide riboside kinase 2	✓	✓
OG0000162	sp|Q9JIS1|RIMS2_RAT	RIMS2	Regulating synaptic membrane exocytosis protein 2	✓	✓
OG0000240	sp|Q64568|AT2B3_RAT	AT2B3	Plasma membrane calcium-transporting ATPase 3	✓	✓
OG0000266	sp|Q6H8Q1|ABLM2_HUMAN	ABLM2	Actin-binding LIM protein 2	✓	✓
OG0000334	sp|Q9QXY2|SRCN1_RAT	SRCN1	SRC kinase signaling inhibitor 1	✓	✓
OG0000337	sp|Q8QFX1|RIMB2_CHICK	RIMB2	RIMS-binding protein 2	✓	✓
OG0000358	sp|Q6MFZ5|TRI39_RAT	TRI39	E3 ubiquitin-protein ligase TRIM39	✓	✓
OG0000400	sp|Q58DL7|ARHG9_BOVIN	ARHG9	Rho guanine nucleotide exchange factor 9	✓	✓
OG0000405	sp|Q9Y3S1|WNK2_HUMAN	WNK2	Serine/threonine-protein kinase WNK2	✓	✓
OG0000415	sp|Q86VQ0|LCA5_HUMAN	LCA5	Lebercilin	✓	✓
OG0000420	sp|Q70E73|RAPH1_HUMAN	RAPH1	Ras-associated and pleckstrin homology domains-containing protein 1	✓	✓
OG0000468	sp|Q6NU21|TAO1A_XENLA	TAO1A	Serine/threonine-protein kinase TAO1-A	✓	✓
OG0000483	sp|Q8IZ02|LRC34_HUMAN	LRC34	Leucine-rich repeat-containing protein 34	✓	✓
OG0000485	sp|Q9P2D8|UNC79_HUMAN	UNC79	Protein unc-79 homolog	✓	✓
OG0000520	sp|Q5XHY1|CARL3_RAT	CARL3	Capping protein, Arp2/3 and myosin-I linker protein 3	✓	✓
OG0000524	sp|A0A0R4IEW8|ELAV4_DANRE	ELAV4	ELAV-like protein 4	✓	✓
OG0000604	sp|P51532|SMCA4_HUMAN	SMCA4	Transcription activator BRG1	✓	✓
OG0000682	sp|Q69Z98|BRSK2_MOUSE	BRSK2	Serine/threonine-protein kinase BRSK2	✓	✓
OG0000695	sp|O00555|CAC1A_HUMAN	CAC1A	Voltage-dependent P/Q-type calcium channel subunit alpha-1A	✓	✓
OG0000700	sp|P47743|GRM8_MOUSE	GRM8	Metabotropic glutamate receptor 8	✓	✓
OG0000740	sp|P11274|BCR_HUMAN	BCR	Breakpoint cluster region protein	✓	✓
OG0000745	sp|Q1LYL8|ASTE1_DANRE	ASTE1	Protein asteroid homolog 1	✓	✓
OG0000760	sp|Q01085|TIAR_HUMAN	TIAR	Nucleolysin TIAR	✓	✓
OG0000785	sp|Q7T2V2|ST1S3_DANRE	ST1S3	Cytosolic sulfotransferase 3	✓	✓
OG0000786	sp|Q9Y608|LRRF2_HUMAN	LRRF2	Leucine-rich repeat flightless-interacting protein 2	✓	✓
OG0000798	sp|Q9JIH7|WNK1_RAT	WNK1	Serine/threonine-protein kinase WNK1	✓	✓
OG0000827	sp|Q01814|AT2B2_HUMAN	AT2B2	Plasma membrane calcium-transporting ATPase 2	✓	✓
OG0000842	sp|Q503G8|S38A6_DANRE	S38A6	Probable sodium-coupled neutral amino acid transporter 6	✓	✓
OG0000879	sp|Q8N1W1|ARG28_HUMAN	ARG28	Rho guanine nucleotide exchange factor 28	✓	✓
OG0000880	sp|Q6Q2B2|MBN2A_TAKRU	MBN2A	Muscleblind-like protein 2a	✓	✓
OG0000908	sp|Q91392|RARGA_DANRE	RARGA	Retinoic acid receptor gamma-A	✓	✓
OG0000914	sp|Q8NFP9|NBEA_HUMAN	NBEA	Neurobeachin	✓	✓
OG0000930	sp|Q8C1A9|ABD18_MOUSE	ABD18	Protein ABHD18	✓	✓
OG0000932	sp|Q5VZK9|CARL1_HUMAN	CARL1	F-actin-uncapping protein LRRC16A	✓	✓
OG0000961	sp|Q5VWI1|TCRGL_HUMAN	TCRGL	Transcription elongation regulator 1-like protein	✓	✓
OG0000969	sp|Q05682|CALD1_HUMAN	CALD1	Caldesmon	✓	✓
OG0000983	sp|Q68CJ6|SLIP_HUMAN	SLIP	Nuclear GTPase SLIP-GC	✓	✓
OG0001011	sp|Q12955|ANK3_HUMAN	ANK3	Ankyrin-3	✓	✓
OG0001058	sp|P25977|UBF1_RAT	UBF1	Nucleolar transcription factor 1	✓	✓
OG0001094	sp|Q8BIE6|FRM4A_MOUSE	FRM4A	FERM domain-containing protein 4A	✓	✓
OG0001101	sp|Q96PX1|RN157_HUMAN	RN157	E3 ubiquitin ligase RNF157	✓	✓
OG0001124	sp|Q8R508|FAT3_RAT	FAT3	Protocadherin Fat 3	✓	✓
OG0001153	sp|Q9P1Y5|CAMP3_HUMAN	CAMP3	Calmodulin-regulated spectrin-associated protein 3	✓	✓
OG0001160	sp|A2AJI0|MA7D1_MOUSE	MA7D1	MAP7 domain-containing protein 1	✓	✓
OG0001178	sp|O35431|APBA2_RAT	APBA2	Amyloid-beta A4 precursor protein-binding family A member 2	✓	✓
OG0001186	sp|Q99JP0|M4K3_MOUSE	M4K3	Mitogen-activated protein kinase kinase kinase kinase 3	✓	✓
OG0001190	sp|Q12959|DLG1_HUMAN	DLG1	Disks large homolog 1	✓	✓
OG0001265	sp|P63001|RAC1_MOUSE	RAC1	Ras-related C3 botulinum toxin substrate 1	✓	✓
OG0001269	sp|Q96HN2|SAHH3_HUMAN	SAHH3	Adenosylhomocysteinase 3	✓	✓
OG0001275	sp|Q8NDM7|CFA43_HUMAN	CFA43	Cilia- and flagella-associated protein 43	✓	✓
OG0001286	sp|Q9Y2I7|FYV1_HUMAN	FYV1	1-phosphatidylinositol 3-phosphate 5-kinase	✓	✓
OG0001296	sp|Q80XI3|IF4G3_MOUSE	IF4G3	Eukaryotic translation initiation factor 4 gamma 3	✓	✓
OG0001314	sp|Q1LYG0|SPD2A_DANRE	SPD2A	SH3 and PX domain-containing protein 2A	✓	✓
OG0001337	sp|B2RX12|MRP3_MOUSE	MRP3	Canalicular multispecific organic anion transporter 2	✓	✓
OG0001357	sp|Q9WU45|CLCN2_CAVPO	CLCN2	Chloride channel protein 2	✓	✓
OG0001362	sp|Q9UPY6|WASF3_HUMAN	WASF3	Wiskott-Aldrich syndrome protein family member 3	✓	✓
OG0001371	sp|Q04205|TENS_CHICK	TENS	Tensin	✓	✓
OG0001433	sp|O43526|KCNQ2_HUMAN	KCNQ2	Potassium voltage-gated channel subfamily KQT member 2	✓	✓
OG0001438	sp|Q9EPN1|NBEA_MOUSE	NBEA	Neurobeachin	✓	✓
OG0001456	sp|Q96II8|LRCH3_HUMAN	LRCH3	DISP complex protein LRCH3	✓	✓
OG0001457	sp|Q12830|BPTF_HUMAN	BPTF	Nucleosome-remodeling factor subunit BPTF	✓	✓
OG0001509	sp|Q8MJD7|CNGB3_CANLF	CNGB3	Cyclic nucleotide-gated cation channel beta-3	✓	✓
OG0001523	sp|P11533|DMD_CHICK	DMD	Dystrophin	✓	✓
OG0001530	sp|Q62897|KCND3_RAT	KCND3	Potassium voltage-gated channel subfamily D member 3	✓	✓
OG0001553	sp|E7FFX1|NPS4B_DANRE	NPS4B	Neuronal PAS domain-containing protein 4B	✓	✓
OG0001561	sp|Q8R5M3|LRC15_RAT	LRC15	Leucine-rich repeat-containing protein 15	✓	✓
OG0001576	sp|Q01815|CAC1C_MOUSE	CAC1C	Voltage-dependent L-type calcium channel subunit alpha-1C	✓	✓
OG0001646	sp|P50478|AMPH_CHICK	AMPH	Amphiphysin	✓	✓
OG0001667	sp|Q96NR8|RDH12_HUMAN	RDH12	Retinol dehydrogenase 12	✓	✓
OG0001673	sp|Q15059|BRD3_HUMAN	BRD3	Bromodomain-containing protein 3	✓	✓
OG0001678	sp|Q7SXN4|CPEB4_DANRE	CPEB4	Cytoplasmic polyadenylation element-binding protein 4	✓	✓
OG0001702	sp|Q01970|PLCB3_HUMAN	PLCB3	1-phosphatidylinositol 4,5-bisphosphate phosphodiesterase beta-3	✓	✓
OG0001707	sp|Q8NF91|SYNE1_HUMAN	SYNE1	Nesprin-1	✓	✓
OG0001746	sp|Q7T163|KDISB_DANRE	KDISB	Kinase D-interacting substrate of 220 kDa B	✓	✓
OG0001809	sp|O95562|SFT2B_HUMAN	SFT2B	Vesicle transport protein SFT2B	✓	✓
OG0001827	sp|Q7Z553|MDGA2_HUMAN	MDGA2	MAM domain-containing glycosylphosphatidylinositol anchor protein 2	✓	✓
OG0001828	sp|Q64700|RBL2_MOUSE	RBL2	Retinoblastoma-like protein 2	✓	✓
OG0001861	sp|D3ZF42|SENP7_RAT	SENP7	Sentrin-specific protease 7	✓	✓
OG0001873	sp|Q9Y3S1|WNK2_HUMAN	WNK2	Serine/threonine-protein kinase WNK2	✓	✓
OG0001877	sp|Q642J5|RFOX1_DANRE	RFOX1	RNA binding protein fox-1 homolog 1	✓	✓
OG0001919	sp|O35607|BMPR2_MOUSE	BMPR2	Bone morphogenetic protein receptor type-2	✓	✓
OG0001953	sp|Q5T3F8|CSCL2_HUMAN	CSCL2	CSC1-like protein 2	✓	✓
OG0001959	sp|P05625|RAF1_CHICK	RAF1	RAF proto-oncogene serine/threonine-protein kinase	✓	✓
OG0001969	sp|P21860|ERBB3_HUMAN	ERBB3	Receptor tyrosine-protein kinase erbB-3	✓	✓
OG0002008	sp|Q6NWF6|K2C8_DANRE	K2C8	Keratin, type II cytoskeletal 8	✓	✓
OG0002100	sp|Q9I9P9|SMAD2_DANRE	SMAD2	Mothers against decapentaplegic homolog 2	✓	✓
OG0002138	sp|A2A891|CMTA1_MOUSE	CMTA1	Calmodulin-binding transcription activator 1	✓	✓
OG0002143	sp|P19019|GBRB3_CHICK	GBRB3	Gamma-aminobutyric acid receptor subunit beta-3	✓	✓
OG0002154	sp|Q12791|KCMA1_HUMAN	KCMA1	Calcium-activated potassium channel subunit alpha-1	✓	✓
OG0002224	sp|O75131|CPNE3_HUMAN	CPNE3	Copine-3	✓	✓
OG0002225	sp|Q64152|BTF3_MOUSE	BTF3	Transcription factor BTF3	✓	✓
OG0002248	sp|O13089|IKZF1_ONCMY	IKZF1	DNA-binding protein Ikaros	✓	✓
OG0002291	sp|Q8CAE9|PDXL2_MOUSE	PDXL2	Podocalyxin-like protein 2	✓	✓
OG0002344	sp|Q6RY07|CHIA_RAT	CHIA	Acidic mammalian chitinase	✓	✓
OG0002355	sp|O95405|ZFYV9_HUMAN	ZFYV9	Zinc finger FYVE domain-containing protein 9	✓	✓
OG0002365	sp|E9PZ19|TUTLB_MOUSE	TUTLB	Protein turtle homolog B	✓	✓
OG0002506	sp|Q9ULU4|PKCB1_HUMAN	PKCB1	Protein kinase C-binding protein 1	✓	✓
OG0002513	sp|Q14517|FAT1_HUMAN	FAT1	Protocadherin Fat 1	✓	✓
OG0002528	sp|Q8K596|NAC2_MOUSE	NAC2	Sodium/calcium exchanger 2	✓	✓
OG0002574	sp|A2A8L5|PTPRF_MOUSE	PTPRF	Receptor-type tyrosine-protein phosphatase F	✓	✓
OG0002591	sp|Q4R8E0|E2AK1_MACFA	E2AK1	Eukaryotic translation initiation factor 2-alpha kinase 1	✓	✓
OG0002620	sp|Q75V66|ANO5_HUMAN	ANO5	Anoctamin-5	✓	✓
OG0002649	sp|Q1LV19|SPKAP_DANRE	SPKAP	A-kinase anchor protein SPHKAP	✓	✓
OG0002694	sp|Q8N5I4|DHRSX_HUMAN	DHRSX	Dehydrogenase/reductase SDR family member on chromosome X	✓	✓
OG0002698	sp|Q7SY06|HACD3_DANRE	HACD3	Very-long-chain (3R)-3-hydroxyacyl-CoA dehydratase	✓	✓
OG0002709	sp|P53367|ARFP1_HUMAN	ARFP1	Arfaptin-1	✓	✓
OG0002758	sp|P01103|MYB_CHICK	MYB	Transcriptional activator Myb	✓	✓
OG0002774	sp|A1L1P9|S47A1_DANRE	S47A1	Multidrug and toxin extrusion protein 1	✓	✓
OG0002790	sp|P62763|VISL1_BOVIN	VISL1	Visinin-like protein 1	✓	✓
OG0002827	sp|Q3V6T2|GRDN_HUMAN	GRDN	Girdin	✓	✓
OG0002833	sp|Q93100|KPBB_HUMAN	KPBB	Phosphorylase b kinase regulatory subunit beta	✓	✓
OG0002852	sp|Q13009|TIAM1_HUMAN	TIAM1	T-lymphoma invasion and metastasis-inducing protein 1	✓	✓
OG0002864	sp|A6NHR9|SMHD1_HUMAN	SMHD1	Structural maintenance of chromosomes flexible hinge domain-containing protein 1	✓	✓
OG0002898	sp|Q5SZL2|CE85L_HUMAN	CE85L	Centrosomal protein of 85 kDa-like	✓	✓
OG0002950	sp|Q14814|MEF2D_HUMAN	MEF2D	Myocyte-specific enhancer factor 2D	✓	✓
OG0002951	sp|Q8TB22|SPT20_HUMAN	SPT20	Spermatogenesis-associated protein 20	✓	✓
OG0003037	sp|Q96PY5|FMNL2_HUMAN	FMNL2	Formin-like protein 2	✓	✓
OG0003052	sp|Q58DG6|FXL20_BOVIN	FXL20	F-box/LRR-repeat protein 20	✓	✓
OG0003133	sp|Q68FD9|K1549_MOUSE	K1549	UPF0606 protein KIAA1549	✓	✓
OG0003135	sp|Q9Y2G3|AT11B_HUMAN	AT11B	Probable phospholipid-transporting ATPase IF	✓	✓
OG0003152	sp|Q9Z2H5|E41L1_MOUSE	E41L1	Band 4.1-like protein 1	✓	✓
OG0003166	sp|Q5T7W0|ZN618_HUMAN	ZN618	Zinc finger protein 618	✓	✓
OG0003215	sp|P58165|AT2B2_OREMO	AT2B2	Plasma membrane calcium-transporting ATPase 2 (Fragment)	✓	✓
OG0003217	sp|Q5RJI5|BRSK1_MOUSE	BRSK1	Serine/threonine-protein kinase BRSK1	✓	✓
OG0003234	sp|Q6A065|CE170_MOUSE	CE170	Centrosomal protein of 170 kDa	✓	✓
OG0003240	sp|Q09139|FABP7_BOVIN	FABP7	Fatty acid-binding protein, brain	✓	✓
OG0003275	sp|P27628|TUFT1_BOVIN	TUFT1	Tuftelin	✓	✓
OG0003302	sp|Q9Y3R0|GRIP1_HUMAN	GRIP1	Glutamate receptor-interacting protein 1	✓	✓
OG0003331	sp|O35495|CDK14_MOUSE	CDK14	Cyclin-dependent kinase 14	✓	✓
OG0003332	sp|Q9R1N3|S4A7_RAT	S4A7	Sodium bicarbonate cotransporter 3	✓	✓
OG0003336	sp|Q5ZJ81|SHLB2_CHICK	SHLB2	Endophilin-B2	✓	✓
OG0003337	sp|Q794E4|HNRPF_RAT	HNRPF	Heterogeneous nuclear ribonucleoprotein F	✓	✓
OG0003339	sp|Q9P0X4|CAC1I_HUMAN	CAC1I	Voltage-dependent T-type calcium channel subunit alpha-1I	✓	✓
OG0003375	sp|O60641|AP180_HUMAN	AP180	Clathrin coat assembly protein AP180	✓	✓
OG0003388	sp|Q5T5C0|STXB5_HUMAN	STXB5	Syntaxin-binding protein 5	✓	✓
OG0003389	sp|Q9Y4G6|TLN2_HUMAN	TLN2	Talin-2	✓	✓
OG0003391	sp|Q8TF40|FNIP1_HUMAN	FNIP1	Folliculin-interacting protein 1	✓	✓
OG0003408	sp|O54826|AF10_MOUSE	AF10	Protein AF-10	✓	✓
OG0003412	sp|P09497|CLCB_HUMAN	CLCB	Clathrin light chain B	✓	✓
OG0003414	sp|Q5U3Q6|CIP4_DANRE	CIP4	Cdc42-interacting protein 4 homolog	✓	✓
OG0003429	sp|P15999|ATPA_RAT	ATPA	ATP synthase subunit alpha, mitochondrial	✓	✓
OG0003456	sp|P27214|ANX11_BOVIN	ANX11	Annexin A11	✓	✓
OG0003467	sp|Q91579|CEL3A_XENLA	CEL3A	CUGBP Elav-like family member 3-A	✓	✓
OG0003469	sp|Q5RC98|S38AA_PONAB	S38AA	Putative sodium-coupled neutral amino acid transporter 10	✓	✓
OG0003510	sp|Q96B97|SH3K1_HUMAN	SH3K1	SH3 domain-containing kinase-binding protein 1	✓	✓
OG0003549	sp|Q6PD31|TRAK1_MOUSE	TRAK1	Trafficking kinesin-binding protein 1	✓	✓
OG0003611	sp|Q8TDJ6|DMXL2_HUMAN	DMXL2	DmX-like protein 2	✓	✓
OG0003616	sp|Q15878|CAC1E_HUMAN	CAC1E	Voltage-dependent R-type calcium channel subunit alpha-1E	✓	✓
OG0003640	sp|P70047|MYT1_XENLA	MYT1	Myelin transcription factor 1	✓	✓
OG0003645	sp|Q92890|UFD1_HUMAN	UFD1	Ubiquitin recognition factor in ER-associated degradation protein 1	✓	✓
OG0003666	sp|Q6UWL2|SUSD1_HUMAN	SUSD1	Sushi domain-containing protein 1	✓	✓
OG0003687	sp|Q8CFC2|MYT1_MOUSE	MYT1	Myelin transcription factor 1	✓	✓
OG0003690	sp|Q5I047|ACKMT_XENLA	ACKMT	ATP synthase subunit C lysine N-methyltransferase	✓	✓
OG0003707	sp|Q14008|CKAP5_HUMAN	CKAP5	Cytoskeleton-associated protein 5	✓	✓
OG0003717	sp|Q9UBS5|GABR1_HUMAN	GABR1	Gamma-aminobutyric acid type B receptor subunit 1	✓	✓
OG0003721	sp|Q28EW0|TM87A_XENTR	TM87A	Transmembrane protein 87A	✓	✓
OG0003728	sp|Q1LU99|RIPR2_DANRE	RIPR2	Rho family-interacting cell polarization regulator 2	✓	✓
OG0003758	sp|P83270|HBA1_ANAMI	HBA1	Hemoglobin subunit alpha-1	✓	✓
OG0003781	sp|O95785|WIZ_HUMAN	WIZ	Protein Wiz	✓	✓
OG0003788	sp|Q8R2Y2|MUC18_MOUSE	MUC18	Cell surface glycoprotein MUC18	✓	✓
OG0003809	sp|Q2EMV9|PAR14_MOUSE	PAR14	Protein mono-ADP-ribosyltransferase PARP14	✓	✓
OG0003831	sp|Q9UL16|CFA45_HUMAN	CFA45	Cilia- and flagella-associated protein 45	✓	✓
OG0003833	sp|Q8WUY3|PRUN2_HUMAN	PRUN2	Protein prune homolog 2	✓	✓
OG0003863	sp|Q91738|FAK1_XENLA	FAK1	Focal adhesion kinase 1	✓	✓
OG0003934	sp|O15040|TCPR2_HUMAN	TCPR2	Tectonin beta-propeller repeat-containing protein 2	✓	✓
OG0003946	sp|Q91V92|ACLY_MOUSE	ACLY	ATP-citrate synthase	✓	✓
OG0003967	sp|Q95L97|S20A2_FELCA	S20A2	Sodium-dependent phosphate transporter 2	✓	✓
OG0003975	sp|P00750|TPA_HUMAN	TPA	Tissue-type plasminogen activator	✓	✓
OG0004002	sp|Q66H68|RBM47_RAT	RBM47	RNA-binding protein 47	✓	✓
OG0004019	sp|O75334|LIPA2_HUMAN	LIPA2	Liprin-alpha-2	✓	✓
OG0004039	sp|P20794|MAK_HUMAN	MAK	Serine/threonine-protein kinase MAK	✓	✓
OG0004071	sp|Q80U19|DAAM2_MOUSE	DAAM2	Disheveled-associated activator of morphogenesis 2	✓	✓
OG0004147	sp|P25286|VPP1_RAT	VPP1	V-type proton ATPase 116 kDa subunit a isoform 1	✓	✓
OG0004153	sp|P48454|PP2BC_HUMAN	PP2BC	Serine/threonine-protein phosphatase 2B catalytic subunit gamma isoform	✓	✓
OG0004164	sp|Q9Y2I2|NTNG1_HUMAN	NTNG1	Netrin-G1	✓	✓
OG0004170	sp|P97445|CAC1A_MOUSE	CAC1A	Voltage-dependent P/Q-type calcium channel subunit alpha-1A	✓	✓
OG0004212	sp|A0N0X6|LRRN1_BOVIN	LRRN1	Leucine-rich repeat neuronal protein 1	✓	✓
OG0004239	sp|Q96P50|ACAP3_HUMAN	ACAP3	Arf-GAP with coiled-coil, ANK repeat and PH domain-containing protein 3	✓	✓
OG0004248	sp|Q9H2X9|S12A5_HUMAN	S12A5	Solute carrier family 12 member 5	✓	✓
OG0004254	sp|Q99NE5|RIMS1_MOUSE	RIMS1	Regulating synaptic membrane exocytosis protein 1	✓	✓
OG0004265	sp|P83510|TNIK_MOUSE	TNIK	Traf2 and NCK-interacting protein kinase	✓	✓
OG0004355	sp|D4A6L0|GP158_RAT	GP158	Probable G-protein coupled receptor 158	✓	✓
OG0004357	sp|Q9Z0E8|S22A5_MOUSE	S22A5	Solute carrier family 22 member 5	✓	✓
OG0004390	sp|Q5VU43|MYOME_HUMAN	MYOME	Myomegalin	✓	✓
OG0004408	sp|Q00973|B4GN1_HUMAN	B4GN1	Beta-1,4 N-acetylgalactosaminyltransferase 1	✓	✓
OG0004446	sp|A0JMD0|CLU_DANRE	CLU	Clustered mitochondria protein homolog	✓	✓
OG0004454	sp|P29693|EF1D_XENLA	EF1D	Elongation factor 1-delta	✓	✓
OG0004514	sp|A6QQP7|DYSF_BOVIN	DYSF	Dysferlin	✓	✓
OG0004564	sp|Q5RBL1|GARS_PONAB	GARS	Glycine--tRNA ligase	✓	✓
OG0004570	sp|Q9Z340|PARD3_RAT	PARD3	Partitioning defective 3 homolog	✓	✓
OG0004574	sp|O73673|GCR_PAROL	GCR	Glucocorticoid receptor	✓	✓
OG0004577	sp|Q13586|STIM1_HUMAN	STIM1	Stromal interaction molecule 1	✓	✓
OG0004596	sp|Q01484|ANK2_HUMAN	ANK2	Ankyrin-2	✓	✓
OG0004626	sp|P13590|NCAM1_CHICK	NCAM1	Neural cell adhesion molecule 1	✓	✓
OG0004631	sp|P55196|AFAD_HUMAN	AFAD	Afadin	✓	✓
OG0004643	sp|Q6PC45|MED30_DANRE	MED30	Mediator of RNA polymerase II transcription subunit 30	✓	✓
OG0004665	sp|Q9H2G4|TSYL2_HUMAN	TSYL2	Testis-specific Y-encoded-like protein 2	✓	✓
OG0004688	sp|O15127|SCAM2_HUMAN	SCAM2	Secretory carrier-associated membrane protein 2	✓	✓
OG0004740	sp|Q0KK55|KNDC1_MOUSE	KNDC1	Kinase non-catalytic C-lobe domain-containing protein 1	✓	✓
OG0004771	sp|O95718|ERR2_HUMAN	ERR2	Steroid hormone receptor ERR2	✓	✓
OG0004819	sp|Q6NZ09|ADRM1_DANRE	ADRM1	Proteasomal ubiquitin receptor ADRM1	✓	✓
OG0004823	sp|Q60675|LAMA2_MOUSE	LAMA2	Laminin subunit alpha-2	✓	✓
OG0004857	sp|Q5R930|MSRB3_PONAB	MSRB3	Methionine-R-sulfoxide reductase B3	✓	✓
OG0004874	sp|Q9Y4B5|MTCL1_HUMAN	MTCL1	Microtubule cross-linking factor 1	✓	✓
OG0004877	sp|P78417|GSTO1_HUMAN	GSTO1	Glutathione S-transferase omega-1	✓	✓
OG0004914	sp|Q6IS24|GLT17_HUMAN	GLT17	Polypeptide N-acetylgalactosaminyltransferase 17	✓	✓
OG0004919	sp|Q6ZQ58|LARP1_MOUSE	LARP1	La-related protein 1	✓	✓
OG0004920	sp|Q9BVI0|PHF20_HUMAN	PHF20	PHD finger protein 20	✓	✓
OG0004928	sp|P31696|AGRIN_CHICK	AGRIN	Agrin	✓	✓
OG0004948	sp|P22451|RL5_CHICK	RL5	60S ribosomal protein L5	✓	✓
OG0004953	sp|Q9UGJ0|AAKG2_HUMAN	AAKG2	5'-AMP-activated protein kinase subunit gamma-2	✓	✓
OG0005003	sp|Q7LDG7|GRP2_HUMAN	GRP2	RAS guanyl-releasing protein 2	✓	✓
OG0005092	sp|B5X1P9|ABRX1_SALSA	ABRX1	BRCA1-A complex subunit Abraxas 1	✓	✓
OG0005108	sp|Q62645|NMDE4_RAT	NMDE4	Glutamate receptor ionotropic, NMDA 2D	✓	✓
OG0005119	sp|Q9Y485|DMXL1_HUMAN	DMXL1	DmX-like protein 1	✓	✓
OG0005121	sp|Q99MI1|RB6I2_MOUSE	RB6I2	ELKS/Rab6-interacting/CAST family member 1	✓	✓
OG0005129	sp|Q90952|PON2_CHICK	PON2	Serum paraoxonase/arylesterase 2	✓	✓
OG0005155	sp|Q9W6V5|PTPRJ_CHICK	PTPRJ	Receptor-type tyrosine-protein phosphatase eta	✓	✓
OG0005162	sp|O54951|SEM6B_MOUSE	SEM6B	Semaphorin-6B	✓	✓
OG0005179	sp|O35049|NSMA2_RAT	NSMA2	Sphingomyelin phosphodiesterase 3	✓	✓
OG0005269	sp|P25114|F264_RAT	F264	6-phosphofructo-2-kinase/fructose-2,6-bisphosphatase 4	✓	✓
OG0005284	sp|Q02218|ODO1_HUMAN	ODO1	2-oxoglutarate dehydrogenase, mitochondrial	✓	✓
OG0005290	sp|Q96S53|TESK2_HUMAN	TESK2	Dual specificity testis-specific protein kinase 2	✓	✓
OG0005324	sp|Q498M4|WDR5_RAT	WDR5	WD repeat-containing protein 5	✓	✓
OG0005325	sp|O60573|IF4E2_HUMAN	IF4E2	Eukaryotic translation initiation factor 4E type 2	✓	✓
OG0005371	sp|Q8BSQ9|PB1_MOUSE	PB1	Protein polybromo-1	✓	✓
OG0005389	sp|O15165|LRAD4_HUMAN	LRAD4	Low-density lipoprotein receptor class A domain-containing protein 4	✓	✓
OG0005399	sp|O43149|ZZEF1_HUMAN	ZZEF1	Zinc finger ZZ-type and EF-hand domain-containing protein 1	✓	✓
OG0005407	sp|Q9ESN9|JIP3_MOUSE	JIP3	C-Jun-amino-terminal kinase-interacting protein 3	✓	✓
OG0005423	sp|Q7Z6J6|FRMD5_HUMAN	FRMD5	FERM domain-containing protein 5	✓	✓
OG0005461	sp|Q6PGZ3|MIPT3_DANRE	MIPT3	TRAF3-interacting protein 1	✓	✓
OG0005467	sp|P58365|CAD23_RAT	CAD23	Cadherin-23	✓	✓
OG0005486	sp|Q2KHT3|CL16A_HUMAN	CL16A	Protein CLEC16A	✓	✓
OG0005496	sp|Q14BN4|SLMAP_HUMAN	SLMAP	Sarcolemmal membrane-associated protein	✓	✓
OG0005518	sp|Q9HAV4|XPO5_HUMAN	XPO5	Exportin-5	✓	✓
OG0005519	sp|Q9QZE2|CLNK_MOUSE	CLNK	Cytokine-dependent hematopoietic cell linker	✓	✓
OG0005597	sp|Q92614|MY18A_HUMAN	MY18A	Unconventional myosin-XVIIIa	✓	✓
OG0005676	sp|Q00536|CDK16_HUMAN	CDK16	Cyclin-dependent kinase 16	✓	✓
OG0005688	sp|Q9Z2C4|MTMR1_MOUSE	MTMR1	Myotubularin-related protein 1	✓	✓
OG0005718	sp|Q9H237|PORCN_HUMAN	PORCN	Protein-serine O-palmitoleoyltransferase porcupine	✓	✓
OG0005723	sp|P19367|HXK1_HUMAN	HXK1	Hexokinase-1	✓	✓
OG0005735	sp|Q9Z1Z0|USO1_MOUSE	USO1	General vesicular transport factor p115	✓	✓
OG0005764	sp|Q96RU3|FNBP1_HUMAN	FNBP1	Formin-binding protein 1	✓	✓
OG0005821	sp|Q9H0J9|PAR12_HUMAN	PAR12	Protein mono-ADP-ribosyltransferase PARP12	✓	✓
OG0005850	sp|Q96N67|DOCK7_HUMAN	DOCK7	Dedicator of cytokinesis protein 7	✓	✓
OG0005853	sp|Q80U22|RUSC2_MOUSE	RUSC2	Iporin	✓	✓
OG0005888	sp|A0A1B0GVZ9|TM269_HUMAN	TM269	Transmembrane protein 269	✓	✓
OG0005889	sp|Q8JHI3|AR13B_DANRE	AR13B	ADP-ribosylation factor-like protein 13B	✓	✓
OG0005976	sp|Q8TEB9|RHBL4_HUMAN	RHBL4	Rhomboid-related protein 4	✓	✓
OG0005978	sp|Q5R9C1|F263_PONAB	F263	6-phosphofructo-2-kinase/fructose-2,6-bisphosphatase 3	✓	✓
OG0005985	sp|A3KQI3|BORC8_DANRE	BORC8	BLOC-1-related complex subunit 8	✓	✓
OG0006005	sp|O88737|BSN_MOUSE	BSN	Protein bassoon	✓	✓
OG0006034	sp|Q91V33|KHDR1_RAT	KHDR1	KH domain-containing, RNA-binding, signal transduction-associated protein 1	✓	✓
OG0006079	sp|Q9Y6T7|DGKB_HUMAN	DGKB	Diacylglycerol kinase beta	✓	✓
OG0006168	sp|P08247|SYPH_HUMAN	SYPH	Synaptophysin	✓	✓
OG0006250	sp|Q3THS6|METK2_MOUSE	METK2	S-adenosylmethionine synthase isoform type-2	✓	✓
OG0006262	sp|Q9H936|GHC1_HUMAN	GHC1	Mitochondrial glutamate carrier 1	✓	✓
OG0006282	sp|Q4KWH8|PLCH1_HUMAN	PLCH1	1-phosphatidylinositol 4,5-bisphosphate phosphodiesterase eta-1	✓	✓
OG0006285	sp|Q1RMU2|CYLD_BOVIN	CYLD	Ubiquitin carboxyl-terminal hydrolase CYLD	✓	✓
OG0006384	sp|Q91ZU6|DYST_MOUSE	DYST	Dystonin	✓	✓
OG0006494	sp|Q99M51|NCK1_MOUSE	NCK1	Cytoplasmic protein NCK1	✓	✓
OG0006513	sp|A3KPR5|CYAC3_DANRE	CYAC3	Cytochrome b ascorbate-dependent protein 3	✓	✓
OG0006523	sp|Q9P2K1|C2D2A_HUMAN	C2D2A	Coiled-coil and C2 domain-containing protein 2A	✓	✓
OG0006581	sp|P68205|RL40_OPHHA	RL40	Ubiquitin-60S ribosomal protein L40	✓	✓
OG0006600	sp|Q95JK4|CC50C_MACFA	CC50C	Cell cycle control protein 50C	✓	✓
OG0006611	sp|Q08495|DEMA_HUMAN	DEMA	Dematin	✓	✓
OG0006618	sp|P97445|CAC1A_MOUSE	CAC1A	Voltage-dependent P/Q-type calcium channel subunit alpha-1A	✓	✓
OG0006666	sp|Q9BVN2|RUSC1_HUMAN	RUSC1	RUN and SH3 domain-containing protein 1	✓	✓
OG0006726	sp|Q5T1R4|ZEP3_HUMAN	ZEP3	Transcription factor HIVEP3	✓	✓
OG0006808	sp|Q4R979|RBM4_MACFA	RBM4	RNA-binding protein 4	✓	✓
OG0006809	sp|Q0VFF9|RIC3_XENTR	RIC3	Protein RIC-3	✓	✓
OG0006857	sp|Q14432|PDE3A_HUMAN	PDE3A	cGMP-inhibited 3',5'-cyclic phosphodiesterase A	✓	✓
OG0006869	sp|Q19S50|STAT3_PIG	STAT3	Signal transducer and activator of transcription 3	✓	✓
OG0006900	sp|P08247|SYPH_HUMAN	SYPH	Synaptophysin	✓	✓
OG0006904	sp|Q9Y680|FKBP7_HUMAN	FKBP7	Peptidyl-prolyl cis-trans isomerase FKBP7	✓	✓
OG0006908	sp|Q05193|DYN1_HUMAN	DYN1	Dynamin-1	✓	✓
OG0006965	sp|P97445|CAC1A_MOUSE	CAC1A	Voltage-dependent P/Q-type calcium channel subunit alpha-1A	✓	✓
OG0006970	sp|Q06546|GABPA_HUMAN	GABPA	GA-binding protein alpha chain	✓	✓
OG0006975	sp|P61255|RL26_MOUSE	RL26	60S ribosomal protein L26	✓	✓
OG0006977	sp|O14593|RFXK_HUMAN	RFXK	DNA-binding protein RFXANK	✓	✓
OG0006979	sp|Q9EPF2|MUC18_RAT	MUC18	Cell surface glycoprotein MUC18	✓	✓
OG0007023	sp|Q9NP56|PDE7B_HUMAN	PDE7B	cAMP-specific 3',5'-cyclic phosphodiesterase 7B	✓	✓
OG0007068	sp|Q8R361|RFIP5_MOUSE	RFIP5	Rab11 family-interacting protein 5	✓	✓
OG0007143	sp|Q8BW72|KDM4A_MOUSE	KDM4A	Lysine-specific demethylase 4A	✓	✓
OG0007164	sp|Q9Y4B5|MTCL1_HUMAN	MTCL1	Microtubule cross-linking factor 1	✓	✓
OG0007196	sp|Q6PCS4|RHG29_DANRE	RHG29	Rho GTPase-activating protein 29	✓	✓
OG0007310	sp|Q3ULZ2|FHDC1_MOUSE	FHDC1	FH2 domain-containing protein 1	✓	✓
OG0007388	sp|Q01102|LYAM3_MOUSE	LYAM3	P-selectin	✓	✓
OG0007409	sp|Q9R1K5|FZR1_MOUSE	FZR1	Fizzy-related protein homolog	✓	✓
OG0007422	sp|Q90YW0|RL9_ICTPU	RL9	60S ribosomal protein L9	✓	✓
OG0007438	sp|Q9UPU3|SORC3_HUMAN	SORC3	VPS10 domain-containing receptor SorCS3	✓	✓
OG0007473	sp|P47775|GPR12_HUMAN	GPR12	G-protein coupled receptor 12	✓	✓
OG0007489	sp|P51576|P2RX1_MOUSE	P2RX1	P2X purinoceptor 1	✓	✓
OG0007492	sp|O14745|NHRF1_HUMAN	NHRF1	Na(+)/H(+) exchange regulatory cofactor NHE-RF1	✓	✓
OG0007500	sp|Q5XFW6|WDR6_RAT	WDR6	WD repeat-containing protein 6	✓	✓
OG0007542	sp|Q9Y228|T3JAM_HUMAN	T3JAM	TRAF3-interacting JNK-activating modulator	✓	✓
OG0007570	sp|Q90ZE4|PSN2_DANRE	PSN2	Presenilin-2	✓	✓
OG0007571	sp|Q7TPK6|WNK4_RAT	WNK4	Serine/threonine-protein kinase WNK4	✓	✓
OG0007586	sp|Q1LYM3|SPIR1_DANRE	SPIR1	Protein spire homolog 1	✓	✓
OG0007600	sp|Q8N957|ANKF1_HUMAN	ANKF1	Ankyrin repeat and fibronectin type-III domain-containing protein 1	✓	✓
OG0007616	sp|D6REC4|CFA99_HUMAN	CFA99	Cilia- and flagella-associated protein 99	✓	✓
OG0007622	sp|Q9NPH3|IL1AP_HUMAN	IL1AP	Interleukin-1 receptor accessory protein	✓	✓
OG0007623	sp|Q6NXD8|DEN5B_DANRE	DEN5B	DENN domain-containing protein 5B	✓	✓
OG0007760	sp|O75629|CREG1_HUMAN	CREG1	Protein CREG1	✓	✓
OG0007775	sp|Q1LZ89|CC106_BOVIN	CC106	Coiled-coil domain-containing protein 106	✓	✓
OG0007804	sp|P63042|STMN4_MOUSE	STMN4	Stathmin-4	✓	✓
OG0007851	sp|Q9BZE7|EVG1_HUMAN	EVG1	UPF0193 protein EVG1	✓	✓
OG0007872	sp|E1C2V1|LMBL1_CHICK	LMBL1	Lethal(3)malignant brain tumor-like protein 1	✓	✓
OG0007959	sp|Q66L49|SCMC1_DANRE	SCMC1	Calcium-binding mitochondrial carrier protein SCaMC-1	✓	✓
OG0008040	sp|Q96AY4|TTC28_HUMAN	TTC28	Tetratricopeptide repeat protein 28	✓	✓
OG0008073	sp|P50516|VATA_MOUSE	VATA	V-type proton ATPase catalytic subunit A	✓	✓
OG0008091	sp|O00423|EMAL1_HUMAN	EMAL1	Echinoderm microtubule-associated protein-like 1	✓	✓
OG0008103	sp|Q9EQS0|TALDO_RAT	TALDO	Transaldolase	✓	✓
OG0008148	sp|O54852|KCNH7_RAT	KCNH7	Potassium voltage-gated channel subfamily H member 7	✓	✓
OG0008154	sp|P17427|AP2A2_MOUSE	AP2A2	AP-2 complex subunit alpha-2	✓	✓
OG0008159	sp|Q6ZQE4|NEMP1_MOUSE	NEMP1	Nuclear envelope integral membrane protein 1	✓	✓
OG0008184	sp|Q80TB7|ZSWM6_MOUSE	ZSWM6	Zinc finger SWIM domain-containing protein 6	✓	✓
OG0008261	sp|O43312|MTSS1_HUMAN	MTSS1	Protein MTSS 1	✓	✓
OG0008346	sp|O00533|NCHL1_HUMAN	NCHL1	Neural cell adhesion molecule L1-like protein	✓	✓
OG0008357	sp|Q99PD6|TGFI1_RAT	TGFI1	Transforming growth factor beta-1-induced transcript 1 protein	✓	✓
OG0008361	sp|Q658P3|STEA3_HUMAN	STEA3	Metalloreductase STEAP3	✓	✓
OG0008367	sp|Q6GQN5|PPR42_DANRE	PPR42	Protein phosphatase 1 regulatory subunit 42	✓	✓
OG0008410	sp|Q9HCH0|NCK5L_HUMAN	NCK5L	Nck-associated protein 5-like	✓	✓
OG0008423	sp|B8PYG1|NSMF_DANRE	NSMF	NMDA receptor synaptonuclear signaling and neuronal migration factor	✓	✓
OG0008531	sp|F1R983|CTIP_DANRE	CTIP	DNA endonuclease RBBP8	✓	✓
OG0008576	sp|Q0P583|KCNV1_BOVIN	KCNV1	Potassium voltage-gated channel subfamily V member 1	✓	✓
OG0008623	sp|Q4R6P7|SESN1_MACFA	SESN1	Sestrin-1	✓	✓
OG0008627	sp|Q15833|STXB2_HUMAN	STXB2	Syntaxin-binding protein 2	✓	✓
OG0008686	sp|Q9W735|PRM1A_DANRE	PRM1A	Prominin-1-A	✓	✓
OG0008690	sp|Q5RED8|CYLD_PONAB	CYLD	Ubiquitin carboxyl-terminal hydrolase CYLD	✓	✓
OG0008768	sp|P16591|FER_HUMAN	FER	Tyrosine-protein kinase Fer	✓	✓
OG0008769	sp|Q5PYH5|DLG1L_DANRE	DLG1L	Discs large homolog 1-like protein	✓	✓
OG0008861	sp|Q62261|SPTB2_MOUSE	SPTB2	Spectrin beta chain, non-erythrocytic 1	✓	✓
OG0008878	sp|O60271|JIP4_HUMAN	JIP4	C-Jun-amino-terminal kinase-interacting protein 4	✓	✓
OG0008879	sp|Q8K4Q0|RPTOR_MOUSE	RPTOR	Regulatory-associated protein of mTOR	✓	✓
OG0008887	sp|P25122|KCNC1_RAT	KCNC1	Potassium voltage-gated channel subfamily C member 1	✓	✓
OG0008908	sp|O15068|MCF2L_HUMAN	MCF2L	Guanine nucleotide exchange factor DBS	✓	✓
OG0008931	sp|Q9Y223|GLCNE_HUMAN	GLCNE	Bifunctional UDP-N-acetylglucosamine 2-epimerase/N-acetylmannosamine kinase	✓	✓
OG0008935	sp|Q8AWF2|NACA_ORENI	NACA	Nascent polypeptide-associated complex subunit alpha	✓	✓
OG0009068	sp|Q9UPW8|UN13A_HUMAN	UN13A	Protein unc-13 homolog A	✓	✓
OG0009169	sp|P22670|RFX1_HUMAN	RFX1	MHC class II regulatory factor RFX1	✓	✓
OG0009179	sp|O08967|CYH3_MOUSE	CYH3	Cytohesin-3	✓	✓
OG0009202	sp|P11532|DMD_HUMAN	DMD	Dystrophin	✓	✓
OG0009206	sp|Q8TC41|RN217_HUMAN	RN217	Probable E3 ubiquitin-protein ligase RNF217	✓	✓
OG0009250	sp|Q08462|ADCY2_HUMAN	ADCY2	Adenylate cyclase type 2	✓	✓
OG0009268	sp|Q92900|RENT1_HUMAN	RENT1	Regulator of nonsense transcripts 1	✓	✓
OG0009316	sp|Q13367|AP3B2_HUMAN	AP3B2	AP-3 complex subunit beta-2	✓	✓
OG0009348	sp|F1SPM8|AAK1_PIG	AAK1	AP2-associated protein kinase 1	✓	✓
OG0009428	sp|Q8WUI4|HDAC7_HUMAN	HDAC7	Histone deacetylase 7	✓	✓
OG0009459	sp|A8T6P4|MYRIP_DANRE	MYRIP	Rab effector MyRIP	✓	✓
OG0009501	sp|Q01664|TFAP4_HUMAN	TFAP4	Transcription factor AP-4	✓	✓
OG0009503	sp|P56959|FUS_MOUSE	FUS	RNA-binding protein FUS	✓	✓
OG0009540	sp|P58372|RL30_ICTPU	RL30	60S ribosomal protein L30	✓	✓
OG0009552	sp|O75554|WBP4_HUMAN	WBP4	WW domain-binding protein 4	✓	✓
OG0009562	sp|Q5BKX0|TM248_DANRE	TM248	Transmembrane protein 248	✓	✓
OG0009569	sp|Q15811|ITSN1_HUMAN	ITSN1	Intersectin-1	✓	✓
OG0009581	sp|O15164|TIF1A_HUMAN	TIF1A	Transcription intermediary factor 1-alpha	✓	✓
OG0009586	sp|Q8NF91|SYNE1_HUMAN	SYNE1	Nesprin-1	✓	✓
OG0009615	sp|Q9UGI6|KCNN3_HUMAN	KCNN3	Small conductance calcium-activated potassium channel protein 3	✓	✓
OG0009618	sp|P17870|ARRB1_BOVIN	ARRB1	Beta-arrestin-1	✓	✓
OG0009625	sp|Q5VV43|K0319_HUMAN	K0319	Dyslexia-associated protein KIAA0319	✓	✓
OG0009694	sp|Q6PCN3|TTBK1_MOUSE	TTBK1	Tau-tubulin kinase 1	✓	✓
OG0009700	sp|Q96KR7|PHAR3_HUMAN	PHAR3	Phosphatase and actin regulator 3	✓	✓
OG0009701	sp|Q80TL0|PPM1E_MOUSE	PPM1E	Protein phosphatase 1E	✓	✓
OG0009716	sp|Q7Z570|Z804A_HUMAN	Z804A	Zinc finger protein 804A	✓	✓
OG0009735	sp|Q62261|SPTB2_MOUSE	SPTB2	Spectrin beta chain, non-erythrocytic 1	✓	✓
OG0009776	sp|Q62445|SP4_MOUSE	SP4	Transcription factor Sp4	✓	✓
OG0009784	sp|Q9R1V4|ADA11_MOUSE	ADA11	Disintegrin and metalloproteinase domain-containing protein 11	✓	✓
OG0009806	sp|Q9P2F8|SI1L2_HUMAN	SI1L2	Signal-induced proliferation-associated 1-like protein 2	✓	✓
OG0009821	sp|O60245|PCDH7_HUMAN	PCDH7	Protocadherin-7	✓	✓
OG0009830	sp|Q5PPZ9|GDS1B_XENLA	GDS1B	Rap1 GTPase-GDP dissociation stimulator 1-B	✓	✓
OG0009838	sp|F1MH24|AAK1_BOVIN	AAK1	AP2-associated protein kinase 1	✓	✓
OG0009845	sp|P32519|ELF1_HUMAN	ELF1	ETS-related transcription factor Elf-1	✓	✓
OG0009906	sp|A5PF48|MYO1C_DANRE	MYO1C	Unconventional myosin-Ic	✓	✓
OG0009909	sp|P12980|LYL1_HUMAN	LYL1	Protein lyl-1	✓	✓
OG0009912	sp|Q92051|CAHZ_DANRE	CAHZ	Carbonic anhydrase	✓	✓
OG0009969	sp|Q7T330|SPOP_DANRE	SPOP	Speckle-type POZ protein	✓	✓
OG0010065	sp|Q96JM7|LMBL3_HUMAN	LMBL3	Lethal(3)malignant brain tumor-like protein 3	✓	✓
OG0010149	sp|Q6DC04|CARM1_DANRE	CARM1	Histone-arginine methyltransferase CARM1	✓	✓
OG0010150	sp|P47830|RL27A_XENLA	RL27A	60S ribosomal protein L27a	✓	✓
OG0010181	sp|Q80U49|C170B_MOUSE	C170B	Centrosomal protein of 170 kDa protein B	✓	✓
OG0010182	sp|A0JM08|C170B_XENTR	C170B	Centrosomal protein of 170 kDa protein B	✓	✓
OG0010248	sp|Q96N67|DOCK7_HUMAN	DOCK7	Dedicator of cytokinesis protein 7	✓	✓
OG0010252	sp|Q9P2G9|KLHL8_HUMAN	KLHL8	Kelch-like protein 8	✓	✓
OG0010263	sp|Q8N3U4|STAG2_HUMAN	STAG2	Cohesin subunit SA-2	✓	✓
OG0010285	sp|Q16774|KGUA_HUMAN	KGUA	Guanylate kinase	✓	✓
OG0010302	sp|Q9HCM3|K1549_HUMAN	K1549	UPF0606 protein KIAA1549	✓	✓
OG0010317	sp|Q96T58|MINT_HUMAN	MINT	Msx2-interacting protein	✓	✓
OG0010336	sp|Q7SXN5|DNM1L_DANRE	DNM1L	Dynamin-1-like protein	✓	✓
OG0010351	sp|O15519|CFLAR_HUMAN	CFLAR	CASP8 and FADD-like apoptosis regulator	✓	✓
OG0010384	sp|P13731|SERPH_CHICK	SERPH	Serpin H1	✓	✓
OG0010391	sp|Q99558|M3K14_HUMAN	M3K14	Mitogen-activated protein kinase kinase kinase 14	✓	✓
OG0010401	sp|P17426|AP2A1_MOUSE	AP2A1	AP-2 complex subunit alpha-1	✓	✓
OG0010411	sp|P11023|RAB3A_BOVIN	RAB3A	Ras-related protein Rab-3A	✓	✓
OG0010444	sp|Q7Z403|TMC6_HUMAN	TMC6	Transmembrane channel-like protein 6	✓	✓
OG0010456	sp|Q08378|GOGA3_HUMAN	GOGA3	Golgin subfamily A member 3	✓	✓
OG0010460	sp|Q8NB25|F184A_HUMAN	F184A	Protein FAM184A	✓	✓
OG0010485	sp|Q90923|NET3_CHICK	NET3	Netrin-3 (Fragment)	✓	✓
OG0010618	sp|Q8NEZ4|KMT2C_HUMAN	KMT2C	Histone-lysine N-methyltransferase 2C	✓	✓
OG0010627	sp|Q14108|SCRB2_HUMAN	SCRB2	Lysosome membrane protein 2	✓	✓
OG0010644	sp|Q1LXK5|M10B2_DANRE	M10B2	Putative helicase mov-10-B.2	✓	✓
OG0010657	sp|Q13287|NMI_HUMAN	NMI	N-myc-interactor	✓	✓
OG0010663	sp|Q5MD61|CXCR3_BOVIN	CXCR3	C-X-C chemokine receptor type 3	✓	✓
OG0010800	sp|Q8BPQ7|SGSM1_MOUSE	SGSM1	Small G protein signaling modulator 1	✓	✓
OG0010806	sp|Q8K0U4|HS12A_MOUSE	HS12A	Heat shock 70 kDa protein 12A	✓	✓
OG0010850	sp|P48058|GRIA4_HUMAN	GRIA4	Glutamate receptor 4	✓	✓
OG0010901	sp|O75912|DGKI_HUMAN	DGKI	Diacylglycerol kinase iota	✓	✓
OG0010914	sp|Q90ZY4|SBK1_DANRE	SBK1	Serine/threonine-protein kinase SBK1	✓	✓
OG0010928	sp|Q8TCU6|PREX1_HUMAN	PREX1	Phosphatidylinositol 3,4,5-trisphosphate-dependent Rac exchanger 1 protein	✓	✓
OG0010957	sp|Q9PT92|CATA_DANRE	CATA	Catalase	✓	✓
OG0010974	sp|O42469|TLE1_XENLA	TLE1	Transducin-like enhancer protein 1	✓	✓
OG0010976	sp|O09232|HBB_MELAE	HBB	Hemoglobin subunit beta	✓	✓
OG0011007	sp|O95810|CAVN2_HUMAN	CAVN2	Caveolae-associated protein 2	✓	✓
OG0011029	sp|Q5RAG2|ESYT1_PONAB	ESYT1	Extended synaptotagmin-1	✓	✓
OG0011052	sp|A0A1L8GSA2|TET3A_XENLA	TET3A	Methylcytosine dioxygenase tet3-A	✓	✓
OG0011099	sp|Q925R7|GLT10_RAT	GLT10	Polypeptide N-acetylgalactosaminyltransferase 10	✓	✓
OG0011125	sp|O95271|TNKS1_HUMAN	TNKS1	Poly [ADP-ribose] polymerase tankyrase-1	✓	✓
OG0011130	sp|P51816|AFF2_HUMAN	AFF2	AF4/FMR2 family member 2	✓	✓
OG0011144	sp|O15083|ERC2_HUMAN	ERC2	ERC protein 2	✓	✓
OG0011158	sp|O94898|LRIG2_HUMAN	LRIG2	Leucine-rich repeats and immunoglobulin-like domains protein 2	✓	✓
OG0011200	sp|Q91YL2|RN126_MOUSE	RN126	E3 ubiquitin-protein ligase RNF126	✓	✓
OG0011270	sp|Q96N64|PWP2A_HUMAN	PWP2A	PWWP domain-containing protein 2A	✓	✓
OG0011302	sp|P33175|KIF5A_MOUSE	KIF5A	Kinesin heavy chain isoform 5A	✓	✓
OG0011305	sp|Q7Z407|CSMD3_HUMAN	CSMD3	CUB and sushi domain-containing protein 3	✓	✓
OG0011307	sp|Q5R613|SNX6_PONAB	SNX6	Sorting nexin-6	✓	✓
OG0011424	sp|Q8R426|KCIP1_RAT	KCIP1	Kv channel-interacting protein 1	✓	✓
OG0011441	sp|P62869|ELOB_MOUSE	ELOB	Elongin-B	✓	✓
OG0011490	sp|Q684M4|KEAP1_PIG	KEAP1	Kelch-like ECH-associated protein 1	✓	✓
OG0011532	sp|Q9YHZ5|PIM2_DANRE	PIM2	Serine/threonine-protein kinase pim-2	✓	✓
OG0011553	sp|Q9BXU9|CABP8_HUMAN	CABP8	Calcium-binding protein 8	✓	✓
OG0011601	sp|O42182|FBLN1_DANRE	FBLN1	Fibulin-1	✓	✓
OG0011605	sp|Q1LVW0|BTBBA_DANRE	BTBBA	Ankyrin repeat and BTB/POZ domain-containing protein BTBD11-A	✓	✓
OG0011615	sp|Q6PCE3|PGM2L_HUMAN	PGM2L	Glucose 1,6-bisphosphate synthase	✓	✓
OG0011630	sp|P23769|GATA2_HUMAN	GATA2	Endothelial transcription factor GATA-2	✓	✓
OG0011647	sp|Q16827|PTPRO_HUMAN	PTPRO	Receptor-type tyrosine-protein phosphatase O	✓	✓
OG0011719	sp|Q5UAK0|MIER1_MOUSE	MIER1	Mesoderm induction early response protein 1	✓	✓
OG0011771	sp|Q5JR59|MTUS2_HUMAN	MTUS2	Microtubule-associated tumor suppressor candidate 2	✓	✓
OG0011781	sp|Q6R6I7|RXFP1_MOUSE	RXFP1	Relaxin receptor 1	✓	✓
OG0011792	sp|Q86WH2|RASF3_HUMAN	RASF3	Ras association domain-containing protein 3	✓	✓
OG0011834	sp|P31321|KAP1_HUMAN	KAP1	cAMP-dependent protein kinase type I-beta regulatory subunit	✓	✓
OG0011879	sp|Q8NEV4|MYO3A_HUMAN	MYO3A	Myosin-IIIa	✓	✓
OG0011891	sp|Q3UJK4|GTPB2_MOUSE	GTPB2	GTP-binding protein 2	✓	✓
OG0011902	sp|Q14149|MORC3_HUMAN	MORC3	MORC family CW-type zinc finger protein 3	✓	✓
OG0011952	sp|Q6P1A2|MBOA5_HUMAN	MBOA5	Lysophospholipid acyltransferase 5	✓	✓
OG0011979	sp|H2LBU8|YAP1_ORYLA	YAP1	Transcriptional coactivator YAP1	✓	✓
OG0011995	sp|P42224|STAT1_HUMAN	STAT1	Signal transducer and activator of transcription 1-alpha/beta	✓	✓
OG0012020	sp|Q9NS37|ZHANG_HUMAN	ZHANG	CREB/ATF bZIP transcription factor	✓	✓
OG0012165	sp|Q504E7|SZRD1_DANRE	SZRD1	SUZ domain-containing protein 1	✓	✓
OG0012174	sp|P11799|MYLK_CHICK	MYLK	Myosin light chain kinase, smooth muscle	✓	✓
OG0012195	sp|Q804S5|MIB1_DANRE	MIB1	E3 ubiquitin-protein ligase mib1	✓	✓
OG0012201	sp|P63013|PRRX1_MOUSE	PRRX1	Paired mesoderm homeobox protein 1	✓	✓
OG0012274	sp|H2MTR9|ADIP_ORYLA	ADIP	Afadin- and alpha-actinin-binding protein	✓	✓
OG0012308	sp|A9RA88|INSI2_PAPAN	INSI2	Insulin-induced gene 2 protein	✓	✓
OG0012324	sp|Q803E1|NCBP3_DANRE	NCBP3	Nuclear cap-binding protein subunit 3	✓	✓
OG0012333	sp|O95398|RPGF3_HUMAN	RPGF3	Rap guanine nucleotide exchange factor 3	✓	✓
OG0012404	sp|Q8VIJ6|SFPQ_MOUSE	SFPQ	Splicing factor, proline- and glutamine-rich	✓	✓
OG0012411	sp|Q9H2X6|HIPK2_HUMAN	HIPK2	Homeodomain-interacting protein kinase 2	✓	✓
OG0012438	sp|F1QN74|ZMY10_DANRE	ZMY10	Zinc finger MYND domain-containing protein 10	✓	✓
OG0012488	sp|A7Z050|VIP1_BOVIN	VIP1	Inositol hexakisphosphate and diphosphoinositol-pentakisphosphate kinase 1	✓	✓
OG0012496	sp|Q4W5Z4|DNM3A_CHICK	DNM3A	DNA (cytosine-5)-methyltransferase 3A	✓	✓
OG0012604	sp|Q5NUA6|NF2L2_BOVIN	NF2L2	Nuclear factor erythroid 2-related factor 2	✓	✓
OG0012670	sp|Q99PP9|TRI16_MOUSE	TRI16	Tripartite motif-containing protein 16	✓	✓
OG0012672	sp|O42204|ITM2B_CHICK	ITM2B	Integral membrane protein 2B	✓	✓
OG0012688	sp|A4FV97|RL1D1_BOVIN	RL1D1	Ribosomal L1 domain-containing protein 1	✓	✓
OG0012720	sp|Q60665|SKIL_MOUSE	SKIL	Ski-like protein	✓	✓
OG0012744	sp|O94868|FCSD2_HUMAN	FCSD2	F-BAR and double SH3 domains protein 2	✓	✓
OG0012771	sp|Q76I79|SSH1_MOUSE	SSH1	Protein phosphatase Slingshot homolog 1	✓	✓
OG0012772	sp|Q15063|POSTN_HUMAN	POSTN	Periostin	✓	✓
OG0012928	sp|O75326|SEM7A_HUMAN	SEM7A	Semaphorin-7A	✓	✓
OG0012933	sp|Q5SVR0|TBC9B_MOUSE	TBC9B	TBC1 domain family member 9B	✓	✓
OG0012954	sp|Q6ZPQ6|PITM2_MOUSE	PITM2	Membrane-associated phosphatidylinositol transfer protein 2	✓	✓
OG0013012	sp|Q9CW73|B3GA1_MOUSE	B3GA1	Galactosylgalactosylxylosylprotein 3-beta-glucuronosyltransferase 1	✓	✓
OG0013062	sp|P61328|FGF12_HUMAN	FGF12	Fibroblast growth factor 12	✓	✓
OG0013064	sp|B0UZC8|VWC2L_DANRE	VWC2L	von Willebrand factor C domain-containing protein 2-like	✓	✓
OG0013101	sp|Q8NEU8|DP13B_HUMAN	DP13B	DCC-interacting protein 13-beta	✓	✓
OG0013140	sp|Q96G01|BICD1_HUMAN	BICD1	Protein bicaudal D homolog 1	✓	✓
OG0013156	sp|Q9BXW7|HDHD5_HUMAN	HDHD5	Haloacid dehalogenase-like hydrolase domain-containing 5	✓	✓
OG0013168	sp|Q9IAK4|NOE1_CHICK	NOE1	Noelin	✓	✓
OG0013184	sp|Q6DJ87|CC90B_XENTR	CC90B	Coiled-coil domain-containing protein 90B, mitochondrial	✓	✓
OG0013293	sp|Q3MHI7|RF1M_BOVIN	RF1M	Peptide chain release factor 1, mitochondrial	✓	✓
OG0013350	sp|Q9ULJ6|ZMIZ1_HUMAN	ZMIZ1	Zinc finger MIZ domain-containing protein 1	✓	✓
OG0013355	sp|Q6PD03|2A5A_MOUSE	2A5A	Serine/threonine-protein phosphatase 2A 56 kDa regulatory subunit alpha isoform	✓	✓
OG0013381	sp|Q8R4K2|IRAK4_MOUSE	IRAK4	Interleukin-1 receptor-associated kinase 4	✓	✓
OG0013512	sp|Q76N89|HECW1_HUMAN	HECW1	E3 ubiquitin-protein ligase HECW1	✓	✓
OG0013516	sp|Q5JYT7|K1755_HUMAN	K1755	Uncharacterized protein KIAA1755	✓	✓
OG0013530	sp|Q6AYT2|NFE2_RAT	NFE2	Transcription factor NF-E2 45 kDa subunit	✓	✓
OG0013558	sp|P56101|DNJC5_TETCF	DNJC5	DnaJ homolog subfamily C member 5	✓	✓
OG0013655	sp|Q9UPN3|MACF1_HUMAN	MACF1	Microtubule-actin cross-linking factor 1, isoforms 1/2/3/5	✓	✓
OG0013663	sp|P32847|B3AT_ONCMY	B3AT	Band 3 anion exchange protein	✓	✓
OG0013665	sp|Q925Q3|NCLX_MOUSE	NCLX	Mitochondrial sodium/calcium exchanger protein	✓	✓
OG0013687	sp|Q9Y5Z4|HEBP2_HUMAN	HEBP2	Heme-binding protein 2	✓	✓
OG0013695	sp|U3U715|HISAT_SCOAU	HISAT	Histidine N-acetyltransferase	✓	✓
OG0013708	sp|Q1LWV4|LHX9_DANRE	LHX9	LIM/homeobox protein Lhx9	✓	✓
OG0013736	sp|Q32KY3|MLF1_BOVIN	MLF1	Myeloid leukemia factor 1	✓	✓
OG0013742	sp|P51692|STA5B_HUMAN	STA5B	Signal transducer and activator of transcription 5B	✓	✓
OG0013822	sp|F1NY98|DSCAM_CHICK	DSCAM	Down syndrome cell adhesion molecule homolog	✓	✓
OG0013829	sp|Q2KJ34|HBP1_BOVIN	HBP1	HMG box-containing protein 1	✓	✓
OG0013842	sp|Q9H2E6|SEM6A_HUMAN	SEM6A	Semaphorin-6A	✓	✓
OG0013901	sp|Q13017|RHG05_HUMAN	RHG05	Rho GTPase-activating protein 5	✓	✓
OG0013946	sp|Q6EMB2|TTLL5_HUMAN	TTLL5	Tubulin polyglutamylase TTLL5	✓	✓
OG0013951	sp|Q8IZQ1|WDFY3_HUMAN	WDFY3	WD repeat and FYVE domain-containing protein 3	✓	✓
OG0013958	sp|Q17RD7|SYT16_HUMAN	SYT16	Synaptotagmin-16	✓	✓
OG0013966	sp|O95785|WIZ_HUMAN	WIZ	Protein Wiz	✓	✓
OG0014041	sp|O57321|EAA1_AMBTI	EAA1	Excitatory amino acid transporter 1	✓	✓
OG0014043	sp|Q9ERE9|JIP2_MOUSE	JIP2	C-Jun-amino-terminal kinase-interacting protein 2	✓	✓
OG0014092	sp|Q14681|KCTD2_HUMAN	KCTD2	BTB/POZ domain-containing protein KCTD2	✓	✓
OG0014102	sp|P50336|PPOX_HUMAN	PPOX	Protoporphyrinogen oxidase	✓	✓
OG0014138	sp|O76080|ZFAN5_HUMAN	ZFAN5	AN1-type zinc finger protein 5	✓	✓
OG0014142	sp|Q4PZA2|ECE1_MOUSE	ECE1	Endothelin-converting enzyme 1	✓	✓
OG0014154	sp|Q86XE3|MICU3_HUMAN	MICU3	Calcium uptake protein 3, mitochondrial	✓	✓
OG0014178	sp|P45974|UBP5_HUMAN	UBP5	Ubiquitin carboxyl-terminal hydrolase 5	✓	✓
OG0014181	sp|Q969T9|WBP2_HUMAN	WBP2	WW domain-binding protein 2	✓	✓
OG0014258	sp|Q92982|NINJ1_HUMAN	NINJ1	Ninjurin-1	✓	✓
OG0014275	sp|O08876|KLF10_RAT	KLF10	Krueppel-like factor 10	✓	✓
OG0014299	sp|Q6GQ29|CBPQ_XENLA	CBPQ	Carboxypeptidase Q	✓	✓
OG0014300	sp|Q9DG12|ARNT2_DANRE	ARNT2	Aryl hydrocarbon receptor nuclear translocator 2	✓	✓
OG0014304	sp|Q90635|DPYL2_CHICK	DPYL2	Dihydropyrimidinase-related protein 2	✓	✓
OG0014315	sp|Q9QZI8|SERC1_MOUSE	SERC1	Serine incorporator 1	✓	✓
OG0014400	sp|A0JND4|SBNO2_BOVIN	SBNO2	Protein strawberry notch homolog 2	✓	✓
OG0014446	sp|Q5XJV6|LMTK3_MOUSE	LMTK3	Serine/threonine-protein kinase LMTK3	✓	✓
OG0014470	sp|O15266|SHOX_HUMAN	SHOX	Short stature homeobox protein	✓	✓
OG0014490	sp|Q9H7U1|CCSE2_HUMAN	CCSE2	Serine-rich coiled-coil domain-containing protein 2	✓	✓
OG0014628	sp|Q6PJG2|EMSA1_HUMAN	EMSA1	ELM2 and SANT domain-containing protein 1	✓	✓
OG0014694	sp|Q3SWY2|ILK_BOVIN	ILK	Integrin-linked protein kinase	✓	✓
OG0014707	sp|Q3BCQ4|RHCG_CANLF	RHCG	Ammonium transporter Rh type C	✓	✓
OG0014776	sp|Q9Z1N9|UN13B_MOUSE	UN13B	Protein unc-13 homolog B	✓	✓
OG0014780	sp|B2GUZ1|UBP4_RAT	UBP4	Ubiquitin carboxyl-terminal hydrolase 4	✓	✓
OG0014822	sp|Q01484|ANK2_HUMAN	ANK2	Ankyrin-2	✓	✓
OG0014832	sp|Q6NZL0|SOGA3_MOUSE	SOGA3	Protein SOGA3	✓	✓
OG0014845	sp|Q13368|MPP3_HUMAN	MPP3	MAGUK p55 subfamily member 3	✓	✓
OG0014877	sp|B6F1W5|KTU_ORYLA	KTU	Protein kintoun	✓	✓
OG0014936	sp|Q96G01|BICD1_HUMAN	BICD1	Protein bicaudal D homolog 1	✓	✓
OG0014952	sp|Q03443|CRJ1B_TRICY	CRJ1B	Crystallin J1B	✓	✓
OG0014955	sp|Q6PFW1|VIP1_HUMAN	VIP1	Inositol hexakisphosphate and diphosphoinositol-pentakisphosphate kinase 1	✓	✓
OG0014963	sp|Q8N3J2|METL4_HUMAN	METL4	N(6)-adenine-specific DNA methyltransferase METTL4	✓	✓
OG0014971	sp|Q01134|CHKA_RAT	CHKA	Choline kinase alpha	✓	✓
OG0014975	sp|P16388|KCNA1_MOUSE	KCNA1	Potassium voltage-gated channel subfamily A member 1	✓	✓
OG0015054	sp|Q9ESQ7|PSD1_RAT	PSD1	PH and SEC7 domain-containing protein 1	✓	✓
OG0015056	sp|P51532|SMCA4_HUMAN	SMCA4	Transcription activator BRG1	✓	✓
OG0015064	sp|Q5XJQ7|OSR1_DANRE	OSR1	Protein odd-skipped-related 1	✓	✓
OG0015087	sp|P25325|THTM_HUMAN	THTM	3-mercaptopyruvate sulfurtransferase	✓	✓
OG0015130	sp|P25963|IKBA_HUMAN	IKBA	NF-kappa-B inhibitor alpha	✓	✓
OG0015168	sp|Q90336|MK14A_CYPCA	MK14A	Mitogen-activated protein kinase 14A	✓	✓
OG0015188	sp|Q9BZ71|PITM3_HUMAN	PITM3	Membrane-associated phosphatidylinositol transfer protein 3	✓	✓
OG0015223	sp|Q9PTG8|TACC3_XENLA	TACC3	Transforming acidic coiled-coil-containing protein 3	✓	✓
OG0015256	sp|Q99PP9|TRI16_MOUSE	TRI16	Tripartite motif-containing protein 16	✓	✓
OG0015287	sp|Q91V33|KHDR1_RAT	KHDR1	KH domain-containing, RNA-binding, signal transduction-associated protein 1	✓	✓
OG0015293	sp|Q58DA1|SPEF1_BOVIN	SPEF1	Sperm flagellar protein 1	✓	✓
OG0015295	sp|Q17QU7|DHR13_BOVIN	DHR13	Dehydrogenase/reductase SDR family member 13	✓	✓
OG0015307	sp|A1XQX1|NR1AB_DANRE	NR1AB	Neurexin-1a-beta	✓	✓
OG0015333	sp|A8WG43|CCD89_DANRE	CCD89	Coiled-coil domain-containing protein 89	✓	✓
OG0015606	sp|Q8N568|DCLK2_HUMAN	DCLK2	Serine/threonine-protein kinase DCLK2	✓	✓
OG0015609	sp|Q62760|TOM20_RAT	TOM20	Mitochondrial import receptor subunit TOM20 homolog	✓	✓
OG0015686	sp|Q14432|PDE3A_HUMAN	PDE3A	cGMP-inhibited 3',5'-cyclic phosphodiesterase A	✓	✓
OG0015694	sp|Q5RF19|I11RA_PONAB	I11RA	Interleukin-11 receptor subunit alpha	✓	✓
OG0015701	sp|Q9HAS0|NJMU_HUMAN	NJMU	Protein Njmu-R1	✓	✓
OG0015759	sp|Q8N2Y8|RUSC2_HUMAN	RUSC2	Iporin	✓	✓
OG0015789	sp|Q62413|EPHA6_MOUSE	EPHA6	Ephrin type-A receptor 6	✓	✓
OG0015805	sp|O15031|PLXB2_HUMAN	PLXB2	Plexin-B2	✓	✓
OG0015813	sp|Q06455|MTG8_HUMAN	MTG8	Protein CBFA2T1	✓	✓
OG0015874	sp|Q8N6V9|TEX9_HUMAN	TEX9	Testis-expressed protein 9	✓	✓
OG0015900	sp|Q80WC3|TNC18_MOUSE	TNC18	Trinucleotide repeat-containing gene 18 protein	✓	✓
OG0015910	sp|Q9N0C5|KITM_MACFA	KITM	Thymidine kinase 2, mitochondrial	✓	✓
OG0016007	sp|Q8CHG3|GCC2_MOUSE	GCC2	GRIP and coiled-coil domain-containing protein 2	✓	✓
OG0016101	sp|Q6NUT3|MFS12_HUMAN	MFS12	Major facilitator superfamily domain-containing protein 12	✓	✓
OG0016102	sp|Q6NVC9|JMY_DANRE	JMY	Junction-mediating and -regulatory protein	✓	✓
OG0016126	sp|Q14161|GIT2_HUMAN	GIT2	ARF GTPase-activating protein GIT2	✓	✓
OG0016128	sp|O70161|PI51C_MOUSE	PI51C	Phosphatidylinositol 4-phosphate 5-kinase type-1 gamma	✓	✓
OG0016149	sp|Q9QUR6|PPCE_MOUSE	PPCE	Prolyl endopeptidase	✓	✓
OG0016192	sp|Q9NZU1|FLRT1_HUMAN	FLRT1	Leucine-rich repeat transmembrane protein FLRT1	✓	✓
OG0016220	sp|Q53G44|IF44L_HUMAN	IF44L	Interferon-induced protein 44-like	✓	✓
OG0016287	sp|O54698|S29A1_RAT	S29A1	Equilibrative nucleoside transporter 1	✓	✓
OG0016306	sp|Q9UBB5|MBD2_HUMAN	MBD2	Methyl-CpG-binding domain protein 2	✓	✓
OG0016337	sp|Q9D1Q1|MPH6_MOUSE	MPH6	M-phase phosphoprotein 6	✓	✓
OG0016345	sp|O88588|PACS1_RAT	PACS1	Phosphofurin acidic cluster sorting protein 1	✓	✓
OG0016430	sp|Q8NDH6|ICA1L_HUMAN	ICA1L	Islet cell autoantigen 1-like protein	✓	✓
OG0016440	sp|Q9BZF3|OSBL6_HUMAN	OSBL6	Oxysterol-binding protein-related protein 6	✓	✓
OG0016480	sp|Q2M3C6|TM266_HUMAN	TM266	Transmembrane protein 266	✓	✓
OG0016497	sp|Q6P5E6|GGA2_MOUSE	GGA2	ADP-ribosylation factor-binding protein GGA2	✓	✓
OG0016512	sp|Q5YJC2|GSK3B_SPECI	GSK3B	Glycogen synthase kinase-3 beta	✓	✓
OG0016515	sp|Q80SU7|GVIN1_MOUSE	GVIN1	Interferon-induced very large GTPase 1	✓	✓
OG0016564	sp|Q64287|IRF4_MOUSE	IRF4	Interferon regulatory factor 4	✓	✓
OG0016570	sp|Q28BP2|T150A_XENTR	T150A	Transmembrane protein 150A	✓	✓
OG0016586	sp|Q4FZY0|EFHD2_RAT	EFHD2	EF-hand domain-containing protein D2	✓	✓
OG0016593	sp|Q86VQ1|GLCI1_HUMAN	GLCI1	Glucocorticoid-induced transcript 1 protein	✓	✓
OG0016595	sp|Q5XJ54|GLRX3_DANRE	GLRX3	Glutaredoxin 3	✓	✓
OG0016607	sp|Q98931|LRP8_CHICK	LRP8	Low-density lipoprotein receptor-related protein 8	✓	✓
OG0016688	sp|F1MNN4|FBXW7_BOVIN	FBXW7	F-box/WD repeat-containing protein 7	✓	✓
OG0016699	sp|P39880|CUX1_HUMAN	CUX1	Homeobox protein cut-like 1	✓	✓
OG0016757	sp|Q6DRI7|DDX51_DANRE	DDX51	ATP-dependent RNA helicase DDX51	✓	✓
OG0016840	sp|Q5MJ12|FXL16_RAT	FXL16	F-box/LRR-repeat protein 16	✓	✓
OG0016865	sp|Q1L8G6|AKIB1_DANRE	AKIB1	Ankyrin repeat and IBR domain-containing protein 1	✓	✓
OG0016869	sp|Q32LE3|CETN1_BOVIN	CETN1	Centrin-1	✓	✓
OG0016872	sp|Q9WVJ9|FBLN4_MOUSE	FBLN4	EGF-containing fibulin-like extracellular matrix protein 2	✓	✓
OG0016887	sp|O15394|NCAM2_HUMAN	NCAM2	Neural cell adhesion molecule 2	✓	✓
OG0016896	sp|Q6UUV9|CRTC1_HUMAN	CRTC1	CREB-regulated transcription coactivator 1	✓	✓
OG0016967	sp|Q9NXG6|P4HTM_HUMAN	P4HTM	Transmembrane prolyl 4-hydroxylase	✓	✓
OG0016973	sp|B1H2T2|DIK2A_XENTR	DIK2A	Divergent protein kinase domain 2A	✓	✓
OG0017022	sp|P22124|RAL_DIPOM	RAL	Ras-related protein O-RAL	✓	✓
OG0017023	sp|P22124|RAL_DIPOM	RAL	Ras-related protein O-RAL	✓	✓
OG0017052	sp|B0JZG0|S23A2_XENTR	S23A2	Solute carrier family 23 member 2	✓	✓
OG0017102	sp|Q27974|AUXI_BOVIN	AUXI	Putative tyrosine-protein phosphatase auxilin	✓	✓
OG0017144	sp|Q9UNL2|SSRG_HUMAN	SSRG	Translocon-associated protein subunit gamma	✓	✓
OG0017227	sp|Q2V2M9|FHOD3_HUMAN	FHOD3	FH1/FH2 domain-containing protein 3	✓	✓
OG0017328	sp|Q29243|DAG1_PIG	DAG1	Dystroglycan	✓	✓
OG0017362	sp|Q13541|4EBP1_HUMAN	4EBP1	Eukaryotic translation initiation factor 4E-binding protein 1	✓	✓
OG0017420	sp|Q8WZ73|RFFL_HUMAN	RFFL	E3 ubiquitin-protein ligase rififylin	✓	✓
OG0017506	sp|F1QLY4|RORAA_DANRE	RORAA	Nuclear receptor ROR-alpha A	✓	✓
OG0017507	sp|Q6PBR7|RT63_DANRE	RT63	Ribosomal protein 63, mitochondrial	✓	✓
OG0017540	sp|Q91VH2|SNX9_MOUSE	SNX9	Sorting nexin-9	✓	✓
OG0017608	sp|Q70EL1|UBP54_HUMAN	UBP54	Inactive ubiquitin carboxyl-terminal hydrolase 54	✓	✓
OG0017615	sp|Q5VZK9|CARL1_HUMAN	CARL1	F-actin-uncapping protein LRRC16A	✓	✓
OG0017661	sp|P08551|NFL_MOUSE	NFL	Neurofilament light polypeptide	✓	✓
OG0017674	sp|O00750|P3C2B_HUMAN	P3C2B	Phosphatidylinositol 4-phosphate 3-kinase C2 domain-containing subunit beta	✓	✓
OG0017716	sp|Q99L20|GSTT3_MOUSE	GSTT3	Glutathione S-transferase theta-3	✓	✓
OG0017728	sp|Q5FWT1|FA98A_RAT	FA98A	Protein FAM98A	✓	✓
OG0017773	sp|Q02094|RHAG_HUMAN	RHAG	Ammonium transporter Rh type A	✓	✓
OG0017780	sp|C6FG12|NLRC5_ICTPU	NLRC5	Protein NLRC5	✓	✓
OG0017790	sp|Q4QY71|RSSA_SPAAU	RSSA	40S ribosomal protein SA	✓	✓
OG0017805	sp|O94901|SUN1_HUMAN	SUN1	SUN domain-containing protein 1	✓	✓
OG0017848	sp|Q6PE65|GPT2L_MOUSE	GPT2L	G patch domain-containing protein 2-like	✓	✓
OG0017874	sp|Q6P995|F171B_HUMAN	F171B	Protein FAM171B	✓	✓
OG0017989	sp|Q8BNU0|ARMC6_MOUSE	ARMC6	Armadillo repeat-containing protein 6	✓	✓
OG0017993	sp|Q1RMS0|CCSE1_BOVIN	CCSE1	Serine-rich coiled-coil domain-containing protein 1	✓	✓
OG0018039	sp|Q86XX4|FRAS1_HUMAN	FRAS1	Extracellular matrix protein FRAS1	✓	✓
OG0018053	sp|P42226|STAT6_HUMAN	STAT6	Signal transducer and activator of transcription 6	✓	✓
OG0018058	sp|P14316|IRF2_HUMAN	IRF2	Interferon regulatory factor 2	✓	✓
OG0018067	sp|O88998|NOE1_MOUSE	NOE1	Noelin	✓	✓
OG0018101	sp|Q8NDA8|MROH1_HUMAN	MROH1	Maestro heat-like repeat-containing protein family member 1	✓	✓
OG0018119	sp|Q96EP0|RNF31_HUMAN	RNF31	E3 ubiquitin-protein ligase RNF31	✓	✓
OG0018131	sp|Q5TEA3|CT194_HUMAN	CT194	Uncharacterized protein C20orf194	✓	✓
OG0018134	sp|Q8IY37|DHX37_HUMAN	DHX37	Probable ATP-dependent RNA helicase DHX37	✓	✓
OG0018153	sp|Q6DG38|GPAT3_DANRE	GPAT3	Glycerol-3-phosphate acyltransferase 3	✓	✓
OG0018190	sp|O15534|PER1_HUMAN	PER1	Period circadian protein homolog 1	✓	✓
OG0018191	sp|B0R0T1|VWA8_DANRE	VWA8	von Willebrand factor A domain-containing protein 8	✓	✓
OG0018217	sp|Q8R143|PTTG_MOUSE	PTTG	Pituitary tumor-transforming gene 1 protein-interacting protein	✓	✓
OG0018248	sp|Q9DCP2|S38A3_MOUSE	S38A3	Sodium-coupled neutral amino acid transporter 3	✓	✓
OG0018271	sp|Q08BZ4|MDH1B_DANRE	MDH1B	Putative malate dehydrogenase 1B	✓	✓
OG0018278	sp|Q5BJJ8|RM51_DANRE	RM51	39S ribosomal protein L51, mitochondrial	✓	✓
OG0018298	sp|Q3ZBG9|PLS2_BOVIN	PLS2	Phospholipid scramblase 2	✓	✓
OG0018342	sp|Q80YR9|R12BA_MOUSE	R12BA	RNA-binding protein 12B-A	✓	✓
OG0018389	sp|P30043|BLVRB_HUMAN	BLVRB	Flavin reductase (NADPH)	✓	✓
OG0018392	sp|O08839|BIN1_RAT	BIN1	Myc box-dependent-interacting protein 1	✓	✓
OG0018425	sp|Q6ZUT9|DEN5B_HUMAN	DEN5B	DENN domain-containing protein 5B	✓	✓
OG0018750	sp|Q503V0|CHMP6_DANRE	CHMP6	Charged multivesicular body protein 6	✓	✓
OG0018792	sp|Q98902|L1CAM_TAKRU	L1CAM	Neural cell adhesion molecule L1	✓	✓
OG0018794	sp|Q5R414|CYFP2_PONAB	CYFP2	Cytoplasmic FMR1-interacting protein 2	✓	✓
OG0018804	sp|P18652|KS6AA_CHICK	KS6AA	Ribosomal protein S6 kinase 2 alpha	✓	✓
OG0018879	sp|Q498W5|T198B_DANRE	T198B	Transmembrane protein 198-B	✓	✓
OG0018914	sp|Q805B4|TISDB_XENLA	TISDB	mRNA decay activator protein ZFP36L2-B	✓	✓
OG0018915	sp|Q15842|KCNJ8_HUMAN	KCNJ8	ATP-sensitive inward rectifier potassium channel 8	✓	✓
OG0018947	sp|Q6GUF4|FBP1L_XENTR	FBP1L	Formin-binding protein 1-like	✓	✓
OG0018965	sp|P50241|ESR1_ORYLA	ESR1	Estrogen receptor	✓	✓
OG0018995	sp|Q9CQJ1|HIG2A_MOUSE	HIG2A	HIG1 domain family member 2A	✓	✓
OG0019009	sp|Q8K3I9|GLCI1_MOUSE	GLCI1	Glucocorticoid-induced transcript 1 protein	✓	✓
OG0019063	sp|Q8R0A6|VTM2A_MOUSE	VTM2A	V-set and transmembrane domain-containing protein 2A	✓	✓
OG0019077	sp|Q91ZI0|CELR3_MOUSE	CELR3	Cadherin EGF LAG seven-pass G-type receptor 3	✓	✓
OG0019083	sp|P35565|CALX_RAT	CALX	Calnexin	✓	✓
OG0019100	sp|P62823|RAB3C_MOUSE	RAB3C	Ras-related protein Rab-3C	✓	✓
OG0019162	sp|P08887|IL6RA_HUMAN	IL6RA	Interleukin-6 receptor subunit alpha	✓	✓
OG0019224	sp|O70439|STX7_MOUSE	STX7	Syntaxin-7	✓	✓
OG0019240	sp|Q20A00|DDT4L_ONCMY	DDT4L	DNA damage-inducible transcript 4-like protein	✓	✓
OG0019246	sp|P26187|MGMT_MOUSE	MGMT	Methylated-DNA--protein-cysteine methyltransferase	✓	✓
OG0019254	sp|Q91WA3|HDA11_MOUSE	HDA11	Histone deacetylase 11	✓	✓
OG0019264	sp|Q6DHN3|TM2D2_DANRE	TM2D2	TM2 domain-containing protein 2	✓	✓
OG0019334	sp|E7FA21|SMR8A_DANRE	SMR8A	Guanine nucleotide exchange protein smcr8a	✓	✓
OG0019351	sp|Q8IVU3|HERC6_HUMAN	HERC6	Probable E3 ubiquitin-protein ligase HERC6	✓	✓
OG0019435	sp|Q9NR96|TLR9_HUMAN	TLR9	Toll-like receptor 9	✓	✓
OG0019437	sp|P16617|PGK1_RAT	PGK1	Phosphoglycerate kinase 1	✓	✓
OG0019439	sp|Q5R4J5|SYT1_PONAB	SYT1	Synaptotagmin-1	✓	✓
OG0019487	sp|Q7Z6I6|RHG30_HUMAN	RHG30	Rho GTPase-activating protein 30	✓	✓
OG0019502	sp|Q90Y90|KREM1_XENLA	KREM1	Kremen protein 1	✓	✓
OG0019525	sp|A8MWY0|K132L_HUMAN	K132L	UPF0577 protein KIAA1324-like	✓	✓
OG0019623	sp|D3ZGB1|NFAT5_RAT	NFAT5	Nuclear factor of activated T-cells 5	✓	✓
OG0019655	sp|Q8HYS5|MCL1_CANLF	MCL1	Induced myeloid leukemia cell differentiation protein Mcl-1 homolog	✓	✓
OG0019664	sp|P79747|IOD2_FUNHE	IOD2	Type II iodothyronine deiodinase	✓	✓
OG0019677	sp|Q3U7R1|ESYT1_MOUSE	ESYT1	Extended synaptotagmin-1	✓	✓
OG0019722	sp|Q0KL00|PIEZ1_RAT	PIEZ1	Piezo-type mechanosensitive ion channel component 1	✓	✓
OG0019739	sp|Q8BVA2|TM222_MOUSE	TM222	Transmembrane protein 222	✓	✓
OG0019771	sp|Q6ZPJ3|UBE2O_MOUSE	UBE2O	(E3-independent) E2 ubiquitin-conjugating enzyme UBE2O	✓	✓
OG0019793	sp|Q9Y5B8|NDK7_HUMAN	NDK7	Nucleoside diphosphate kinase 7	✓	✓
OG0019807	sp|Q6QZN6|DACT1_DANRE	DACT1	Dapper homolog 1	✓	✓
OG0019810	sp|Q8BHD4|FRMD3_MOUSE	FRMD3	FERM domain-containing protein 3	✓	✓
OG0019819	sp|Q9Y603|ETV7_HUMAN	ETV7	Transcription factor ETV7	✓	✓
OG0019876	sp|Q64338|PDE1C_MOUSE	PDE1C	Calcium/calmodulin-dependent 3',5'-cyclic nucleotide phosphodiesterase 1C	✓	✓
OG0019908	sp|P59268|ZDHC9_MOUSE	ZDHC9	Palmitoyltransferase ZDHHC9	✓	✓
OG0019966	sp|Q8NF64|ZMIZ2_HUMAN	ZMIZ2	Zinc finger MIZ domain-containing protein 2	✓	✓
OG0020068	sp|Q0VF96|CGNL1_HUMAN	CGNL1	Cingulin-like protein 1	✓	✓
OG0020095	sp|O13018|OPSO_SALSA	OPSO	Vertebrate ancient opsin	✓	✓
OG0020140	sp|Q1LWB0|TXB1A_DANRE	TXB1A	Tax1-binding protein 1 homolog A	✓	✓
OG0020144	sp|P07323|ENOG_RAT	ENOG	Gamma-enolase	✓	✓
OG0020150	sp|D3ZSI8|PI51A_RAT	PI51A	Phosphatidylinositol 4-phosphate 5-kinase type-1 alpha	✓	✓
OG0020340	sp|Q9Y4B6|DCAF1_HUMAN	DCAF1	DDB1- and CUL4-associated factor 1	✓	✓
OG0020360	sp|Q802Y8|ZB16A_DANRE	ZB16A	Zinc finger and BTB domain-containing protein 16-A	✓	✓
OG0020403	sp|Q6PE87|CF206_MOUSE	CF206	Cilia- and flagella-associated protein 206	✓	✓
OG0020469	sp|A1L3G4|TM241_XENLA	TM241	Transmembrane protein 241	✓	✓
OG0020487	sp|P55199|ELL_HUMAN	ELL	RNA polymerase II elongation factor ELL	✓	✓
OG0020509	sp|O43734|CIKS_HUMAN	CIKS	Adapter protein CIKS	✓	✓
OG0020519	sp|P90703|RLA2_BRUMA	RLA2	60S acidic ribosomal protein P2	✓	✓
OG0020540	sp|Q8BHY3|ANO1_MOUSE	ANO1	Anoctamin-1	✓	✓
OG0020549	sp|P11748|HBA_THUTH	HBA	Hemoglobin subunit alpha	✓	✓
OG0020663	sp|Q58EG2|ERLN1_DANRE	ERLN1	Erlin-1	✓	✓
OG0020693	sp|Q8IZS8|CA2D3_HUMAN	CA2D3	Voltage-dependent calcium channel subunit alpha-2/delta-3	✓	✓
OG0020721	sp|Q14686|NCOA6_HUMAN	NCOA6	Nuclear receptor coactivator 6	✓	✓
OG0020725	sp|O15075|DCLK1_HUMAN	DCLK1	Serine/threonine-protein kinase DCLK1	✓	✓
OG0020791	sp|Q8R0N9|ZDHC1_MOUSE	ZDHC1	Probable palmitoyltransferase ZDHHC1	✓	✓
OG0020799	sp|Q15147|PLCB4_HUMAN	PLCB4	1-phosphatidylinositol 4,5-bisphosphate phosphodiesterase beta-4	✓	✓
OG0020808	sp|Q2KIY1|PXMP2_BOVIN	PXMP2	Peroxisomal membrane protein 2	✓	✓
OG0020911	sp|P49915|GUAA_HUMAN	GUAA	GMP synthase [glutamine-hydrolyzing]	✓	✓
OG0020923	sp|Q96PQ7|KLHL5_HUMAN	KLHL5	Kelch-like protein 5	✓	✓
OG0020947	sp|Q8K387|UBP45_MOUSE	UBP45	Ubiquitin carboxyl-terminal hydrolase 45	✓	✓
OG0020976	sp|Q14693|LPIN1_HUMAN	LPIN1	Phosphatidate phosphatase LPIN1	✓	✓
OG0020978	sp|Q96Q05|TPPC9_HUMAN	TPPC9	Trafficking protein particle complex subunit 9	✓	✓
OG0020998	sp|F1PLN3|FTO_CANLF	FTO	Alpha-ketoglutarate-dependent dioxygenase FTO	✓	✓
OG0021097	sp|Q0IIG5|PFKAM_BOVIN	PFKAM	ATP-dependent 6-phosphofructokinase, muscle type	✓	✓
OG0021098	sp|Q5E988|RS5_BOVIN	RS5	40S ribosomal protein S5	✓	✓
OG0021134	sp|Q8R239|TM268_MOUSE	TM268	Transmembrane protein 268	✓	✓
OG0021140	sp|Q27954|COPA_BOVIN	COPA	Coatomer subunit alpha	✓	✓
OG0021156	sp|P02385|RL4B_XENLA	RL4B	60S ribosomal protein L4-B	✓	✓
OG0021166	sp|Q7ZT42|SND1_DANRE	SND1	Staphylococcal nuclease domain-containing protein 1	✓	✓
OG0021168	sp|O55131|SEPT7_MOUSE	2020-09-07	Septin-7	✓	✓
OG0021180	sp|Q8BJA3|HMBX1_MOUSE	HMBX1	Homeobox-containing protein 1	✓	✓
OG0021181	sp|Q7SY06|HACD3_DANRE	HACD3	Very-long-chain (3R)-3-hydroxyacyl-CoA dehydratase	✓	✓
OG0021183	sp|Q53H80|AKIR2_HUMAN	AKIR2	Akirin-2	✓	✓
OG0021197	sp|Q9JKW0|AR6P1_MOUSE	AR6P1	ADP-ribosylation factor-like protein 6-interacting protein 1	✓	✓
OG0021255	sp|Q8K221|ARFP2_MOUSE	ARFP2	Arfaptin-2	✓	✓
OG0021342	sp|O70377|SNP23_RAT	SNP23	Synaptosomal-associated protein 23	✓	✓
OG0021344	sp|Q5ZMR3|PCMD1_CHICK	PCMD1	Protein-L-isoaspartate O-methyltransferase domain-containing protein 1	✓	✓
OG0021347	sp|Q3UE17|MEX3D_MOUSE	MEX3D	RNA-binding protein MEX3D	✓	✓
OG0021408	sp|Q15208|STK38_HUMAN	STK38	Serine/threonine-protein kinase 38	✓	✓
OG0021425	sp|O00305|CACB4_HUMAN	CACB4	Voltage-dependent L-type calcium channel subunit beta-4	✓	✓
OG0021482	sp|P35400|GRM7_RAT	GRM7	Metabotropic glutamate receptor 7	✓	✓
OG0021487	sp|Q0D2I5|IFFO1_HUMAN	IFFO1	Intermediate filament family orphan 1	✓	✓
OG0021519	sp|Q8BFQ9|KLH42_MOUSE	KLH42	Kelch-like protein 42	✓	✓
OG0021537	sp|C3KHF2|UBL4A_ANOFI	UBL4A	Ubiquitin-like protein 4A	✓	✓
OG0021553	sp|A8Y5U1|CE051_DANRE	CE051	UPF0600 protein C5orf51 homolog	✓	✓
OG0021573	sp|P16257|TSPO_RAT	TSPO	Translocator protein	✓	✓
OG0021576	sp|Q8N9I9|DTX3_HUMAN	DTX3	Probable E3 ubiquitin-protein ligase DTX3	✓	✓
OG0021609	sp|Q6GMK0|MGT4B_DANRE	MGT4B	Alpha-1,3-mannosyl-glycoprotein 4-beta-N-acetylglucosaminyltransferase B	✓	✓
OG0021613	sp|O00451|GFRA2_HUMAN	GFRA2	GDNF family receptor alpha-2	✓	✓
OG0021625	sp|Q9R1M7|NMD3A_RAT	NMD3A	Glutamate receptor ionotropic, NMDA 3A	✓	✓
OG0021723	sp|Q98931|LRP8_CHICK	LRP8	Low-density lipoprotein receptor-related protein 8	✓	✓
OG0021752	sp|Q80V85|TRI62_MOUSE	TRI62	E3 ubiquitin-protein ligase TRIM62	✓	✓
OG0021890	sp|Q8BIG7|CMTD1_MOUSE	CMTD1	Catechol O-methyltransferase domain-containing protein 1	✓	✓
OG0021922	sp|P41134|ID1_HUMAN	ID1	DNA-binding protein inhibitor ID-1	✓	✓
OG0021999	sp|A7YT82|NMT2_DANRE	NMT2	Glycylpeptide N-tetradecanoyltransferase 2	✓	✓
OG0022008	sp|P15205|MAP1B_RAT	MAP1B	Microtubule-associated protein 1B	✓	✓
OG0022050	sp|A2AJ88|PLPL7_MOUSE	PLPL7	Patatin-like phospholipase domain-containing protein 7	✓	✓
OG0022088	sp|Q6KAS7|ZN521_MOUSE	ZN521	Zinc finger protein 521	✓	✓
OG0022102	sp|Q14094|CCNI_HUMAN	CCNI	Cyclin-I	✓	✓
OG0022103	sp|Q02440|MYO5A_CHICK	MYO5A	Unconventional myosin-Va	✓	✓
OG0022187	sp|A9C3P0|MLEC_DANRE	MLEC	Malectin	✓	✓
OG0022192	sp|A7E3W5|SNG2_BOVIN	SNG2	Synaptogyrin-2	✓	✓
OG0022241	sp|O43741|AAKB2_HUMAN	AAKB2	5'-AMP-activated protein kinase subunit beta-2	✓	✓
OG0022270	sp|Q0ZM14|PCD15_CHICK	PCD15	Protocadherin-15	✓	✓
OG0022287	sp|O42197|B2MG_ICTPU	B2MG	Beta-2-microglobulin	✓	✓
OG0022297	sp|Q9JMC3|DNJA4_MOUSE	DNJA4	DnaJ homolog subfamily A member 4	✓	✓
OG0022323	sp|Q90YR4|RS10_ICTPU	RS10	40S ribosomal protein S10	✓	✓
OG0022736	sp|A1A5C7|S22AN_HUMAN	S22AN	Solute carrier family 22 member 23	✓	✓
OG0022748	sp|Q3U1V8|M3K9_MOUSE	M3K9	Mitogen-activated protein kinase kinase kinase 9	✓	✓
OG0022822	sp|Q9NYT6|ZN226_HUMAN	ZN226	Zinc finger protein 226	✓	✓
OG0022828	sp|Q9Z1K7|APCL_MOUSE	APCL	Adenomatous polyposis coli protein 2	✓	✓
OG0022838	sp|Q5EB14|SWET1_DANRE	SWET1	Sugar transporter SWEET1	✓	✓
OG0022923	sp|Q86VZ4|LRP11_HUMAN	LRP11	Low-density lipoprotein receptor-related protein 11	✓	✓
OG0023002	sp|O35274|NEB2_RAT	NEB2	Neurabin-2	✓	✓
OG0023014	sp|Q60HH8|AL3A2_MACFA	AL3A2	Aldehyde dehydrogenase family 3 member A2	✓	✓
OG0023039	sp|Q96M96|FGD4_HUMAN	FGD4	FYVE, RhoGEF and PH domain-containing protein 4	✓	✓
OG0023066	sp|Q8R508|FAT3_RAT	FAT3	Protocadherin Fat 3	✓	✓
OG0023100	sp|Q52KG5|KI26A_MOUSE	KI26A	Kinesin-like protein KIF26A	✓	✓
OG0023106	sp|Q0P448|DPCD_DANRE	DPCD	Protein DPCD	✓	✓
OG0023110	sp|Q5RBL0|YIPF1_PONAB	YIPF1	Protein YIPF1	✓	✓
OG0023111	sp|P34926|MAP1A_RAT	MAP1A	Microtubule-associated protein 1A	✓	✓
OG0023172	sp|A1L2T6|ZCHC7_XENLA	ZCHC7	Zinc finger CCHC domain-containing protein 7	✓	✓
OG0023180	sp|Q68FE7|T151B_MOUSE	T151B	Transmembrane protein 151B	✓	✓
OG0023209	sp|H2M146|FA53B_ORYLA	FA53B	Protein FAM53B	✓	✓
OG0023248	sp|O57415|RREB1_CHICK	RREB1	Ras-responsive element-binding protein 1	✓	✓
OG0023276	sp|Q7T352|TM263_DANRE	TM263	Transmembrane protein 263	✓	✓
OG0023293	sp|Q1LXE6|TT39C_DANRE	TT39C	Tetratricopeptide repeat protein 39C	✓	✓
OG0023300	sp|Q2NKS2|COX16_BOVIN	COX16	Cytochrome c oxidase assembly protein COX16 homolog, mitochondrial	✓	✓
OG0023303	sp|P47775|GPR12_HUMAN	GPR12	G-protein coupled receptor 12	✓	✓
OG0023344	sp|Q3U5Q7|CMPK2_MOUSE	CMPK2	UMP-CMP kinase 2, mitochondrial	✓	✓
OG0023363	sp|Q9GZS0|DNAI2_HUMAN	DNAI2	Dynein intermediate chain 2, axonemal	✓	✓
OG0023373	sp|A1L1R6|ZN423_DANRE	ZN423	Zinc finger protein 423	✓	✓
OG0023401	sp|Q99KW3|TARA_MOUSE	TARA	TRIO and F-actin-binding protein	✓	✓
OG0023431	sp|Q3ULB5|PAK6_MOUSE	PAK6	Serine/threonine-protein kinase PAK 6	✓	✓
OG0023451	sp|Q7TMB0|PLPR3_RAT	PLPR3	Phospholipid phosphatase-related protein type 3	✓	✓
OG0023480	sp|Q502J7|DCTN6_DANRE	DCTN6	Dynactin subunit 6	✓	✓
OG0023490	sp|Q6ZZY0|CRY1_SYLBO	CRY1	Cryptochrome-1	✓	✓
OG0023584	sp|Q9JJ19|NHRF1_RAT	NHRF1	Na(+)/H(+) exchange regulatory cofactor NHE-RF1	✓	✓
OG0023589	sp|Q5RGQ8|T200A_DANRE	T200A	Transmembrane protein 200A	✓	✓
OG0023646	sp|Q9UHF7|TRPS1_HUMAN	TRPS1	Zinc finger transcription factor Trps1	✓	✓
OG0023697	sp|B5DF41|SNPH_RAT	SNPH	Syntaphilin	✓	✓
OG0023700	sp|Q4V7Q8|TM220_XENLA	TM220	Transmembrane protein 220	✓	✓
OG0023718	sp|Q66L49|SCMC1_DANRE	SCMC1	Calcium-binding mitochondrial carrier protein SCaMC-1	✓	✓
OG0023736	sp|Q9D1X9|TM50B_MOUSE	TM50B	Transmembrane protein 50B	✓	✓
OG0023754	sp|Q5CAZ6|B3GA2_CANLF	B3GA2	Galactosylgalactosylxylosylprotein 3-beta-glucuronosyltransferase 2	✓	✓
OG0023780	sp|Q6UZF7|RL35_HIPCM	RL35	60S ribosomal protein L35	✓	✓
OG0023855	sp|P61265|STX1B_RAT	STX1B	Syntaxin-1B	✓	✓
OG0023865	sp|Q96RV3|PCX1_HUMAN	PCX1	Pecanex-like protein 1	✓	✓
OG0023891	sp|P40222|TXLNA_HUMAN	TXLNA	Alpha-taxilin	✓	✓
OG0023935	sp|Q4W5Z4|DNM3A_CHICK	DNM3A	DNA (cytosine-5)-methyltransferase 3A	✓	✓
OG0023954	sp|Q68EL6|NFIL3_DANRE	NFIL3	Nuclear factor interleukin-3-regulated protein	✓	✓
OG0023969	sp|Q4QRD7|F110B_DANRE	F110B	Protein FAM110B	✓	✓
OG0023993	sp|Q99PI5|LPIN2_MOUSE	LPIN2	Phosphatidate phosphatase LPIN2	✓	✓
OG0023994	sp|Q90YV7|RL11_ICTPU	RL11	60S ribosomal protein L11	✓	✓
OG0024089	sp|Q8R189|PAQRA_MOUSE	PAQRA	Monocyte to macrophage differentiation factor 2	✓	✓
OG0024095	sp|Q8BXJ9|TMM62_MOUSE	TMM62	Transmembrane protein 62	✓	✓
OG0024113	sp|Q5F407|MGT4A_CHICK	MGT4A	Alpha-1,3-mannosyl-glycoprotein 4-beta-N-acetylglucosaminyltransferase A	✓	✓
OG0024132	sp|O88491|NSD1_MOUSE	NSD1	Histone-lysine N-methyltransferase, H3 lysine-36 and H4 lysine-20 specific	✓	✓
OG0024170	sp|P0CF95|BICL1_DANRE	BICL1	BICD family-like cargo adapter 1	✓	✓
OG0024174	sp|Q29099|PTBP1_PIG	PTBP1	Polypyrimidine tract-binding protein 1	✓	✓
OG0024190	sp|Q6P0Q8|MAST2_HUMAN	MAST2	Microtubule-associated serine/threonine-protein kinase 2	✓	✓
OG0024202	sp|Q9ER65|CSTN2_MOUSE	CSTN2	Calsyntenin-2	✓	✓
OG0024222	sp|A5D6V4|TM17B_DANRE	TM17B	Transmembrane protein 17B	✓	✓
OG0024225	sp|Q1HKZ5|M3K13_MOUSE	M3K13	Mitogen-activated protein kinase kinase kinase 13	✓	✓
OG0024279	sp|Q7T3E4|DBR1_DANRE	DBR1	Lariat debranching enzyme	✓	✓
OG0024293	sp|Q8R3P2|DTX2_MOUSE	DTX2	Probable E3 ubiquitin-protein ligase DTX2	✓	✓
OG0024340	sp|Q6DRC3|CF298_DANRE	CF298	Cilia- and flagella-associated protein 298	✓	✓
OG0024347	sp|Q9JHW0|PSB7_RAT	PSB7	Proteasome subunit beta type-7	✓	✓
OG0024369	sp|Q90YT6|RL32_ICTPU	RL32	60S ribosomal protein L32	✓	✓
OG0024449	sp|Q9BYK8|HELZ2_HUMAN	HELZ2	Helicase with zinc finger domain 2	✓	✓
OG0024521	sp|Q8IWV7|UBR1_HUMAN	UBR1	E3 ubiquitin-protein ligase UBR1	✓	✓
OG0024550	sp|P41158|ELK4_MOUSE	ELK4	ETS domain-containing protein Elk-4	✓	✓
OG0024642	sp|P83456|PPB_GADMO	PPB	Alkaline phosphatase	✓	✓
OG0024667	sp|P47749|PAR1_XENLA	PAR1	Proteinase-activated receptor 1	✓	✓
OG0024703	sp|P80370|DLK1_HUMAN	DLK1	Protein delta homolog 1	✓	✓
OG0024708	sp|Q5T5C0|STXB5_HUMAN	STXB5	Syntaxin-binding protein 5	✓	✓
OG0024748	sp|P55327|TPD52_HUMAN	TPD52	Tumor protein D52	✓	✓
OG0024777	sp|O14529|CUX2_HUMAN	CUX2	Homeobox protein cut-like 2	✓	✓
OG0024786	sp|Q9P267|MBD5_HUMAN	MBD5	Methyl-CpG-binding domain protein 5	✓	✓
OG0024787	sp|Q8IX12|CCAR1_HUMAN	CCAR1	Cell division cycle and apoptosis regulator protein 1	✓	✓
OG0024794	sp|Q5QJU3|ACER2_HUMAN	ACER2	Alkaline ceramidase 2	✓	✓
OG0024807	sp|Q6NZL0|SOGA3_MOUSE	SOGA3	Protein SOGA3	✓	✓
OG0024852	sp|Q1LVZ2|MARH2_DANRE	MARH2	E3 ubiquitin-protein ligase MARCH2	✓	✓
OG0024853	sp|P11602|LIPL_CHICK	LIPL	Lipoprotein lipase	✓	✓
OG0024868	sp|A6QPT7|ERAP2_BOVIN	ERAP2	Endoplasmic reticulum aminopeptidase 2	✓	✓
OG0024871	sp|Q9Y2T3|GUAD_HUMAN	GUAD	Guanine deaminase	✓	✓
OG0024903	sp|Q5RCM6|SOCS6_PONAB	SOCS6	Suppressor of cytokine signaling 6	✓	✓
OG0025021	sp|O88466|ZN106_MOUSE	ZN106	Zinc finger protein 106	✓	✓
OG0025031	sp|Q07891|TFR1_CRIGR	TFR1	Transferrin receptor protein 1	✓	✓
OG0025062	sp|O95478|NSA2_HUMAN	NSA2	Ribosome biogenesis protein NSA2 homolog	✓	✓
OG0025103	sp|Q9C0K0|BC11B_HUMAN	BC11B	B-cell lymphoma/leukemia 11B	✓	✓
OG0025150	sp|Q8N4B1|SESQ1_HUMAN	SESQ1	Sesquipedalian-1	✓	✓
OG0025187	sp|Q9BZI7|REN3B_HUMAN	REN3B	Regulator of nonsense transcripts 3B	✓	✓
OG0025312	sp|Q8N608|DPP10_HUMAN	DPP10	Inactive dipeptidyl peptidase 10	✓	✓
OG0025352	sp|Q802Y8|ZB16A_DANRE	ZB16A	Zinc finger and BTB domain-containing protein 16-A	✓	✓
OG0025403	sp|Q9W6I1|RBPS2_CHICK	RBPS2	RNA-binding protein with multiple splicing 2	✓	✓
OG0025407	sp|Q8TDX6|CGAT1_HUMAN	CGAT1	Chondroitin sulfate N-acetylgalactosaminyltransferase 1	✓	✓
OG0025468	sp|Q5ZK62|ACAP2_CHICK	ACAP2	Arf-GAP with coiled-coil, ANK repeat and PH domain-containing protein 2	✓	✓
OG0025475	sp|A3KPL7|T170A_DANRE	T170A	Transmembrane protein 170A	✓	✓
OG0025506	sp|O15397|IPO8_HUMAN	IPO8	Importin-8	✓	✓
OG0025514	sp|Q9HCJ2|LRC4C_HUMAN	LRC4C	Leucine-rich repeat-containing protein 4C	✓	✓
OG0025520	sp|Q9Y3Q4|HCN4_HUMAN	HCN4	Potassium/sodium hyperpolarization-activated cyclic nucleotide-gated channel 4	✓	✓
OG0025525	sp|P28324|ELK4_HUMAN	ELK4	ETS domain-containing protein Elk-4	✓	✓
OG0025621	sp|Q9NZZ3|CHMP5_HUMAN	CHMP5	Charged multivesicular body protein 5	✓	✓
OG0025655	sp|P58390|KCNN2_MOUSE	KCNN2	Small conductance calcium-activated potassium channel protein 2	✓	✓
OG0025677	sp|Q52PJ5|DPYL3_DANRE	DPYL3	Dihydropyrimidinase-related protein 3	✓	✓
OG0025748	sp|Q9JHR9|NRIP2_MOUSE	NRIP2	Nuclear receptor-interacting protein 2	✓	✓
OG0025870	sp|A4QNX3|CF089_DANRE	CF089	Bombesin receptor-activated protein C6orf89 homolog	✓	✓
OG0025883	sp|F1R4C4|PIS4A_DANRE	PIS4A	E3 SUMO-protein ligase PIAS4-A	✓	✓
OG0025892	sp|Q8IZT8|HS3S5_HUMAN	HS3S5	Heparan sulfate glucosamine 3-O-sulfotransferase 5	✓	✓
OG0025943	sp|Q96ME7|ZN512_HUMAN	ZN512	Zinc finger protein 512	✓	✓
OG0025958	sp|O42409|GFI1B_CHICK	GFI1B	Zinc finger protein Gfi-1b	✓	✓
OG0025980	sp|Q1LXK4|M10B1_DANRE	M10B1	Putative helicase mov-10-B.1	✓	✓
OG0025993	sp|Q7T163|KDISB_DANRE	KDISB	Kinase D-interacting substrate of 220 kDa B	✓	✓
OG0026053	sp|P97429|ANXA4_MOUSE	ANXA4	Annexin A4	✓	✓
OG0026107	sp|Q6PA06|ATLA2_MOUSE	ATLA2	Atlastin-2	✓	✓
OG0026190	sp|Q9JHU4|DYHC1_MOUSE	DYHC1	Cytoplasmic dynein 1 heavy chain 1	✓	✓
OG0026201	sp|Q9WVE8|PACN2_MOUSE	PACN2	Protein kinase C and casein kinase substrate in neurons protein 2	✓	✓
OG0026204	sp|P97371|PSME1_MOUSE	PSME1	Proteasome activator complex subunit 1	✓	✓
OG0026209	sp|M0RAS4|IGS21_RAT	IGS21	Immunoglobulin superfamily member 21	✓	✓
OG0026265	sp|Q6P9X4|TP4A2_RAT	TP4A2	Protein tyrosine phosphatase type IVA 2	✓	✓
OG0026317	sp|Q6NUT7|SORT1_DANRE	SORT1	Sortilin	✓	✓
OG0026351	sp|Q9NW15|ANO10_HUMAN	ANO10	Anoctamin-10	✓	✓
OG0026397	sp|P28907|CD38_HUMAN	CD38	ADP-ribosyl cyclase/cyclic ADP-ribose hydrolase 1	✓	✓
OG0026415	sp|Q5DU28|PCX2_MOUSE	PCX2	Pecanex-like protein 2	✓	✓
OG0026458	sp|Q7TN98|CPEB4_MOUSE	CPEB4	Cytoplasmic polyadenylation element-binding protein 4	✓	✓
OG0026600	sp|Q8AVT9|AR1AA_XENLA	AR1AA	Actin-related protein 2/3 complex subunit 1A-A	✓	✓
OG0026622	sp|O57478|HEMH_XENLA	HEMH	Ferrochelatase, mitochondrial	✓	✓
OG0026640	sp|A2RU30|TESP1_HUMAN	TESP1	Protein TESPA1	✓	✓
OG0026654	sp|Q9R1L5|MAST1_MOUSE	MAST1	Microtubule-associated serine/threonine-protein kinase 1	✓	✓
OG0026669	sp|P35331|NRCAM_CHICK	NRCAM	Neuronal cell adhesion molecule	✓	✓
OG0026672	sp|F4JTS8|NOV_ARATH	NOV	Protein NO VEIN	✓	✓
OG0026714	sp|Q6P4T1|SNX19_MOUSE	SNX19	Sorting nexin-19	✓	✓
OG0026740	sp|Q5SRE5|NU188_HUMAN	NU188	Nucleoporin NUP188 homolog	✓	✓
OG0026747	sp|Q7JJ13|BRD2_MOUSE	BRD2	Bromodomain-containing protein 2	✓	✓
OG0026755	sp|Q9I9A7|CDT1_XENLA	CDT1	DNA replication factor Cdt1	✓	✓
OG0026773	sp|Q5BL31|ILRUN_DANRE	ILRUN	Protein ILRUN	✓	✓
OG0026784	sp|Q5JUQ0|FA78A_HUMAN	FA78A	Protein FAM78A	✓	✓
OG0026801	sp|Q5ZHP7|EAF2_CHICK	EAF2	ELL-associated factor 2	✓	✓
OG0026817	sp|Q8WUR0|CS012_MOUSE	CS012	Protein C19orf12 homolog	✓	✓
OG0026887	sp|Q32KH5|GALNS_CANLF	GALNS	N-acetylgalactosamine-6-sulfatase	✓	✓
OG0026919	sp|Q8QFP8|LIMK1_CHICK	LIMK1	LIM domain kinase 1	✓	✓
OG0026942	sp|G3H0N9|DNJB9_CRIGR	DNJB9	DnaJ homolog subfamily B member 9	✓	✓
OG0026985	sp|A2VDT1|TP4A3_BOVIN	TP4A3	Protein tyrosine phosphatase type IVA 3	✓	✓
OG0027028	sp|Q9NY97|B3GN2_HUMAN	B3GN2	N-acetyllactosaminide beta-1,3-N-acetylglucosaminyltransferase 2	✓	✓
OG0027033	sp|A0T2N3|APJB_DANRE	APJB	Apelin receptor B	✓	✓
OG0027067	sp|Q90Z08|U119B_DANRE	U119B	Protein unc-119 homolog B	✓	✓
OG0027071	sp|Q9NRY5|F1142_HUMAN	F1142	Protein FAM114A2	✓	✓
OG0027072	sp|Q5RCY9|SCAM4_PONAB	SCAM4	Secretory carrier-associated membrane protein 4	✓	✓
OG0027102	sp|P27105|STOM_HUMAN	STOM	Erythrocyte band 7 integral membrane protein	✓	✓
OG0027156	sp|Q9Y487|VPP2_HUMAN	VPP2	V-type proton ATPase 116 kDa subunit a isoform 2	✓	✓
OG0027741	sp|Q2YDR3|IMPA3_DANRE	IMPA3	Inositol monophosphatase 3	✓	✓
OG0027753	sp|Q6PC93|NMNA2_DANRE	NMNA2	Nicotinamide/nicotinic acid mononucleotide adenylyltransferase 2	✓	✓
OG0027773	sp|Q6NYK8|MARH5_DANRE	MARH5	E3 ubiquitin-protein ligase MARCH5	✓	✓
OG0027841	sp|A9JRE2|MTNA_DANRE	MTNA	Methylthioribose-1-phosphate isomerase	✓	✓
OG0027856	sp|O00221|IKBE_HUMAN	IKBE	NF-kappa-B inhibitor epsilon	✓	✓
OG0027873	sp|Q8JFV4|HTR5A_DANRE	HTR5A	HEAT repeat-containing protein 5A	✓	✓
OG0027976	sp|Q9C0H5|RHG39_HUMAN	RHG39	Rho GTPase-activating protein 39	✓	✓
OG0028011	sp|Q9Y6U7|RN215_HUMAN	RN215	RING finger protein 215	✓	✓
OG0028109	sp|P12429|ANXA3_HUMAN	ANXA3	Annexin A3	✓	✓
OG0028110	sp|Q9YHU0|CTBP1_XENLA	CTBP1	C-terminal-binding protein 1	✓	✓
OG0028113	sp|P55197|AF10_HUMAN	AF10	Protein AF-10	✓	✓
OG0028140	sp|Q9UHD8|SEPT9_HUMAN	2020-09-09	Septin-9	✓	✓
OG0028203	sp|Q90512|ODO2_TAKRU	ODO2	Dihydrolipoyllysine-residue succinyltransferase component of 2-oxoglutarate dehydrogenase complex, mitochondrial (Fragment)	✓	✓
OG0028252	sp|O60673|REV3L_HUMAN	REV3L	DNA polymerase zeta catalytic subunit	✓	✓
OG0028263	sp|Q8BH61|F13A_MOUSE	F13A	Coagulation factor XIII A chain	✓	✓
OG0028292	sp|Q69Z38|PEAK1_MOUSE	PEAK1	Inactive tyrosine-protein kinase PEAK1	✓	✓
OG0028302	sp|Q8BXK8|AGAP1_MOUSE	AGAP1	Arf-GAP with GTPase, ANK repeat and PH domain-containing protein 1	✓	✓
OG0028331	sp|Q9PTM5|KCAB2_XENLA	KCAB2	Voltage-gated potassium channel subunit beta-2	✓	✓
OG0028437	sp|P22001|KCNA3_HUMAN	KCNA3	Potassium voltage-gated channel subfamily A member 3	✓	✓
OG0028447	sp|Q8VC88|GRAN_MOUSE	GRAN	Grancalcin	✓	✓
OG0028542	sp|O08816|WASL_RAT	WASL	Neural Wiskott-Aldrich syndrome protein	✓	✓
OG0028557	sp|Q9UPP2|IQEC3_HUMAN	IQEC3	IQ motif and SEC7 domain-containing protein 3	✓	✓
OG0028595	sp|Q5R5S7|ITBP1_PONAB	ITBP1	Integrin beta-1-binding protein 1	✓	✓
OG0028606	sp|P84770|IRS1B_XENLA	IRS1B	Insulin receptor substrate 1-B	✓	✓
OG0028657	sp|Q5HYM0|ZC12B_HUMAN	ZC12B	Probable ribonuclease ZC3H12B	✓	✓
OG0028805	sp|O95835|LATS1_HUMAN	LATS1	Serine/threonine-protein kinase LATS1	✓	✓
OG0028857	sp|P83299|CAH1_CHIHA	CAH1	Carbonic anhydrase 1	✓	✓
OG0028942	sp|Q9N0J9|CD81_SAGOE	CD81	CD81 protein	✓	✓
OG0028974	sp|Q6P995|F171B_HUMAN	F171B	Protein FAM171B	✓	✓
OG0029029	sp|Q5RB79|RPP14_PONAB	RPP14	Ribonuclease P protein subunit p14	✓	✓
OG0029078	sp|Q9GV41|PGFS_TRYBB	PGFS	9,11-endoperoxide prostaglandin H2 reductase	✓	✓
OG0029079	sp|D2H788|RN182_AILME	RN182	E3 ubiquitin-protein ligase RNF182	✓	✓
OG0029092	sp|Q64709|HLF_RAT	HLF	Hepatic leukemia factor	✓	✓
OG0029272	sp|Q6PGX3|LRFN1_DANRE	LRFN1	Leucine-rich repeat and fibronectin type III domain-containing protein 1	✓	✓
OG0029329	sp|Q12852|M3K12_HUMAN	M3K12	Mitogen-activated protein kinase kinase kinase 12	✓	✓
OG0029394	sp|Q2HJ54|PIPNA_BOVIN	PIPNA	Phosphatidylinositol transfer protein alpha isoform	✓	✓
OG0029406	sp|Q9DG68|RLA0_RANSY	RLA0	60S acidic ribosomal protein P0	✓	✓
OG0029414	sp|F1MAD2|INADL_RAT	INADL	InaD-like protein	✓	✓
OG0029449	sp|Q5RFV4|R1441_DANRE	R1441	Probable E3 ubiquitin-protein ligase RNF144A-A	✓	✓
OG0029456	sp|Q7SZI5|RFTN1_CHICK	RFTN1	Raftlin	✓	✓
OG0029535	sp|Q8BR92|PALM2_MOUSE	PALM2	Paralemmin-2	✓	✓
OG0029539	sp|Q9CZH3|PSMG3_MOUSE	PSMG3	Proteasome assembly chaperone 3	✓	✓
OG0029540	sp|Q9ET58|KLF2_RAT	KLF2	Krueppel-like factor 2	✓	✓
OG0029554	sp|Q28199|CD5R1_BOVIN	CD5R1	Cyclin-dependent kinase 5 activator 1	✓	✓
OG0029556	sp|O00268|TAF4_HUMAN	TAF4	Transcription initiation factor TFIID subunit 4	✓	✓
OG0029558	sp|Q5TCX8|M3K21_HUMAN	M3K21	Mitogen-activated protein kinase kinase kinase 21	✓	✓
OG0029646	sp|Q5ZLE9|N4BP1_CHICK	N4BP1	NEDD4-binding protein 1	✓	✓
OG0029659	sp|P10820|PERF_MOUSE	PERF	Perforin-1	✓	✓
OG0029766	sp|Q7ZW24|ALG11_DANRE	ALG11	GDP-Man:Man(3)GlcNAc(2)-PP-Dol alpha-1,2-mannosyltransferase	✓	✓
OG0029771	sp|Q99569|PKP4_HUMAN	PKP4	Plakophilin-4	✓	✓
OG0029867	sp|D3ZE85|FRS1L_RAT	FRS1L	DOMON domain-containing protein FRRS1L	✓	✓
OG0029869	sp|Q6PUF3|DHI1L_DANRE	DHI1L	Hydroxysteroid 11-beta-dehydrogenase 1-like protein	✓	✓
OG0029882	sp|Q9CQ07|LRC18_MOUSE	LRC18	Leucine-rich repeat-containing protein 18	✓	✓
OG0029886	sp|Q5RGJ8|GNPTA_DANRE	GNPTA	N-acetylglucosamine-1-phosphotransferase subunits alpha/beta	✓	✓
OG0029944	sp|O46606|DDHD1_BOVIN	DDHD1	Phospholipase DDHD1	✓	✓
OG0030001	sp|Q05910|ADAM8_MOUSE	ADAM8	Disintegrin and metalloproteinase domain-containing protein 8	✓	✓
OG0030006	sp|A6QLI6|HEM1_BOVIN	HEM1	5-aminolevulinate synthase, nonspecific, mitochondrial	✓	✓
OG0030011	sp|Q2KHT6|FBX32_BOVIN	FBX32	F-box only protein 32	✓	✓
OG0030105	sp|Q80ZD7|AMGO1_RAT	AMGO1	Amphoterin-induced protein 1	✓	✓
OG0030159	sp|Q6DBU8|LIPH_DANRE	LIPH	Lipase member H	✓	✓
OG0030180	sp|Q16880|CGT_HUMAN	CGT	2-hydroxyacylsphingosine 1-beta-galactosyltransferase	✓	✓
OG0030190	sp|Q5R3F8|PPR29_HUMAN	PPR29	Protein phosphatase 1 regulatory subunit 29	✓	✓
OG0030209	sp|Q8VDD5|MYH9_MOUSE	MYH9	Myosin-9	✓	✓
OG0030223	sp|Q6DJB3|DEFI8_XENTR	DEFI8	Differentially expressed in FDCP 8 homolog	✓	✓
OG0030256	sp|Q9DF49|IRS2A_XENLA	IRS2A	Insulin receptor substrate 2-A	✓	✓
OG0030257	sp|Q3TYA6|MPP8_MOUSE	MPP8	M-phase phosphoprotein 8	✓	✓
OG0030261	sp|Q91XC8|DAP1_MOUSE	DAP1	Death-associated protein 1	✓	✓
OG0030338	sp|Q9HC58|NCKX3_HUMAN	NCKX3	Sodium/potassium/calcium exchanger 3	✓	✓
OG0030339	sp|Q90YS0|RS4_ICTPU	RS4	40S ribosomal protein S4	✓	✓
OG0030449	sp|Q68EK7|RAB4B_DANRE	RAB4B	Ras-related protein Rab-4B	✓	✓
OG0030553	sp|A1L2F6|TM205_DANRE	TM205	Transmembrane protein 205	✓	✓
OG0030660	sp|Q9UHC6|CNTP2_HUMAN	CNTP2	Contactin-associated protein-like 2	✓	✓
OG0030846	sp|Q66KI9|NSUN4_XENTR	NSUN4	5-methylcytosine rRNA methyltransferase NSUN4	✓	✓
OG0030919	sp|Q7ZVP1|JADE3_DANRE	JADE3	Protein Jade-3	✓	✓
OG0030921	sp|O08573|LEG9_MOUSE	LEG9	Galectin-9	✓	✓
OG0030951	sp|Q2HJ57|COTL1_BOVIN	COTL1	Coactosin-like protein	✓	✓
OG0031033	sp|Q502B3|B3GL2_DANRE	B3GL2	UDP-GalNAc:beta-1,3-N-acetylgalactosaminyltransferase 2	✓	✓
OG0031048	sp|Q9UHJ3|SMBT1_HUMAN	SMBT1	Scm-like with four MBT domains protein 1	✓	✓
OG0031084	sp|Q6X4M3|LIN52_ONCMY	LIN52	Protein lin-52 homolog	✓	✓
OG0031295	sp|P31662|S6A17_RAT	S6A17	Sodium-dependent neutral amino acid transporter SLC6A17	✓	✓
OG0031319	sp|B5DFW7|GATC_SALSA	GATC	Glutamyl-tRNA(Gln) amidotransferase subunit C, mitochondrial	✓	✓
OG0031341	sp|Q80ZD9|AMGO2_MOUSE	AMGO2	Amphoterin-induced protein 2	✓	✓
OG0031365	sp|Q5E9J6|RNF34_BOVIN	RNF34	E3 ubiquitin-protein ligase RNF34	✓	✓
OG0031429	sp|Q96QG7|MTMR9_HUMAN	MTMR9	Myotubularin-related protein 9	✓	✓
OG0031449	sp|Q8VHJ5|MARK1_MOUSE	MARK1	Serine/threonine-protein kinase MARK1	✓	✓
OG0031482	sp|Q9HC78|ZBT20_HUMAN	ZBT20	Zinc finger and BTB domain-containing protein 20	✓	✓
OG0031487	sp|Q13634|CAD18_HUMAN	CAD18	Cadherin-18	✓	✓
OG0031585	sp|P42899|RLA2_BOVIN	RLA2	60S acidic ribosomal protein P2	✓	✓
OG0031609	sp|O46560|PDXK_PIG	PDXK	Pyridoxal kinase	✓	✓
OG0031644	sp|Q99638|RAD9A_HUMAN	RAD9A	Cell cycle checkpoint control protein RAD9A	✓	✓
OG0031656	sp|Q9QXA5|LSM4_MOUSE	LSM4	U6 snRNA-associated Sm-like protein LSm4	✓	✓
OG0031679	sp|Q5ZMD2|ANKY2_CHICK	ANKY2	Ankyrin repeat and MYND domain-containing protein 2	✓	✓
OG0031686	sp|Q5E9G3|PSME2_BOVIN	PSME2	Proteasome activator complex subunit 2	✓	✓
OG0031726	sp|Q9H3F6|BACD3_HUMAN	BACD3	BTB/POZ domain-containing adapter for CUL3-mediated RhoA degradation protein 3	✓	✓
OG0031732	sp|Q3U1Y4|DEN4B_MOUSE	DEN4B	DENN domain-containing protein 4B	✓	✓
OG0031766	sp|Q9HB20|PKHA3_HUMAN	PKHA3	Pleckstrin homology domain-containing family A member 3	✓	✓
OG0031923	sp|O76075|DFFB_HUMAN	DFFB	DNA fragmentation factor subunit beta	✓	✓
OG0032019	sp|Q9UJD0|RIMS3_HUMAN	RIMS3	Regulating synaptic membrane exocytosis protein 3	✓	✓
OG0032158	sp|Q9H840|GEMI7_HUMAN	GEMI7	Gem-associated protein 7	✓	✓
OG0032193	sp|A0JM51|CELF5_XENTR	CELF5	CUGBP Elav-like family member 5	✓	✓
OG0032255	sp|Q9UQQ2|SH2B3_HUMAN	SH2B3	SH2B adapter protein 3	✓	✓
OG0032376	sp|A3KNK1|T120A_DANRE	T120A	Transmembrane protein 120A	✓	✓
OG0032474	sp|Q0VH32|MNT_XENLA	MNT	Max-binding protein MNT	✓	✓
OG0032488	sp|Q8NB25|F184A_HUMAN	F184A	Protein FAM184A	✓	✓
OG0032496	sp|P53453|DRD2L_TAKRU	DRD2L	D(2)-like dopamine receptor	✓	✓
OG0032505	sp|Q80Z29|NAMPT_RAT	NAMPT	Nicotinamide phosphoribosyltransferase	✓	✓
OG0032554	sp|Q5RCG9|PFD3_PONAB	PFD3	Prefoldin subunit 3	✓	✓
OG0032572	sp|Q63755|PRDM2_RAT	PRDM2	PR domain zinc finger protein 2	✓	✓
OG0032664	sp|Q5RE87|S38A4_PONAB	S38A4	Sodium-coupled neutral amino acid transporter 4	✓	✓
OG0032734	sp|Q8WU66|TSEAR_HUMAN	TSEAR	Thrombospondin-type laminin G domain and EAR repeat-containing protein	✓	✓
OG0032735	sp|Q6DGP2|SYF2_DANRE	SYF2	Pre-mRNA-splicing factor syf2	✓	✓
OG0032803	sp|Q9WV76|AP4B1_MOUSE	AP4B1	AP-4 complex subunit beta-1	✓	✓
OG0032805	sp|P17706|PTN2_HUMAN	PTN2	Tyrosine-protein phosphatase non-receptor type 2	✓	✓
OG0032806	sp|Q5F3E8|BACD2_CHICK	BACD2	BTB/POZ domain-containing adapter for CUL3-mediated RhoA degradation protein 2	✓	✓
OG0032826	sp|Q5SYB0|FRPD1_HUMAN	FRPD1	FERM and PDZ domain-containing protein 1	✓	✓
OG0032846	sp|Q7SXI6|NDL1A_DANRE	NDL1A	Nuclear distribution protein nudE-like 1-A	✓	✓
OG0032848	sp|Q7SY52|STK10_DANRE	STK10	Serine/threonine-protein kinase 10	✓	✓
OG0032912	sp|Q3SZI0|MPI_BOVIN	MPI	Mannose-6-phosphate isomerase	✓	✓
OG0032965	sp|Q8JHI6|MED29_DANRE	MED29	Mediator of RNA polymerase II transcription subunit 29	✓	✓
OG0032982	sp|P17706|PTN2_HUMAN	PTN2	Tyrosine-protein phosphatase non-receptor type 2	✓	✓
OG0032992	sp|Q9NVF7|FBX28_HUMAN	FBX28	F-box only protein 28	✓	✓
OG0032994	sp|Q4R591|G6PI_MACFA	G6PI	Glucose-6-phosphate isomerase	✓	✓
OG0033005	sp|Q6PHZ5|RB15B_MOUSE	RB15B	Putative RNA-binding protein 15B	✓	✓
OG0033010	sp|A4VCH4|VP35L_DANRE	VP35L	VPS35 endosomal protein sorting factor-like	✓	✓
OG0033040	sp|O60664|PLIN3_HUMAN	PLIN3	Perilipin-3	✓	✓
OG0033043	sp|P28685|CNTN2_CHICK	CNTN2	Contactin-2	✓	✓
OG0033053	sp|Q8TDX7|NEK7_HUMAN	NEK7	Serine/threonine-protein kinase Nek7	✓	✓
OG0033085	sp|B2GUY0|MA1B1_RAT	MA1B1	Endoplasmic reticulum mannosyl-oligosaccharide 1,2-alpha-mannosidase	✓	✓
OG0033126	sp|Q8AW93|DTX1_XENLA	DTX1	E3 ubiquitin-protein ligase DTX1	✓	✓
OG0033227	sp|Q9NX78|TM260_HUMAN	TM260	Transmembrane protein 260	✓	✓
OG0033230	sp|O43639|NCK2_HUMAN	NCK2	Cytoplasmic protein NCK2	✓	✓
OG0033244	sp|Q4VBS4|MAP12_DANRE	MAP12	Methionine aminopeptidase 1D, mitochondrial	✓	✓
OG0033264	sp|Q5VYS8|TUT7_HUMAN	TUT7	Terminal uridylyltransferase 7	✓	✓
OG0033266	sp|Q7ZUV1|PKHF2_DANRE	PKHF2	Pleckstrin homology domain-containing family F member 2	✓	✓
OG0033269	sp|Q91880|SUH_XENLA	SUH	Suppressor of hairless protein homolog	✓	✓
OG0033317	sp|Q9EP97|SENP3_MOUSE	SENP3	Sentrin-specific protease 3	✓	✓
OG0033323	sp|Q5HYW2|NHSL2_HUMAN	NHSL2	NHS-like protein 2	✓	✓
OG0033435	sp|P60901|PSA6_RAT	PSA6	Proteasome subunit alpha type-6	✓	✓
OG0034244	sp|Q6TXF1|ARRD3_RAT	ARRD3	Arrestin domain-containing protein 3	✓	✓
OG0034267	sp|Q01345|NHEB_ONCMY	NHEB	Na(+)/H(+) exchanger beta	✓	✓
OG0034326	sp|Q9QUJ7|ACSL4_MOUSE	ACSL4	Long-chain-fatty-acid--CoA ligase 4	✓	✓
OG0034392	sp|Q99MX7|T121B_MOUSE	T121B	Transmembrane protein 121B	✓	✓
OG0034467	sp|Q9DC11|PXDC2_MOUSE	PXDC2	Plexin domain-containing protein 2	✓	✓
OG0034478	sp|O14512|SOCS7_HUMAN	SOCS7	Suppressor of cytokine signaling 7	✓	✓
OG0034516	sp|Q9BE71|LRFN2_MACFA	LRFN2	Leucine-rich repeat and fibronectin type-III domain-containing protein 2	✓	✓
OG0034519	sp|Q9EQQ9|OGA_MOUSE	OGA	Protein O-GlcNAcase	✓	✓
OG0034577	sp|Q1JPZ3|SRC_DANRE	SRC	Proto-oncogene tyrosine-protein kinase Src	✓	✓
OG0034666	sp|Q0V7M0|IMA7_BOVIN	IMA7	Importin subunit alpha-7	✓	✓
OG0034684	sp|Q8K596|NAC2_MOUSE	NAC2	Sodium/calcium exchanger 2	✓	✓
OG0034752	sp|Q6DG22|ADA_DANRE	ADA	Adenosine deaminase	✓	✓
OG0034885	sp|P29318|EPHA3_CHICK	EPHA3	Ephrin type-A receptor 3	✓	✓
OG0034892	sp|Q9EPW2|KLF15_MOUSE	KLF15	Krueppel-like factor 15	✓	✓
OG0034896	sp|O75956|CDKA2_HUMAN	CDKA2	Cyclin-dependent kinase 2-associated protein 2	✓	✓
OG0034969	sp|A0A0R4IKJ1|CAPAM_DANRE	CAPAM	mRNA (2'-O-methyladenosine-N(6)-)-methyltransferase	✓	✓
OG0034993	sp|Q5ZMN0|AN32B_CHICK	AN32B	Acidic leucine-rich nuclear phosphoprotein 32 family member B	✓	✓
OG0035022	sp|P16389|KCNA2_HUMAN	KCNA2	Potassium voltage-gated channel subfamily A member 2	✓	✓
OG0035033	sp|Q9Z1B8|PHF1_MOUSE	PHF1	PHD finger protein 1	✓	✓
OG0035167	sp|Q8TF42|UBS3B_HUMAN	UBS3B	Ubiquitin-associated and SH3 domain-containing protein B	✓	✓
OG0035172	sp|P27987|IP3KB_HUMAN	IP3KB	Inositol-trisphosphate 3-kinase B	✓	✓
OG0035211	sp|Q9WTV5|PSMD9_RAT	PSMD9	26S proteasome non-ATPase regulatory subunit 9	✓	✓
OG0035223	sp|Q90XD2|SPEB_CHICK	SPEB	Agmatinase, mitochondrial	✓	✓
OG0035239	sp|Q7Z5K2|WAPL_HUMAN	WAPL	Wings apart-like protein homolog	✓	✓
OG0035277	sp|P05091|ALDH2_HUMAN	ALDH2	Aldehyde dehydrogenase, mitochondrial	✓	✓
OG0035294	sp|P63115|AAA1_MOUSE	AAA1	Asc-type amino acid transporter 1	✓	✓
OG0035343	sp|Q5EB20|RIPR3_DANRE	RIPR3	RIPOR family member 3	✓	✓
OG0035404	sp|Q1KKS3|PDE11_TAKRU	PDE11	Dual 3',5'-cyclic-AMP and -GMP phosphodiesterase 11A	✓	✓
OG0035514	sp|A4QNW7|PHIPL_DANRE	PHIPL	Phytanoyl-CoA hydroxylase-interacting protein-like	✓	✓
OG0035563	sp|Q6PDY2|AEDO_MOUSE	AEDO	2-aminoethanethiol dioxygenase	✓	✓
OG0035621	sp|Q68FA2|CT027_XENTR	CT027	UPF0687 protein C20orf27 homolog	✓	✓
OG0035628	sp|Q6DED0|TR1L1_XENLA	TR1L1	Translocating chain-associated membrane protein 1-like 1	✓	✓
OG0035669	sp|P17200|ACM4_CHICK	ACM4	Muscarinic acetylcholine receptor M4	✓	✓
OG0035685	sp|P62246|RS15A_RAT	RS15A	40S ribosomal protein S15a	✓	✓
OG0035738	sp|Q99LU8|CF062_MOUSE	CF062	Uncharacterized protein C6orf62 homolog	✓	✓
OG0035750	sp|Q62261|SPTB2_MOUSE	SPTB2	Spectrin beta chain, non-erythrocytic 1	✓	✓
OG0035834	sp|Q92845|KIFA3_HUMAN	KIFA3	Kinesin-associated protein 3	✓	✓
OG0035878	sp|Q6P9A2|GLT18_HUMAN	GLT18	Polypeptide N-acetylgalactosaminyltransferase 18	✓	✓
OG0035880	sp|O43688|PLPP2_HUMAN	PLPP2	Phospholipid phosphatase 2	✓	✓
OG0035928	sp|P0C7U0|ELFN1_HUMAN	ELFN1	Protein ELFN1	✓	✓
OG0035945	sp|Q75R65|JAK2_CHICK	JAK2	Tyrosine-protein kinase JAK2	✓	✓
OG0036047	sp|P46821|MAP1B_HUMAN	MAP1B	Microtubule-associated protein 1B	✓	✓
OG0036053	sp|O42574|ADRB1_XENLA	ADRB1	Beta-1 adrenergic receptor	✓	✓
OG0036061	sp|Q3TQI7|TLS1_MOUSE	TLS1	Telomere length and silencing protein 1 homolog	✓	✓
OG0036070	sp|O93274|FZD8_XENLA	FZD8	Frizzled-8	✓	✓
OG0036086	sp|Q96PZ7|CSMD1_HUMAN	CSMD1	CUB and sushi domain-containing protein 1	✓	✓
OG0036093	sp|Q8R3L5|SO3A1_MOUSE	SO3A1	Solute carrier organic anion transporter family member 3A1	✓	✓
OG0036140	sp|Q4PRC2|DCE2_CANLF	DCE2	Glutamate decarboxylase 2	✓	✓
OG0036160	sp|A2VE58|SNG3_BOVIN	SNG3	Synaptogyrin-3	✓	✓
OG0036218	sp|P70187|MF14A_MOUSE	MF14A	Hippocampus abundant transcript 1 protein	✓	✓
OG0036293	sp|Q9P0K1|ADA22_HUMAN	ADA22	Disintegrin and metalloproteinase domain-containing protein 22	✓	✓
OG0036297	sp|P23611|IRF8_MOUSE	IRF8	Interferon regulatory factor 8	✓	✓
OG0036331	sp|P05689|CATZ_BOVIN	CATZ	Cathepsin Z	✓	✓
OG0036342	sp|Q589R5|TPIS_ORYLA	TPIS	Triosephosphate isomerase	✓	✓
OG0036389	sp|P34993|SSR2_BOVIN	SSR2	Somatostatin receptor type 2	✓	✓
OG0036406	sp|Q2T9X3|SPRY7_BOVIN	SPRY7	SPRY domain-containing protein 7	✓	✓
OG0036428	sp|Q5W8I8|VGL2A_DANRE	VGL2A	Vesicular glutamate transporter 2.1	✓	✓
OG0036436	sp|Q9Z0V1|KCND3_MOUSE	KCND3	Potassium voltage-gated channel subfamily D member 3	✓	✓
OG0036437	sp|Q9UL51|HCN2_HUMAN	HCN2	Potassium/sodium hyperpolarization-activated cyclic nucleotide-gated channel 2	✓	✓
OG0036445	sp|Q96H78|S2544_HUMAN	S2544	Solute carrier family 25 member 44	✓	✓
OG0036463	sp|A7Z035|EPN4_BOVIN	EPN4	Clathrin interactor 1	✓	✓
OG0036476	sp|Q05B60|NUD14_BOVIN	NUD14	Uridine diphosphate glucose pyrophosphatase NUDT14	✓	✓
OG0036480	sp|Q9H4B6|SAV1_HUMAN	SAV1	Protein salvador homolog 1	✓	✓
OG0036505	sp|Q5R9A7|GP155_PONAB	GP155	Integral membrane protein GPR155	✓	✓
OG0036550	sp|Q98TT6|4EB3L_DANRE	4EB3L	Eukaryotic translation initiation factor 4E-binding protein 3-like	✓	✓
OG0036551	sp|Q13884|SNTB1_HUMAN	SNTB1	Beta-1-syntrophin	✓	✓
OG0036577	sp|A0A0R4IBK5|R213A_DANRE	R213A	E3 ubiquitin-protein ligase rnf213-alpha	✓	✓
OG0036672	sp|Q566M8|RN150_DANRE	RN150	RING finger protein 150	✓	✓
OG0036717	sp|Q8C0J6|SWAHC_MOUSE	SWAHC	Ankyrin repeat domain-containing protein SOWAHC	✓	✓
OG0036761	sp|A5PKA5|SNX27_BOVIN	SNX27	Sorting nexin-27	✓	✓
OG0036806	sp|P00504|AATC_CHICK	AATC	Aspartate aminotransferase, cytoplasmic	✓	✓
OG0036896	sp|Q5U3U0|PHYD1_DANRE	PHYD1	Phytanoyl-CoA dioxygenase domain-containing protein 1	✓	✓
OG0036946	sp|Q3KNI6|PIHD3_MOUSE	PIHD3	Protein PIH1D3	✓	✓
OG0036987	sp|Q05086|UBE3A_HUMAN	UBE3A	Ubiquitin-protein ligase E3A	✓	✓
OG0037044	sp|Q6TEK5|VKORL_MOUSE	VKORL	Vitamin K epoxide reductase complex subunit 1-like protein 1	✓	✓
OG0037062	sp|Q66I67|IFT20_DANRE	IFT20	Intraflagellar transport protein 20 homolog	✓	✓
OG0037099	sp|O75899|GABR2_HUMAN	GABR2	Gamma-aminobutyric acid type B receptor subunit 2	✓	✓
OG0037113	sp|Q9NR33|DPOE4_HUMAN	DPOE4	DNA polymerase epsilon subunit 4	✓	✓
OG0037159	sp|Q6TDP3|KLH17_MOUSE	KLH17	Kelch-like protein 17	✓	✓
OG0037172	sp|Q9P289|STK26_HUMAN	STK26	Serine/threonine-protein kinase 26	✓	✓
OG0037235	sp|Q8CGQ8|NCKX4_MOUSE	NCKX4	Sodium/potassium/calcium exchanger 4	✓	✓
OG0037275	sp|A3KNN3|LRC3B_DANRE	LRC3B	Leucine-rich repeat-containing protein 3B	✓	✓
OG0037305	sp|Q5F4B8|S46A3_CHICK	S46A3	Solute carrier family 46 member 3	✓	✓
OG0037328	sp|Q14674|ESPL1_HUMAN	ESPL1	Separin	✓	✓
OG0037334	sp|O95620|DUS4L_HUMAN	DUS4L	tRNA-dihydrouridine(20a/20b) synthase [NAD(P)+]-like	✓	✓
OG0037369	sp|Q5U3Y0|KLD10_RAT	KLD10	Kelch domain-containing protein 10	✓	✓
OG0037479	sp|Q9DGG6|ADCY9_CHICK	ADCY9	Adenylate cyclase type 9	✓	✓
OG0037489	sp|Q06274|ITA5_XENLA	ITA5	Integrin alpha-5	✓	✓
OG0037575	sp|O43524|FOXO3_HUMAN	FOXO3	Forkhead box protein O3	✓	✓
OG0037681	sp|P18301|STC_ANGAU	STC	Stanniocalcin	✓	✓
OG0037684	sp|P78357|CNTP1_HUMAN	CNTP1	Contactin-associated protein 1	✓	✓
OG0037699	sp|Q5T7P8|SYT6_HUMAN	SYT6	Synaptotagmin-6	✓	✓
OG0037876	sp|Q9Y576|ASB1_HUMAN	ASB1	Ankyrin repeat and SOCS box protein 1	✓	✓
OG0037912	sp|P55210|CASP7_HUMAN	CASP7	Caspase-7	✓	✓
OG0037938	sp|Q5F226|FAT2_MOUSE	FAT2	Protocadherin Fat 2	✓	✓
OG0038008	sp|Q9NY33|DPP3_HUMAN	DPP3	Dipeptidyl peptidase 3	✓	✓
OG0038012	sp|Q6NZT2|CDR2L_DANRE	CDR2L	Cerebellar degeneration-related protein 2-like	✓	✓
OG0038032	sp|Q9BVQ7|SPA5L_HUMAN	SPA5L	Spermatogenesis-associated protein 5-like protein 1	✓	✓
OG0038120	sp|Q00IB7|PKHH1_DANRE	PKHH1	Pleckstrin homology domain-containing family H member 1	✓	✓
OG0038131	sp|Q58DN4|PPME1_BOVIN	PPME1	Protein phosphatase methylesterase 1	✓	✓
OG0038176	sp|P08047|SP1_HUMAN	SP1	Transcription factor Sp1	✓	✓
OG0038202	sp|Q6P0K8|PLAK_RAT	PLAK	Junction plakoglobin	✓	✓
OG0038289	sp|P10123|RLBP1_BOVIN	RLBP1	Retinaldehyde-binding protein 1	✓	✓
OG0038327	sp|Q568J8|TM256_DANRE	TM256	Transmembrane protein 256	✓	✓
OG0038403	sp|P47803|RGR_BOVIN	RGR	RPE-retinal G protein-coupled receptor	✓	✓
OG0038406	sp|Q8IZ07|AN13A_HUMAN	AN13A	Ankyrin repeat domain-containing protein 13A	✓	✓
OG0038421	sp|Q08DY9|CASP3_BOVIN	CASP3	Caspase-3	✓	✓
OG0038448	sp|Q13009|TIAM1_HUMAN	TIAM1	T-lymphoma invasion and metastasis-inducing protein 1	✓	✓
OG0038462	sp|Q80Y75|DJB13_MOUSE	DJB13	DnaJ homolog subfamily B member 13	✓	✓
OG0038488	sp|Q5R4C2|SNX4_PONAB	SNX4	Sorting nexin-4	✓	✓
OG0038564	sp|Q9HCE7|SMUF1_HUMAN	SMUF1	E3 ubiquitin-protein ligase SMURF1	✓	✓
OG0038569	sp|P29373|RABP2_HUMAN	RABP2	Cellular retinoic acid-binding protein 2	✓	✓
OG0038590	sp|Q2KHP9|FMR1B_XENLA	FMR1B	Synaptic functional regulator FMR1	✓	✓
OG0038607	sp|Q801D8|MPRA_CYNNE	MPRA	Membrane progestin receptor alpha	✓	✓
OG0038687	sp|Q568B8|TOR4A_DANRE	TOR4A	Torsin-4A	✓	✓
OG0038708	sp|Q5ZJX4|RBM38_CHICK	RBM38	RNA-binding protein 38	✓	✓
OG0038775	sp|P04083|ANXA1_HUMAN	ANXA1	Annexin A1	✓	✓
OG0038840	sp|O54890|ITB3_MOUSE	ITB3	Integrin beta-3	✓	✓
OG0038906	sp|Q5RDH6|TFR1_PONAB	TFR1	Transferrin receptor protein 1	✓	✓
OG0038926	sp|A2BIG9|LSMD1_DANRE	LSMD1	N-alpha-acetyltransferase 38, NatC auxiliary subunit	✓	✓
OG0038935	sp|P97789|XRN1_MOUSE	XRN1	5'-3' exoribonuclease 1	✓	✓
OG0039036	sp|P35276|RAB3D_MOUSE	RAB3D	Ras-related protein Rab-3D	✓	✓
OG0039132	sp|Q28FH2|SCYL1_XENTR	SCYL1	N-terminal kinase-like protein	✓	✓
OG0039135	sp|Q7ZVX5|REEP3_DANRE	REEP3	Receptor expression-enhancing protein 3	✓	✓
OG0039233	sp|Q3MII6|TBC25_HUMAN	TBC25	TBC1 domain family member 25	✓	✓
OG0039279	sp|O75689|ADAP1_HUMAN	ADAP1	Arf-GAP with dual PH domain-containing protein 1	✓	✓
OG0039344	sp|Q7T3H9|HYI_DANRE	HYI	Putative hydroxypyruvate isomerase	✓	✓
OG0039376	sp|Q86VF7|NRAP_HUMAN	NRAP	Nebulin-related-anchoring protein	✓	✓
OG0039385	sp|Q63450|KCC1A_RAT	KCC1A	Calcium/calmodulin-dependent protein kinase type 1	✓	✓
OG0039502	sp|O89114|DNJB5_MOUSE	DNJB5	DnaJ homolog subfamily B member 5	✓	✓
OG0039504	sp|O00410|IPO5_HUMAN	IPO5	Importin-5	✓	✓
OG0039508	sp|Q8TAC1|RFESD_HUMAN	RFESD	Rieske domain-containing protein	✓	✓
OG0039534	sp|Q5IS41|NCAN_PANTR	NCAN	Neurocan core protein	✓	✓
OG0039552	sp|Q80U35|ARHGH_MOUSE	ARHGH	Rho guanine nucleotide exchange factor 17	✓	✓
OG0039654	sp|B1A8Z2|CIB1_SHEEP	CIB1	Calcium and integrin-binding protein 1	✓	✓
OG0039662	sp|Q5RDW1|MTG2_PONAB	MTG2	Mitochondrial ribosome-associated GTPase 2	✓	✓
OG0039702	sp|A5PMY6|COL12_DANRE	COL12	Collectin-12	✓	✓
OG0039740	sp|P29558|RBMS1_HUMAN	RBMS1	RNA-binding motif, single-stranded-interacting protein 1	✓	✓
OG0039798	sp|Q9NZJ4|SACS_HUMAN	SACS	Sacsin	✓	✓
OG0039822	sp|P00515|KAP2_BOVIN	KAP2	cAMP-dependent protein kinase type II-alpha regulatory subunit	✓	✓
OG0039884	sp|P0CB50|PRDX1_CHICK	PRDX1	Peroxiredoxin-1	✓	✓
OG0039896	sp|Q9P2F6|RHG20_HUMAN	RHG20	Rho GTPase-activating protein 20	✓	✓
OG0039946	sp|Q90515|TMEDA_TAKRU	TMEDA	Transmembrane emp24 domain-containing protein 10	✓	✓
OG0039967	sp|Q9Z2A7|DGAT1_MOUSE	DGAT1	Diacylglycerol O-acyltransferase 1	✓	✓
OG0039990	sp|O75129|ASTN2_HUMAN	ASTN2	Astrotactin-2	✓	✓
OG0040123	sp|Q9UM73|ALK_HUMAN	ALK	ALK tyrosine kinase receptor	✓	✓
OG0040223	sp|Q8IWF6|DEN6A_HUMAN	DEN6A	Protein DENND6A	✓	✓
OG0040225	sp|Q6DGP8|NRN1_DANRE	NRN1	Neuritin	✓	✓
OG0040268	sp|F1QEB7|WDR11_DANRE	WDR11	WD repeat-containing protein 11	✓	✓
OG0040272	sp|Q7ZUM8|UBP44_DANRE	UBP44	Ubiquitin carboxyl-terminal hydrolase 44	✓	✓
OG0040301	sp|Q8IYT8|ULK2_HUMAN	ULK2	Serine/threonine-protein kinase ULK2	✓	✓
OG0040318	sp|Q9UBW7|ZMYM2_HUMAN	ZMYM2	Zinc finger MYM-type protein 2	✓	✓
OG0040324	sp|Q7SXG4|SAE2_DANRE	SAE2	SUMO-activating enzyme subunit 2	✓	✓
OG0040372	sp|A2AGA4|RHBL2_MOUSE	RHBL2	Rhomboid-related protein 2	✓	✓
OG0040398	sp|P56695|WFS1_MOUSE	WFS1	Wolframin	✓	✓
OG0040437	sp|H2LBU8|YAP1_ORYLA	YAP1	Transcriptional coactivator YAP1	✓	✓
OG0040563	sp|P22695|QCR2_HUMAN	QCR2	Cytochrome b-c1 complex subunit 2, mitochondrial	✓	✓
OG0040580	sp|P13127|CAZA1_CHICK	CAZA1	F-actin-capping protein subunit alpha-1	✓	✓
OG0040612	sp|Q8WY07|CTR3_HUMAN	CTR3	Cationic amino acid transporter 3	✓	✓
OG0040644	sp|O13224|HSPB1_POELU	HSPB1	Heat shock protein beta-1	✓	✓
OG0040692	sp|P54756|EPHA5_HUMAN	EPHA5	Ephrin type-A receptor 5	✓	✓
OG0040806	sp|A6NHX0|CAST2_HUMAN	CAST2	Cytosolic arginine sensor for mTORC1 subunit 2	✓	✓
OG0040852	sp|Q5BK09|DRAM2_RAT	DRAM2	DNA damage-regulated autophagy modulator protein 2	✓	✓
OG0040873	sp|C9J069|AJM1_HUMAN	AJM1	Apical junction component 1 homolog	✓	✓
OG0040884	sp|Q8TAQ2|SMRC2_HUMAN	SMRC2	SWI/SNF complex subunit SMARCC2	✓	✓
OG0040950	sp|Q7SXB5|PF23B_DANRE	PF23B	PHD finger protein 23B	✓	✓
OG0040974	sp|Q5R698|ANM5_PONAB	ANM5	Protein arginine N-methyltransferase 5	✓	✓
OG0041016	sp|Q6DHC1|RB18B_DANRE	RB18B	Ras-related protein Rab-18-B	✓	✓
OG0041046	sp|Q6DHS9|S2548_DANRE	S2548	Solute carrier family 25 member 48	✓	✓
OG0041059	sp|Q6WN34|CRDL2_HUMAN	CRDL2	Chordin-like protein 2	✓	✓
OG0041080	sp|Q8TBH0|ARRD2_HUMAN	ARRD2	Arrestin domain-containing protein 2	✓	✓
OG0041090	sp|P60191|RIMS4_MOUSE	RIMS4	Regulating synaptic membrane exocytosis protein 4	✓	✓
OG0041154	sp|Q7ZVP8|TM38B_DANRE	TM38B	Trimeric intracellular cation channel type B	✓	✓
OG0041178	sp|A0A0R4I9Y1|R213B_DANRE	R213B	E3 ubiquitin-protein ligase rnf213-beta	✓	✓
OG0042521	sp|Q86V85|GP180_HUMAN	GP180	Integral membrane protein GPR180	✓	✓
OG0042527	sp|Q3B748|LLPH_DANRE	LLPH	Protein LLP homolog	✓	✓
OG0042598	sp|Q3LGD4|RFP4A_DANRE	RFP4A	Rab11 family-interacting protein 4A	✓	✓
OG0042600	sp|O75385|ULK1_HUMAN	ULK1	Serine/threonine-protein kinase ULK1	✓	✓
OG0042703	sp|Q9D219|BCL9_MOUSE	BCL9	B-cell CLL/lymphoma 9 protein	✓	✓
OG0042738	sp|Q96P50|ACAP3_HUMAN	ACAP3	Arf-GAP with coiled-coil, ANK repeat and PH domain-containing protein 3	✓	✓
OG0042779	sp|Q8BW74|HLF_MOUSE	HLF	Hepatic leukemia factor	✓	✓
OG0042907	sp|O00501|CLD5_HUMAN	CLD5	Claudin-5	✓	✓
OG0042915	sp|Q922H2|PDK3_MOUSE	PDK3	[Pyruvate dehydrogenase (acetyl-transferring)] kinase isozyme 3, mitochondrial	✓	✓
OG0042945	sp|Q6TEL1|RA21A_DANRE	RA21A	Double-strand-break repair protein rad21 homolog A	✓	✓
OG0042962	sp|O73874|EFNB2_DANRE	EFNB2	Ephrin-B2a	✓	✓
OG0042968	sp|Q3UKU1|ELL2_MOUSE	ELL2	RNA polymerase II elongation factor ELL2	✓	✓
OG0043079	sp|P52889|LHX5_DANRE	LHX5	LIM/homeobox protein Lhx5	✓	✓
OG0043080	sp|B0S5N4|PLXA3_DANRE	PLXA3	Plexin A3	✓	✓
OG0043085	sp|Q9H4I3|TRABD_HUMAN	TRABD	TraB domain-containing protein	✓	✓
OG0043147	sp|B9EJI9|T229A_MOUSE	T229A	Transmembrane protein 229A	✓	✓
OG0043248	sp|Q99LJ5|CKLF3_MOUSE	CKLF3	CKLF-like MARVEL transmembrane domain-containing protein 3	✓	✓
OG0043261	sp|Q0P6D2|DIK1C_HUMAN	DIK1C	Divergent protein kinase domain 1C	✓	✓
OG0043315	sp|A6QLP2|SAHH3_BOVIN	SAHH3	Adenosylhomocysteinase 3	✓	✓
OG0043334	sp|Q8NC51|PAIRB_HUMAN	PAIRB	Plasminogen activator inhibitor 1 RNA-binding protein	✓	✓
OG0043339	sp|Q8BXA7|PHLP2_MOUSE	PHLP2	PH domain leucine-rich repeat-containing protein phosphatase 2	✓	✓
OG0043365	sp|Q9ES88|S13A2_MOUSE	S13A2	Solute carrier family 13 member 2	✓	✓
OG0043419	sp|Q9NPJ3|ACO13_HUMAN	ACO13	Acyl-coenzyme A thioesterase 13	✓	✓
OG0043457	sp|P52429|DGKE_HUMAN	DGKE	Diacylglycerol kinase epsilon	✓	✓
OG0043545	sp|Q811R2|PRGC2_RAT	PRGC2	Peroxisome proliferator-activated receptor gamma coactivator 1-beta	✓	✓
OG0043561	sp|Q08DI6|RNF11_BOVIN	RNF11	RING finger protein 11	✓	✓
OG0043568	sp|Q9H1P3|OSBL2_HUMAN	OSBL2	Oxysterol-binding protein-related protein 2	✓	✓
OG0043570	sp|Q5EB97|ZCH10_RAT	ZCH10	Zinc finger CCHC domain-containing protein 10	✓	✓
OG0043813	sp|E1BZR9|TCPR1_CHICK	TCPR1	Tectonin beta-propeller repeat-containing protein 1	✓	✓
OG0043930	sp|P34969|5HT7R_HUMAN	5HT7R	5-hydroxytryptamine receptor 7	✓	✓
OG0044173	sp|Q5ZJ41|MARH5_CHICK	MARH5	E3 ubiquitin-protein ligase MARCH5	✓	✓
OG0044178	sp|O88327|CTNL1_MOUSE	CTNL1	Alpha-catulin	✓	✓
OG0044260	sp|Q8R1B0|STAC2_MOUSE	STAC2	SH3 and cysteine-rich domain-containing protein 2	✓	✓
OG0044272	sp|Q90ZK6|ACVR1_CHICK	ACVR1	Activin receptor type-1	✓	✓
OG0044324	sp|Q28691|PE2R4_RABIT	PE2R4	Prostaglandin E2 receptor EP4 subtype	✓	✓
OG0044346	sp|Q9HCD6|TANC2_HUMAN	TANC2	Protein TANC2	✓	✓
OG0044417	sp|Q5ZIR1|SHLB1_CHICK	SHLB1	Endophilin-B1	✓	✓
OG0044483	sp|Q9UKG4|S13A4_HUMAN	S13A4	Solute carrier family 13 member 4	✓	✓
OG0044493	sp|A0JNG0|TM168_BOVIN	TM168	Transmembrane protein 168	✓	✓
OG0044528	sp|A3RK74|FX1AA_DANRE	FX1AA	Forkhead box protein O1-A	✓	✓
OG0044556	sp|Q9BRS8|LARP6_HUMAN	LARP6	La-related protein 6	✓	✓
OG0044561	sp|Q5R4Q3|SEC62_PONAB	SEC62	Translocation protein SEC62	✓	✓
OG0044589	sp|A9JRA0|ST7L_DANRE	ST7L	Suppressor of tumorigenicity 7 protein-like	✓	✓
OG0044712	sp|Q3UJK4|GTPB2_MOUSE	GTPB2	GTP-binding protein 2	✓	✓
OG0044720	sp|Q5ZLX2|IF2A_CHICK	IF2A	Eukaryotic translation initiation factor 2 subunit 1	✓	✓
OG0044753	sp|Q8IUH5|ZDH17_HUMAN	ZDH17	Palmitoyltransferase ZDHHC17	✓	✓
OG0044774	sp|Q96JG9|ZN469_HUMAN	ZN469	Zinc finger protein 469	✓	✓
OG0044803	sp|O95573|ACSL3_HUMAN	ACSL3	Long-chain-fatty-acid--CoA ligase 3	✓	✓
OG0044810	sp|Q9CPY6|GID4_MOUSE	GID4	Glucose-induced degradation protein 4 homolog	✓	✓
OG0044826	sp|Q8NEN9|PDZD8_HUMAN	PDZD8	PDZ domain-containing protein 8	✓	✓
OG0044855	sp|Q6IE75|BACE2_RAT	BACE2	Beta-secretase 2	✓	✓
OG0044878	sp|Q7ZUA6|LMBR1_CHICK	LMBR1	Limb region 1 protein homolog	✓	✓
OG0044902	sp|O18806|FA8_CANLF	FA8	Coagulation factor VIII	✓	✓
OG0044908	sp|O43293|DAPK3_HUMAN	DAPK3	Death-associated protein kinase 3	✓	✓
OG0044957	sp|Q08BI9|MCU_DANRE	MCU	Calcium uniporter protein, mitochondrial	✓	✓
OG0044964	sp|P35815|PPM1B_RAT	PPM1B	Protein phosphatase 1B	✓	✓
OG0045012	sp|A7MB70|SEM3C_BOVIN	SEM3C	Semaphorin-3C	✓	✓
OG0045021	sp|P28840|NEC1_RAT	NEC1	Neuroendocrine convertase 1	✓	✓
OG0045029	sp|A1L243|MESD_DANRE	MESD	LRP chaperone MESD	✓	✓
OG0045071	sp|O14782|KIF3C_HUMAN	KIF3C	Kinesin-like protein KIF3C	✓	✓
OG0045104	sp|P49140|SKI_CHICK	SKI	Ski oncogene	✓	✓
OG0045158	sp|Q9H0R3|TM222_HUMAN	TM222	Transmembrane protein 222	✓	✓
OG0045185	sp|Q6NYX8|PITH1_DANRE	PITH1	PITH domain-containing protein 1	✓	✓
OG0045193	sp|Q8N5B7|CERS5_HUMAN	CERS5	Ceramide synthase 5	✓	✓
OG0045306	sp|Q90476|LHX1_DANRE	LHX1	LIM/homeobox protein Lhx1	✓	✓
OG0045366	sp|P08587|TGM2_CAVCU	TGM2	Protein-glutamine gamma-glutamyltransferase 2	✓	✓
OG0045413	sp|Q91XF4|RN167_MOUSE	RN167	E3 ubiquitin-protein ligase RNF167	✓	✓
OG0045425	sp|Q8WVM7|STAG1_HUMAN	STAG1	Cohesin subunit SA-1	✓	✓
OG0045457	sp|F1RCE7|MTFR1_DANRE	MTFR1	Mitochondrial fission regulator 1	✓	✓
OG0045460	sp|O15247|CLIC2_HUMAN	CLIC2	Chloride intracellular channel protein 2	✓	✓
OG0045543	sp|A2CES0|NEUFC_DANRE	NEUFC	Neuferricin	✓	✓
OG0045608	sp|B5DEL1|KCTD5_RAT	KCTD5	BTB/POZ domain-containing protein KCTD5	✓	✓
OG0045681	sp|A4IGD2|NAT8L_DANRE	NAT8L	N-acetylaspartate synthetase	✓	✓
OG0045682	sp|P54939|TLN1_CHICK	TLN1	Talin-1	✓	✓
OG0045689	sp|Q9BYE7|PCGF6_HUMAN	PCGF6	Polycomb group RING finger protein 6	✓	✓
OG0045693	sp|P87378|CRK_XENLA	CRK	Adapter molecule crk	✓	✓
OG0045784	sp|Q8MJ14|GPX1_PIG	GPX1	Glutathione peroxidase 1	✓	✓
OG0045811	sp|Q9R1A0|CCNH_RAT	CCNH	Cyclin-H	✓	✓
OG0045832	sp|Q7ZUP1|TET5C_DANRE	TET5C	Terminal nucleotidyltransferase 5C	✓	✓
OG0045835	sp|Q9Z123|SEM4F_MOUSE	SEM4F	Semaphorin-4F	✓	✓
OG0045902	sp|O42231|CP1A1_CHEAU	CP1A1	Cytochrome P450 1A1	✓	✓
OG0045927	sp|Q8C7R4|UBA6_MOUSE	UBA6	Ubiquitin-like modifier-activating enzyme 6	✓	✓
OG0046014	sp|E9Q6P5|TTC7B_MOUSE	TTC7B	Tetratricopeptide repeat protein 7B	✓	✓
OG0046164	sp|Q5ZJH7|CNPD1_CHICK	CNPD1	Protein CNPPD1	✓	✓
OG0046172	sp|Q6EUW1|FOXO3_XENLA	FOXO3	Forkhead box protein O3	✓	✓
OG0046238	sp|Q91642|PEPE_XENLA	PEPE	Alpha-aspartyl dipeptidase	✓	✓
OG0046248	sp|Q5ZJX4|RBM38_CHICK	RBM38	RNA-binding protein 38	✓	✓
OG0046345	sp|Q9NT22|EMIL3_HUMAN	EMIL3	EMILIN-3	✓	✓
OG0046531	sp|Q5ZID6|5NT3A_CHICK	5NT3A	Cytosolic 5'-nucleotidase 3A	✓	✓
OG0046540	sp|Q6UFS5|ZN503_DANRE	ZN503	Zinc finger protein 503	✓	✓
OG0046577	sp|P51912|AAAT_MOUSE	AAAT	Neutral amino acid transporter B(0)	✓	✓
OG0046917	sp|Q07496|EPHA4_CHICK	EPHA4	Ephrin type-A receptor 4	✓	✓
OG0046936	sp|A5A761|SFXN1_PIG	SFXN1	Sideroflexin-1	✓	✓
OG0047051	sp|A1L4L8|PL8L1_HUMAN	PL8L1	PLAC8-like protein 1	✓	✓
OG0047126	sp|Q6TEM9|MYLIA_DANRE	MYLIA	E3 ubiquitin-protein ligase MYLIP-A	✓	✓
OG0047137	sp|P0C024|NUDT7_HUMAN	NUDT7	Peroxisomal coenzyme A diphosphatase NUDT7	✓	✓
OG0047148	sp|Q8NG68|TTL_HUMAN	TTL	Tubulin--tyrosine ligase	✓	✓
OG0047168	sp|Q8BYK4|RDH12_MOUSE	RDH12	Retinol dehydrogenase 12	✓	✓
OG0047253	sp|Q641J8|RF12A_XENLA	RF12A	E3 ubiquitin-protein ligase RNF12-A	✓	✓
OG0047275	sp|Q6PC64|ELOV6_DANRE	ELOV6	Elongation of very long chain fatty acids protein 6	✓	✓
OG0047289	sp|Q28G71|FOXN3_XENTR	FOXN3	Forkhead box protein N3	✓	✓
OG0047353	sp|Q9NQ66|PLCB1_HUMAN	PLCB1	1-phosphatidylinositol 4,5-bisphosphate phosphodiesterase beta-1	✓	✓
OG0047415	sp|O15211|RGL2_HUMAN	RGL2	Ral guanine nucleotide dissociation stimulator-like 2	✓	✓
OG0047423	sp|Q8R4G6|MGT5A_MOUSE	MGT5A	Alpha-1,6-mannosylglycoprotein 6-beta-N-acetylglucosaminyltransferase A	✓	✓
OG0047424	sp|O08584|KLF6_MOUSE	KLF6	Krueppel-like factor 6	✓	✓
OG0047427	sp|P62830|RL23_MOUSE	RL23	60S ribosomal protein L23	✓	✓
OG0047515	sp|P24257|WNT1_DANRE	WNT1	Protein Wnt-1	✓	✓
OG0047517	sp|Q8QZY6|TSN14_MOUSE	TSN14	Tetraspanin-14	✓	✓
OG0047541	sp|O13082|COX6A_CYPCA	COX6A	Cytochrome c oxidase subunit 6A, mitochondrial	✓	✓
OG0047687	sp|Q6YGZ5|BMAL1_TYTAL	BMAL1	Aryl hydrocarbon receptor nuclear translocator-like protein 1	✓	✓
OG0047693	sp|P08962|CD63_HUMAN	CD63	CD63 antigen	✓	✓
OG0047781	sp|O15405|TOX3_HUMAN	TOX3	TOX high mobility group box family member 3	✓	✓
OG0047819	sp|Q3MHK4|CLD11_BOVIN	CLD11	Claudin-11	✓	✓
OG0047916	sp|O43747|AP1G1_HUMAN	AP1G1	AP-1 complex subunit gamma-1	✓	✓
OG0047989	sp|Q3ZC89|MAP2_BOVIN	MAP2	Methionine aminopeptidase 2	✓	✓
OG0048004	sp|O14492|SH2B2_HUMAN	SH2B2	SH2B adapter protein 2	✓	✓
OG0048166	sp|Q9Y6W5|WASF2_HUMAN	WASF2	Wiskott-Aldrich syndrome protein family member 2	✓	✓
OG0048193	sp|Q1KKT4|LNPA_TAKRU	LNPA	Endoplasmic reticulum junction formation protein lunapark-A	✓	✓
OG0048194	sp|Q8K482|EMIL2_MOUSE	EMIL2	EMILIN-2	✓	✓
OG0048328	sp|Q8WZA2|RPGF4_HUMAN	RPGF4	Rap guanine nucleotide exchange factor 4	✓	✓
OG0048332	sp|Q9TST6|ADRB1_FELCA	ADRB1	Beta-1 adrenergic receptor	✓	✓
OG0048336	sp|Q70CQ4|UBP31_HUMAN	UBP31	Ubiquitin carboxyl-terminal hydrolase 31	✓	✓
OG0048456	sp|Q9BUH8|BEGIN_HUMAN	BEGIN	Brain-enriched guanylate kinase-associated protein	✓	✓
OG0048477	sp|Q9HAU5|RENT2_HUMAN	RENT2	Regulator of nonsense transcripts 2	✓	✓
OG0048533	sp|Q9TS87|TAGL_BOVIN	TAGL	Transgelin	✓	✓
OG0048590	sp|Q92870|APBB2_HUMAN	APBB2	Amyloid-beta A4 precursor protein-binding family B member 2	✓	✓
OG0048821	sp|P58404|STRN4_MOUSE	STRN4	Striatin-4	✓	✓
OG0048828	sp|Q7ZTS4|K1C18_DANRE	K1C18	Keratin, type I cytoskeletal 18	✓	✓
OG0048844	sp|Q0VC48|TMOD4_BOVIN	TMOD4	Tropomodulin-4	✓	✓
OG0048869	sp|Q92182|SIAT1_CHICK	SIAT1	Beta-galactoside alpha-2,6-sialyltransferase 1	✓	✓
OG0048878	sp|Q6PBV6|NHP2_DANRE	NHP2	H/ACA ribonucleoprotein complex subunit 2-like protein	✓	✓
OG0048924	sp|Q566N0|ENPP4_DANRE	ENPP4	Bis(5'-adenosyl)-triphosphatase enpp4	✓	✓
OG0048939	sp|O42222|GDF8_DANRE	GDF8	Growth/differentiation factor 8	✓	✓
OG0049106	sp|P41227|NAA10_HUMAN	NAA10	N-alpha-acetyltransferase 10	✓	✓
OG0049132	sp|E7F221|FRMD8_DANRE	FRMD8	FERM domain-containing protein 8	✓	✓
OG0049179	sp|Q6DIT8|SBDS_XENTR	SBDS	Ribosome maturation protein SBDS	✓	✓
OG0049200	sp|Q6BEA0|PLXA4_DANRE	PLXA4	Plexin-A4	✓	✓
OG0049225	sp|Q9NSD5|S6A13_HUMAN	S6A13	Sodium- and chloride-dependent GABA transporter 2	✓	✓
OG0049226	sp|P63025|VAMP3_RAT	VAMP3	Vesicle-associated membrane protein 3	✓	✓
OG0049299	sp|O95433|AHSA1_HUMAN	AHSA1	Activator of 90 kDa heat shock protein ATPase homolog 1	✓	✓
OG0049375	sp|A2AWA9|RBGP1_MOUSE	RBGP1	Rab GTPase-activating protein 1	✓	✓
OG0049389	sp|O18973|RABX5_BOVIN	RABX5	Rab5 GDP/GTP exchange factor	✓	✓
OG0049395	sp|Q287T7|MFRN1_DANRE	MFRN1	Mitoferrin-1	✓	✓
OG0049414	sp|Q8R5J9|PRAF3_MOUSE	PRAF3	PRA1 family protein 3	✓	✓
OG0049450	sp|Q96JM2|ZN462_HUMAN	ZN462	Zinc finger protein 462	✓	✓
OG0049472	sp|O15943|CADN_DROME	CADN	Neural-cadherin	✓	✓
OG0049493	sp|F1QC45|XRP2_DANRE	XRP2	Protein XRP2	✓	✓
OG0049516	sp|O93449|TGFB1_ONCMY	TGFB1	Transforming growth factor beta-1 proprotein	✓	✓
OG0049655	sp|Q86YI8|PHF13_HUMAN	PHF13	PHD finger protein 13	✓	✓
OG0049680	sp|Q8NCP5|ZBT44_HUMAN	ZBT44	Zinc finger and BTB domain-containing protein 44	✓	✓
OG0049716	sp|Q9NRH2|SNRK_HUMAN	SNRK	SNF-related serine/threonine-protein kinase	✓	✓
OG0049728	sp|Q9UPU9|SMAG1_HUMAN	SMAG1	Protein Smaug homolog 1	✓	✓
OG0049739	sp|Q9WVH3|FOXO4_MOUSE	FOXO4	Forkhead box protein O4	✓	✓
OG0049774	sp|Q9PTJ3|RBTN2_DANRE	RBTN2	Rhombotin-2	✓	✓
OG0049776	sp|Q9HBW1|LRRC4_HUMAN	LRRC4	Leucine-rich repeat-containing protein 4	✓	✓
OG0049813	sp|Q92624|APBP2_HUMAN	APBP2	Amyloid protein-binding protein 2	✓	✓
OG0049842	sp|Q9BUZ4|TRAF4_HUMAN	TRAF4	TNF receptor-associated factor 4	✓	✓
OG0049893	sp|P50392|PA24A_DANRE	PA24A	Cytosolic phospholipase A2	✓	✓
OG0049922	sp|Q8BQS5|PAQR2_MOUSE	PAQR2	Adiponectin receptor protein 2	✓	✓
OG0049996	sp|Q5I3Q2|GDF8_EPICO	GDF8	Growth/differentiation factor 8	✓	✓
OG0050019	sp|Q3UHQ6|DOP2_MOUSE	DOP2	Protein dopey-2	✓	✓
OG0050050	sp|P68107|FKB1B_BOVIN	FKB1B	Peptidyl-prolyl cis-trans isomerase FKBP1B	✓	✓
OG0050055	sp|P0C6S8|LIGO3_HUMAN	LIGO3	Leucine-rich repeat and immunoglobulin-like domain-containing nogo receptor-interacting protein 3	✓	✓
OG0050085	sp|Q6NV12|S20AA_DANRE	S20AA	Sodium-dependent phosphate transporter 1-A	✓	✓
OG0050134	sp|Q5RHQ8|LIN9_DANRE	LIN9	Protein lin-9 homolog	✓	✓
OG0050173	sp|E9QJ30|KL40B_DANRE	KL40B	Kelch-like protein 40b	✓	✓
OG0050197	sp|Q7ZZ25|ATD1A_DANRE	ATD1A	ATPase family AAA domain-containing protein 1-A	✓	✓
OG0050232	sp|P50501|AQPA_PELES	AQPA	Aquaporin FA-CHIP	✓	✓
OG0050243	sp|Q8BHF7|PGPS1_MOUSE	PGPS1	CDP-diacylglycerol--glycerol-3-phosphate 3-phosphatidyltransferase, mitochondrial	✓	✓
OG0050288	sp|Q5ZJ58|PI51B_CHICK	PI51B	Phosphatidylinositol 4-phosphate 5-kinase type-1 beta	✓	✓
OG0050319	sp|O54928|SOCS5_MOUSE	SOCS5	Suppressor of cytokine signaling 5	✓	✓
OG0050323	sp|Q7SXF6|CREL2_DANRE	CREL2	Cysteine-rich with EGF-like domain protein 2	✓	✓
OG0050397	sp|Q3MI00|DNJB1_BOVIN	DNJB1	DnaJ homolog subfamily B member 1	✓	✓
OG0050412	sp|Q9D8Y8|ING5_MOUSE	ING5	Inhibitor of growth protein 5	✓	✓
OG0050425	sp|Q90482|PO3F1_DANRE	PO3F1	POU domain, class 3, transcription factor 1	✓	✓
OG0050471	sp|Q9P1T7|MDFIC_HUMAN	MDFIC	MyoD family inhibitor domain-containing protein	✓	✓
OG0000331	sp|Q30631|DRA_MACMU	DRA	Mamu class II histocompatibility antigen, DR alpha chain		✓	✓
OG0000699	sp|Q9TUB3|FOSB_CANLF	FOSB	Protein fosB		✓	✓
OG0001589	sp|O70489|PPT2_RAT	PPT2	Lysosomal thioesterase PPT2		✓	✓
OG0001655	sp|P51589|CP2J2_HUMAN	CP2J2	Cytochrome P450 2J2		✓	✓
OG0001859	sp|Q61549|AGRE1_MOUSE	AGRE1	Adhesion G protein-coupled receptor E1		✓	✓
OG0002354	sp|O54750|CP2J6_MOUSE	CP2J6	Cytochrome P450 2J6		✓	✓
OG0002437	sp|Q96Q27|ASB2_HUMAN	ASB2	Ankyrin repeat and SOCS box protein 2		✓	✓
OG0002637	sp|Q9Y275|TN13B_HUMAN	TN13B	Tumor necrosis factor ligand superfamily member 13B		✓	✓
OG0002671	sp|P35991|BTK_MOUSE	BTK	Tyrosine-protein kinase BTK		✓	✓
OG0003237	sp|P11215|ITAM_HUMAN	ITAM	Integrin alpha-M		✓	✓
OG0003348	sp|Q8CIS0|CAR11_MOUSE	CAR11	Caspase recruitment domain-containing protein 11		✓	✓
OG0003668	sp|P35831|PTN12_MOUSE	PTN12	Tyrosine-protein phosphatase non-receptor type 12		✓	✓
OG0003712	sp|P53450|FOS_TAKRU	FOS	Proto-oncogene c-Fos		✓	✓
OG0003983	sp|O35601|FYB1_MOUSE	FYB1	FYN-binding protein 1		✓	✓
OG0004710	sp|Q5SSL4|ABR_MOUSE	ABR	Active breakpoint cluster region-related protein		✓	✓
OG0004727	sp|P00731|CBPA1_RAT	CBPA1	Carboxypeptidase A1		✓	✓
OG0004777	sp|Q96IC2|REXO5_HUMAN	REXO5	RNA exonuclease 5		✓	✓
OG0005160	sp|Q15399|TLR1_HUMAN	TLR1	Toll-like receptor 1		✓	✓
OG0006764	sp|Q4KM52|BLNK_RAT	BLNK	B-cell linker protein		✓	✓
OG0008074	sp|Q8N9Y4|F181A_HUMAN	F181A	Protein FAM181A		✓	✓
OG0008273	sp|Q61127|NAB2_MOUSE	NAB2	NGFI-A-binding protein 2		✓	✓
OG0010105	sp|P17213|BPI_HUMAN	BPI	Bactericidal permeability-increasing protein		✓	✓
OG0010193	sp|Q04913|NR4A1_XENLA	NR4A1	Nuclear receptor subfamily 4 group A member 1		✓	✓
OG0010282	sp|P24591|IBP1_BOVIN	IBP1	Insulin-like growth factor-binding protein 1		✓	✓
OG0012247	sp|Q07120|GFI1_RAT	GFI1	Zinc finger protein Gfi-1		✓	✓
OG0012327	sp|Q92570|NR4A3_HUMAN	NR4A3	Nuclear receptor subfamily 4 group A member 3		✓	✓
OG0012395	sp|Q8K1X4|NCKPL_MOUSE	NCKPL	Nck-associated protein 1-like		✓	✓
OG0013541	sp|Q8WUJ3|CEMIP_HUMAN	CEMIP	Cell migration-inducing and hyaluronan-binding protein		✓	✓
OG0014857	sp|P16236|REL_CHICK	REL	Proto-oncogene c-Rel		✓	✓
OG0015919	sp|A4II20|EGR1_XENTR	EGR1	Early growth response protein 1		✓	✓
OG0016314	sp|Q9HBI0|PARVG_HUMAN	PARVG	Gamma-parvin		✓	✓
OG0018328	sp|Q00342|FLT3_MOUSE	FLT3	Receptor-type tyrosine-protein kinase FLT3		✓	✓
OG0018880	sp|P28798|GRN_MOUSE	GRN	Progranulin		✓	✓
OG0020126	sp|P17213|BPI_HUMAN	BPI	Bactericidal permeability-increasing protein		✓	✓
OG0020624	sp|P47775|GPR12_HUMAN	GPR12	G-protein coupled receptor 12		✓	✓
OG0022154	sp|Q7ZWX9|MIDNB_XENLA	MIDNB	Midnolin-B		✓	✓
OG0023394	sp|Q4KLQ5|WDR76_XENLA	WDR76	WD repeat-containing protein 76		✓	✓
OG0024797	sp|Q96S65|CSRN1_HUMAN	CSRN1	Cysteine/serine-rich nuclear protein 1		✓	✓
OG0025395	sp|Q5RB40|HMHA1_PONAB	HMHA1	Rho GTPase-activating protein 45		✓	✓
OG0025524	sp|Q99MN1|SYK_MOUSE	SYK	Lysine--tRNA ligase		✓	✓
OG0025528	sp|Q61451|CD53_MOUSE	CD53	Leukocyte surface antigen CD53		✓	✓
OG0025810	sp|P16885|PLCG2_HUMAN	PLCG2	1-phosphatidylinositol 4,5-bisphosphate phosphodiesterase gamma-2		✓	✓
OG0026044	sp|O60245|PCDH7_HUMAN	PCDH7	Protocadherin-7		✓	✓
OG0026144	sp|Q7M6Z0|R4RL2_MOUSE	R4RL2	Reticulon-4 receptor-like 2		✓	✓
OG0026234	sp|Q5XIV0|TET5C_RAT	TET5C	Terminal nucleotidyltransferase 5C		✓	✓
OG0026521	sp|Q62179|SEM4B_MOUSE	SEM4B	Semaphorin-4B		✓	✓
OG0026856	sp|P53450|FOS_TAKRU	FOS	Proto-oncogene c-Fos		✓	✓
OG0029378	sp|P54864|JUN_SERCA	JUN	Transcription factor AP-1		✓	✓
OG0029864	sp|P18625|FOSL2_CHICK	FOSL2	Fos-related antigen 2		✓	✓
OG0031469	sp|O88677|BTG3_RAT	BTG3	Protein BTG3		✓	✓
OG0031965	sp|Q5NVC3|ITM2C_PONAB	ITM2C	Integral membrane protein 2C		✓	✓
OG0032364	sp|Q9HC77|CENPJ_HUMAN	CENPJ	Centromere protein J		✓	✓
OG0033033	sp|P55042|RAD_HUMAN	RAD	GTP-binding protein RAD		✓	✓
OG0036693	sp|Q3UFY7|5NT3B_MOUSE	5NT3B	7-methylguanosine phosphate-specific 5'-nucleotidase		✓	✓
OG0038503	sp|Q90871|IRF8_CHICK	IRF8	Interferon regulatory factor 8		✓	✓
OG0038795	sp|Q9NYY3|PLK2_HUMAN	PLK2	Serine/threonine-protein kinase PLK2		✓	✓
OG0038931	sp|B7SXM5|IER2_DANRE	IER2	Immediate early response gene 2 protein		✓	✓
OG0039483	sp|P79703|JUNB_CYPCA	JUNB	Transcription factor jun-B		✓	✓
OG0039774	sp|C0HL12|AGRB1_RAT	AGRB1	Adhesion G protein-coupled receptor B1		✓	✓
OG0040358	sp|Q16828|DUS6_HUMAN	DUS6	Dual specificity protein phosphatase 6		✓	✓
OG0040836	sp|A1YB07|AMOL2_DANRE	AMOL2	Angiomotin-like 2a		✓	✓
OG0041115	sp|Q6AXL3|LRC33_DANRE	LRC33	Transforming growth factor beta activator LRRC33		✓	✓
OG0043035	sp|P08631|HCK_HUMAN	HCK	Tyrosine-protein kinase HCK		✓	✓
OG0043714	sp|Q62767|DUS4_RAT	DUS4	Dual specificity protein phosphatase 4		✓	✓
OG0044519	sp|Q8BLB8|AN34C_MOUSE	AN34C	Ankyrin repeat domain-containing protein 34C		✓	✓
OG0044769	sp|P15066|JUND_MOUSE	JUND	Transcription factor jun-D		✓	✓
OG0045222	sp|Q04913|NR4A1_XENLA	NR4A1	Nuclear receptor subfamily 4 group A member 1		✓	✓
OG0045472	sp|Q2KII1|ATF3_BOVIN	ATF3	Cyclic AMP-dependent transcription factor ATF-3		✓	✓
OG0047513	sp|O75293|GA45B_HUMAN	GA45B	Growth arrest and DNA damage-inducible protein GADD45 beta		✓	✓
OG0047927	sp|Q05159|EGR2B_DANRE	EGR2B	Early growth response protein 2b		✓	✓
OG0048163	sp|Q8K1B8|URP2_MOUSE	URP2	Fermitin family homolog 3		✓	✓
OG0048302	sp|Q6DEJ6|NLS1B_DANRE	NLS1B	Sodium-dependent lysophosphatidylcholine symporter 1-B		✓	✓
OG0048783	sp|A4II20|EGR1_XENTR	EGR1	Early growth response protein 1		✓	✓
OG0048876	sp|Q07352|TISB_HUMAN	TISB	mRNA decay activator protein ZFP36L1		✓	✓
OG0049074	sp|Q9IA88|SIK2_CHICK	SIK2	Serine/threonine-protein kinase SIK2		✓	✓
OG0049080	sp|Q16690|DUS5_HUMAN	DUS5	Dual specificity protein phosphatase 5		✓	✓
OG0049103	sp|Q70J99|UN13D_HUMAN	UN13D	Protein unc-13 homolog D		✓	✓
OG0049422	sp|Q4KM33|PLEK_RAT	PLEK	Pleckstrin		✓	✓
OG0049512	sp|Q9UIA0|CYH4_HUMAN	CYH4	Cytohesin-4		✓	✓

## Sheet: Table S4
Table S4 Core circadian rhythm DEGs in D. aruanus, P. moluccensis and Ac. polyacanthus, and 12 DEGs (20 interactions) that directly interacted with the core circadian genes in the interactio network of DEGs related to circadian rhythm in Ac. polyacanthus (CO2 seep vs. Control).
24 core circadian DEGs in D. aruanus (CO2 seep vs. Control).
Orth_id	Uniprot_id	Gene name	Gene description
OG0002874	sp|Q6YGZ4|CLOCK_TYTAL	CLOCK	Circadian locomoter output cycles protein kaput
OG0005247	sp|Q8QGQ7|BMAL2_CHICK	BMAL2	Aryl hydrocarbon receptor nuclear translocator-like protein 2
OG0007095	sp|Q8QGQ8|PER2_CHICK	PER2	Period circadian protein homolog 2
OG0009143	sp|Q92172|TEF_CHICK	TEF	Transcription factor VBP
OG0014639	sp|B3F209|BHE40_SHEEP	BHE40	Class E basic helix-loop-helix protein 40
OG0015095	sp|Q8K3T2|PER2_SPAJD	PER2	Period circadian protein homolog 2
OG0016589	sp|Q5FW38|NFIL3_XENTR	NFIL3	Nuclear factor interleukin-3-regulated protein
OG0018190	sp|O15534|PER1_HUMAN	PER1	Period circadian protein homolog 1
OG0023490	sp|Q6ZZY0|CRY1_SYLBO	CRY1	Cryptochrome-1
OG0023954	sp|Q68EL6|NFIL3_DANRE	NFIL3	Nuclear factor interleukin-3-regulated protein
OG0026421	sp|F1QJF4|RORAB_DANRE	RORAB	Nuclear receptor ROR-alpha B
OG0027046	sp|Q14995|NR1D2_HUMAN	NR1D2	Nuclear receptor subfamily 1 group D member 2
OG0028841	sp|Q99PV5|BHE41_MOUSE	BHE41	Class E basic helix-loop-helix protein 41
OG0029092	sp|Q64709|HLF_RAT	HLF	Hepatic leukemia factor
OG0031751	sp|Q3TQ03|CIART_MOUSE	CIART	Circadian-associated transcriptional repressor
OG0032733	sp|Q6ZZY0|CRY1_SYLBO	CRY1	Cryptochrome-1
OG0037683	sp|Q3TQ03|CIART_MOUSE	CIART	Circadian-associated transcriptional repressor
OG0040897	sp|Q14995|NR1D2_HUMAN	NR1D2	Nuclear receptor subfamily 1 group D member 2
OG0042779	sp|Q8BW74|HLF_MOUSE	HLF	Hepatic leukemia factor
OG0045713	sp|Q3UV55|NR1D1_MOUSE	NR1D1	Nuclear receptor subfamily 1 group D member 1
OG0046736	sp|Q3TQ03|CIART_MOUSE	CIART	Circadian-associated transcriptional repressor
OG0047611	sp|Q92753|RORB_HUMAN	RORB	Nuclear receptor ROR-beta
OG0047666	sp|Q92753|RORB_HUMAN	RORB	Nuclear receptor ROR-beta
OG0047687	sp|Q6YGZ5|BMAL1_TYTAL	BMAL1	Aryl hydrocarbon receptor nuclear translocator-like protein 1
15 core circadian DEGs in P. moluccensis (CO2 seep vs. Control).
Orth_id	Uniprot_id	Gene name	Gene description
OG0014639	sp|B3F209|BHE40_SHEEP	BHE40	Class E basic helix-loop-helix protein 40
OG0047687	sp|Q6YGZ5|BMAL1_TYTAL	BMAL1	Aryl hydrocarbon receptor nuclear translocator-like protein 1
OG0005247	sp|Q8QGQ7|BMAL2_CHICK	BMAL2	Aryl hydrocarbon receptor nuclear translocator-like protein 2
OG0031751	sp|Q3TQ03|CIART_MOUSE	CIART	Circadian-associated transcriptional repressor
OG0037683	sp|Q3TQ03|CIART_MOUSE	CIART	Circadian-associated transcriptional repressor
OG0046736	sp|Q3TQ03|CIART_MOUSE	CIART	Circadian-associated transcriptional repressor
OG0002874	sp|Q6YGZ4|CLOCK_TYTAL	CLOCK	Circadian locomoter output cycles protein kaput
OG0030997	sp|P79145|CREM_CANLF	CREM	cAMP-responsive element modulator
OG0023490	sp|Q6ZZY0|CRY1_SYLBO	CRY1	Cryptochrome-1
OG0029092	sp|Q64709|HLF_RAT	HLF	Hepatic leukemia factor
OG0042779	sp|Q8BW74|HLF_MOUSE	HLF	Hepatic leukemia factor
OG0045713	sp|Q3UV55|NR1D1_MOUSE	NR1D1	Nuclear receptor subfamily 1 group D member 1
OG0007095	sp|Q8QGQ8|PER2_CHICK	PER2	Period circadian protein homolog 2
OG0015095	sp|Q8K3T2|PER2_SPAJD	PER2	Period circadian protein homolog 2
OG0047611	sp|Q92753|RORB_HUMAN	RORB	Nuclear receptor ROR-beta
8 core circadian DEGs in Ac. polyacanthus (CO2 seep vs. Control).
Orth_id	Uniprot_id	Gene name	Gene description
OG0017506	sp|F1QLY4|RORAA_DANRE	RORAA	Nuclear receptor ROR-alpha A
OG0018190	sp|O15534|PER1_HUMAN	PER1	Period circadian protein homolog 1
OG0023490	sp|Q6ZZY0|CRY1_SYLBO	CRY1_1	Cryptochrome-1
OG0023954	sp|Q68EL6|NFIL3_DANRE	NFIL3	Nuclear factor interleukin-3-regulated protein
OG0029092	sp|Q64709|HLF_RAT	HLF_1	Hepatic leukemia factor
OG0042779	sp|Q8BW74|HLF_MOUSE	HLF_3	Hepatic leukemia factor
OG0047666	sp|Q92753|RORB_HUMAN	RORB	Nuclear receptor ROR-beta
OG0047687	sp|Q6YGZ5|BMAL1_TYTAL	BMAL1	Aryl hydrocarbon receptor nuclear translocator-like protein 1
15 core circadian DEGs in Ac. polyacanthus (CO2 seep vs. Storm).
Orth_id	Uniprot_id	Gene name	Gene description
OG0002043	sp|Q8QGQ7|BMAL2_CHICK	BMAL2	Aryl hydrocarbon receptor nuclear translocator-like protein 2
OG0003506	sp|Q92172|TEF_CHICK	TEF_1	Transcription factor VBP
OG0009143	sp|Q92172|TEF_CHICK	TEF_2	Transcription factor VBP
OG0014639	sp|B3F209|BHE40_SHEEP	BHE40	Class E basic helix-loop-helix protein 40
OG0017506	sp|F1QLY4|RORAA_DANRE	RORAA	Nuclear receptor ROR-alpha A
OG0018190	sp|O15534|PER1_HUMAN	PER1	Period circadian protein homolog 1
OG0023490	sp|Q6ZZY0|CRY1_SYLBO	CRY1_1	Cryptochrome-1
OG0023954	sp|Q68EL6|NFIL3_DANRE	NFIL3	Nuclear factor interleukin-3-regulated protein
OG0026421	sp|F1QJF4|RORAB_DANRE	RORAB	Nuclear receptor ROR-alpha B
OG0032733	sp|Q6ZZY0|CRY1_SYLBO	CRY1_2	Cryptochrome-1
OG0036073	sp|Q14995|NR1D2_HUMAN	NR1D2_1	Nuclear receptor subfamily 1 group D member 2
OG0040897	sp|Q14995|NR1D2_HUMAN	NR1D2_2	Nuclear receptor subfamily 1 group D member 2
OG0042692	sp|Q8BW74|HLF_MOUSE	HLF_2	Hepatic leukemia factor
OG0042779	sp|Q8BW74|HLF_MOUSE	HLF_3	Hepatic leukemia factor
OG0047687	sp|Q6YGZ5|BMAL1_TYTAL	BMAL1	Aryl hydrocarbon receptor nuclear translocator-like protein 1
12 DEGs (20 interactions) directly interacting with the core circadian genes in the interactio network of DEGs related to circadian rhythm in Ac. polyacanthus (CO2 seep vs. Control).
Edge	DEGs directly interacting with the core circadian genes	Edge Betweenness	Node Betweenness
CRY1-ANM5	ANM5	56.6906	0.00515432
NFIL3-BC11B	BC11B	72.8254	0.00299099
BMAL1-CRTC1	CRTC1	28.8209	0.00373039
PER1-CRTC1	CRTC1	20.745	0.00373039
BMAL1-CSK2B	CSK2B	43.2855	0.00482503
CRY1-CSK2B	CSK2B	34.587	0.00482503
BMAL1-GCR	GCR	82.2007	0.111767
CRY1-GCR	GCR	62.5716	0.111767
BMAL1-GSK3B	GSK3B	68.9969	0.110717
CRY1-GSK3B	GSK3B	51.5454	0.110717
BMAL1-KLF10	KLF10	188	0
BMAL1-NAMPT	NAMPT	46.2023	0.00251143
CRY1-NAMPT	NAMPT	36.496	0.00251143
NFIL3-NAMPT	NAMPT	29.2009	0.00251143
NFIL3-PERF	PERF	146.909	0.00202852
PER1-RBM4	RBM4	130.797	0.000493446
BMAL1-UBE3A	UBE3A	133.142	0.0324692
BMAL1-UBP2	UBP2	62.2569	0
CRY1-UBP2	UBP2	52.3137	0
PER1-UBP2	UBP2	23.8703	0

## Sheet: Table S5
Table S5 DEGs involved in regulation of T cell, B-cell and T-helper cell for each species.
CO2 seep vs. Control (40 DEGs for O. compressus, 110 DEGs for Ac. polyacanthus, and 18 DEGs for D. aruanus, 5 DEGs for P. adelus, 6 DEGs for P. moluccensis)
Orth_id	Gene_name	Gene_description	Basemean	Log2FoldChange	FDR	Species
OG0000520	CARL3	Capping protein, Arp2/3 and myosin-I linker protein 3	814.088	-0.318701	0.0423728	Ac. polyacanthus			The significantly enriched functions related to T cell, B cell, and T-helper cell in O. compressus. DEGs in these functions were extracted as immune response realted genes for each species.
OG0000908	RARGA	Retinoic acid receptor gamma-A	135.779	-0.434527	0.0252982	Ac. polyacanthus			GO_id	GO Category	FDR	Gene_number_in_function	GO Name
OG0000932	CARL1	F-actin-uncapping protein LRRC16A	568.809	-0.502315	0.0232167	Ac. polyacanthus			GO:0050853	BIOLOGICAL_PROCESS	8.88264e-09	13	B cell receptor signaling pathway
OG0001087	ERBB3	Receptor tyrosine-protein kinase erbB-3	502.56	-0.460012	0.045595	Ac. polyacanthus			GO:0045577	BIOLOGICAL_PROCESS	0.00012404	7	regulation of B cell differentiation
OG0001190	DLG1	Disks large homolog 1	736.563	-0.398864	0.0265645	Ac. polyacanthus			GO:0030890	BIOLOGICAL_PROCESS	0.000182264	7	positive regulation of B cell proliferation
OG0001265	RAC1	Ras-related C3 botulinum toxin substrate 1	999.1	-0.404734	0.0332181	Ac. polyacanthus			GO:0045588	BIOLOGICAL_PROCESS	0.000517877	5	positive regulation of gamma-delta T cell differentiation
OG0001457	BPTF	Nucleosome-remodeling factor subunit BPTF	1223.17	-0.428306	0.0316528	Ac. polyacanthus			GO:0042608	MOLECULAR_FUNCTION	0.000904717	4	T cell receptor binding
OG0001959	RAF1	RAF proto-oncogene serine/threonine-protein kinase	314.73	0.549391	0.00161385	Ac. polyacanthus			GO:0031295	BIOLOGICAL_PROCESS	0.00133034	6	T cell costimulation
OG0001969	ERBB3	Receptor tyrosine-protein kinase erbB-3	24.9119	-0.918997	0.0198889	Ac. polyacanthus			GO:0072540	BIOLOGICAL_PROCESS	0.00187657	4	T-helper 17 cell lineage commitment
OG0002248	IKZF1	DNA-binding protein Ikaros	125.288	1.1884	0.00317245	Ac. polyacanthus			GO:0046641	BIOLOGICAL_PROCESS	0.00358288	4	positive regulation of alpha-beta T cell proliferation
OG0002758	MYB	Transcriptional activator Myb	49.913	1.26289	0.0123541	Ac. polyacanthus			GO:0045060	BIOLOGICAL_PROCESS	0.00487578	4	negative thymic T cell selection
OG0002827	GRDN	Girdin	907.626	-0.642267	0.00593032	Ac. polyacanthus			GO:0002902	BIOLOGICAL_PROCESS	0.00543337	4	regulation of B cell apoptotic process
OG0003728	RIPR2	Rho family-interacting cell polarization regulator 2	888.716	-0.531574	0.0187946	Ac. polyacanthus			GO:0050798	BIOLOGICAL_PROCESS	0.00659643	5	activated T cell proliferation
OG0004819	ADRM1	Proteasomal ubiquitin receptor ADRM1	195.795	0.538888	0.0101639	Ac. polyacanthus			GO:0001782	BIOLOGICAL_PROCESS	0.0101614	5	B cell homeostasis
OG0005003	GRP2	RAS guanyl-releasing protein 2	413.803	0.50519	0.0152131	Ac. polyacanthus			GO:0045589	BIOLOGICAL_PROCESS	0.0107215	5	regulation of regulatory T cell differentiation
OG0005850	DOCK7	Dedicator of cytokinesis protein 7	132.825	0.706825	0.000535013	Ac. polyacanthus			GO:0050862	BIOLOGICAL_PROCESS	0.0107845	4	positive regulation of T cell receptor signaling pathway
OG0006285	CYLD	Ubiquitin carboxyl-terminal hydrolase CYLD	165.262	0.497935	0.025286	Ac. polyacanthus			GO:0045622	BIOLOGICAL_PROCESS	0.0179494	5	regulation of T-helper cell differentiation
OG0006494	NCK1	Cytoplasmic protein NCK1	143.437	-0.579035	0.0366218	Ac. polyacanthus			GO:2001185	BIOLOGICAL_PROCESS	0.0234242	3	regulation of CD8-positive, alpha-beta T cell activation
OG0006869	STAT3	Signal transducer and activator of transcription 3	1500.6	0.607761	0.00271098	Ac. polyacanthus			GO:0045059	BIOLOGICAL_PROCESS	0.0423275	3	positive thymic T cell selection
OG0008690	CYLD	Ubiquitin carboxyl-terminal hydrolase CYLD	871.535	-0.30515	0.0338673	Ac. polyacanthus			GO:0030889	BIOLOGICAL_PROCESS	0.0423275	3	negative regulation of B cell proliferation
OG0008768	FER	Tyrosine-protein kinase Fer	287.982	0.596946	0.0138531	Ac. polyacanthus			GO:0072678	BIOLOGICAL_PROCESS	0.0462116	5	T cell migration
OG0008769	DLG1L	Discs large homolog 1-like protein	1365.97	-0.536751	0.0152145	Ac. polyacanthus			GO:2000516	BIOLOGICAL_PROCESS	0.0498705	4	positive regulation of CD4-positive, alpha-beta T cell activation
OG0009316	AP3B2	AP-3 complex subunit beta-2	252.909	-0.747095	0.00252953	Ac. polyacanthus
OG0009638	SYGP1	Ras/Rap GTPase-activating protein SynGAP	2043.34	0.359907	0.0232167	Ac. polyacanthus
OG0010248	DOCK7	Dedicator of cytokinesis protein 7	735.133	-0.324725	0.0468088	Ac. polyacanthus
OG0011630	GATA2	Endothelial transcription factor GATA-2	231.585	1.86572	0.0261741	Ac. polyacanthus
OG0011834	KAP1	cAMP-dependent protein kinase type I-beta regulatory subunit	1018.09	-0.586649	0.00161385	Ac. polyacanthus
OG0011995	STAT1	Signal transducer and activator of transcription 1-alpha/beta	711.358	0.520746	0.0139443	Ac. polyacanthus
OG0012619	IRF1	Interferon regulatory factor 1	331.544	0.921864	0.005941	Ac. polyacanthus
OG0013350	ZMIZ1	Zinc finger MIZ domain-containing protein 1	509.054	-0.582695	0.0255478	Ac. polyacanthus
OG0013512	HECW1	E3 ubiquitin-protein ligase HECW1	367.839	-0.769286	0.000982957	Ac. polyacanthus
OG0013663	B3AT	Band 3 anion exchange protein	2879.96	2.07705	0.0150677	Ac. polyacanthus
OG0013742	STA5B	Signal transducer and activator of transcription 5B	147.011	0.636123	0.00332407	Ac. polyacanthus
OG0013829	HBP1	HMG box-containing protein 1	629.944	0.451699	0.00412039	Ac. polyacanthus
OG0014043	JIP2	C-Jun-amino-terminal kinase-interacting protein 2	4468.07	-0.483274	0.00247479	Ac. polyacanthus
OG0016564	IRF4	Interferon regulatory factor 4	73.0898	1.01546	0.0289899	Ac. polyacanthus
OG0016586	EFHD2	EF-hand domain-containing protein D2	844.249	0.561182	0.0384411	Ac. polyacanthus
OG0016624	SOX6	Transcription factor Sox-6	57.9611	0.681884	0.0123844	Ac. polyacanthus
OG0017022	RAL	Ras-related protein O-RAL	111.983	0.857133	0.00287806	Ac. polyacanthus
OG0017023	RAL	Ras-related protein O-RAL	845.538	0.466957	0.0284091	Ac. polyacanthus
OG0017506	RORAA	Nuclear receptor ROR-alpha A	94.574	-0.702929	0.014281	Ac. polyacanthus
OG0017615	CARL1	F-actin-uncapping protein LRRC16A	504.628	-0.772333	0.00898809	Ac. polyacanthus
OG0018053	STAT6	Signal transducer and activator of transcription 6	575.094	0.561698	0.000179213	Ac. polyacanthus
OG0018058	IRF2	Interferon regulatory factor 2	69.5261	0.842629	0.00597669	Ac. polyacanthus
OG0019162	IL6RA	Interleukin-6 receptor subunit alpha	50.2464	0.681605	0.0490436	Ac. polyacanthus
OG0019966	ZMIZ2	Zinc finger MIZ domain-containing protein 2	253.318	-0.606826	0.00784648	Ac. polyacanthus
OG0020203	BCL6	B-cell lymphoma 6 protein homolog	626.645	0.671505	0.022493	Ac. polyacanthus
OG0020360	ZB16A	Zinc finger and BTB domain-containing protein 16-A	158.895	-0.746095	0.0104281	Ac. polyacanthus
OG0021335	T7L1A	Transcription factor 7-like 1-A	73.0034	0.421577	0.0240079	Ac. polyacanthus
OG0021548	NFIP2	NEDD4 family-interacting protein 2	4646.94	0.350535	0.0404024	Ac. polyacanthus
OG0021576	DTX3	Probable E3 ubiquitin-protein ligase DTX3	463.058	0.707413	0.000116621	Ac. polyacanthus
OG0023368	NLRC3	NLR family CARD domain-containing protein 3	328.666	0.754254	0.0138531	Ac. polyacanthus
OG0023431	PAK6	Serine/threonine-protein kinase PAK 6	588.334	-0.395787	0.0490915	Ac. polyacanthus
OG0023646	TRPS1	Zinc finger transcription factor Trps1	77.3863	-0.603667	0.0243247	Ac. polyacanthus
OG0024293	DTX2	Probable E3 ubiquitin-protein ligase DTX2	179.281	-0.442136	0.0328934	Ac. polyacanthus
OG0024903	SOCS6	Suppressor of cytokine signaling 6	132.841	-0.518536	0.017375	Ac. polyacanthus
OG0025031	TFR1	Transferrin receptor protein 1	164.033	-0.588626	0.0235782	Ac. polyacanthus
OG0025352	ZB16A	Zinc finger and BTB domain-containing protein 16-A	93.544	-0.670873	0.00972011	Ac. polyacanthus
OG0026640	TESP1	Protein TESPA1	40.3328	1.17175	0.00542059	Ac. polyacanthus
OG0026778	TOX4	TOX high mobility group box family member 4	233.134	-0.339563	0.0128832	Ac. polyacanthus
OG0028657	ZC12B	Probable ribonuclease ZC3H12B	142.244	-0.561078	0.018561	Ac. polyacanthus
OG0028794	DLG5	Disks large homolog 5	236.757	0.389709	0.0414773	Ac. polyacanthus
OG0028942	CD81	CD81 protein	6643.64	0.324911	0.0498267	Ac. polyacanthus
OG0029646	N4BP1	NEDD4-binding protein 1	311.409	0.689298	0.0158907	Ac. polyacanthus
OG0030001	ADAM8	Disintegrin and metalloproteinase domain-containing protein 8	120.828	1.42156	0.00135099	Ac. polyacanthus
OG0030921	LEG9	Galectin-9	351.67	1.29501	0.0110229	Ac. polyacanthus
OG0031416	RRAS2	Ras-related protein R-Ras2	683.05	0.391082	0.0176649	Ac. polyacanthus
OG0031932	CD9	CD9 antigen	424.67	0.436112	0.0246444	Ac. polyacanthus
OG0032255	SH2B3	SH2B adapter protein 3	164.572	0.841897	0.000717266	Ac. polyacanthus
OG0032392	SOX4	Transcription factor SOX-4	241.562	-0.442572	0.0487747	Ac. polyacanthus
OG0032572	PRDM2	PR domain zinc finger protein 2	1033.72	-0.339714	0.00836325	Ac. polyacanthus
OG0032805	PTN2	Tyrosine-protein phosphatase non-receptor type 2	196.514	0.565747	0.00488384	Ac. polyacanthus
OG0032982	PTN2	Tyrosine-protein phosphatase non-receptor type 2	256.321	0.796921	0.00247479	Ac. polyacanthus
OG0033126	DTX1	E3 ubiquitin-protein ligase DTX1	178.391	-0.619432	0.0234226	Ac. polyacanthus
OG0033230	NCK2	Cytoplasmic protein NCK2	73.9607	-0.532806	0.0185973	Ac. polyacanthus
OG0034478	SOCS7	Suppressor of cytokine signaling 7	112.114	-0.70351	0.0108475	Ac. polyacanthus
OG0034577	SRC	Proto-oncogene tyrosine-protein kinase Src	368.74	-0.737177	0.00597669	Ac. polyacanthus
OG0034752	ADA	Adenosine deaminase	56.342	1.47401	0.00104979	Ac. polyacanthus
OG0034918	B3A2	Anion exchange protein 2	357.787	0.47718	0.0355853	Ac. polyacanthus
OG0035172	IP3KB	Inositol-trisphosphate 3-kinase B	502.733	0.510891	0.0289899	Ac. polyacanthus
OG0035343	RIPR3	RIPOR family member 3	189.863	0.982488	0.00921007	Ac. polyacanthus
OG0035404	PDE11	Dual 3',5'-cyclic-AMP and -GMP phosphodiesterase 11A	62.7858	-0.971646	0.00273253	Ac. polyacanthus
OG0035834	KIFA3	Kinesin-associated protein 3	958.642	-0.472649	0.00857673	Ac. polyacanthus
OG0035945	JAK2	Tyrosine-protein kinase JAK2	316.513	1.48697	0.00480688	Ac. polyacanthus
OG0036297	IRF8	Interferon regulatory factor 8	108.331	0.697675	0.00898809	Ac. polyacanthus
OG0037223	EGR1	Early growth response protein 1	1761.76	-0.488798	0.00399181	Ac. polyacanthus
OG0037912	CASP7	Caspase-7	74.1539	0.945827	0.00332407	Ac. polyacanthus
OG0038202	PLAK	Junction plakoglobin	790.635	-0.540833	0.00928557	Ac. polyacanthus
OG0038421	CASP3	Caspase-3	36.8813	1.48633	0.00707537	Ac. polyacanthus
OG0038564	SMUF1	E3 ubiquitin-protein ligase SMURF1	648.469	0.320108	0.0210665	Ac. polyacanthus
OG0038775	ANXA1	Annexin A1	573.436	0.765686	0.00098439	Ac. polyacanthus
OG0038906	TFR1	Transferrin receptor protein 1	2023.61	1.8254	0.00488384	Ac. polyacanthus
OG0039064	LMO4	LIM domain transcription factor LMO4	773.709	0.366997	0.0436777	Ac. polyacanthus
OG0039639	RHOG	Rho-related GTP-binding protein RhoG	323.187	0.343971	0.0242927	Ac. polyacanthus
OG0039702	COL12	Collectin-12	643.703	0.588559	0.0197935	Ac. polyacanthus
OG0039822	KAP2	cAMP-dependent protein kinase type II-alpha regulatory subunit	896.01	0.499666	4.8207e-05	Ac. polyacanthus
OG0039884	PRDX1	Peroxiredoxin-1	3200.53	1.07224	6.37921e-05	Ac. polyacanthus
OG0042962	EFNB2	Ephrin-B2a	224.386	-0.349903	0.0455402	Ac. polyacanthus
OG0043451	SHE	SH2 domain-containing adapter protein E	178.708	0.664859	0.0178024	Ac. polyacanthus
OG0043880	BATF	Basic leucine zipper transcriptional factor ATF-like	153.978	0.629073	0.0423728	Ac. polyacanthus
OG0045689	PCGF6	Polycomb group RING finger protein 6	102.979	0.68136	0.00510532	Ac. polyacanthus
OG0047289	FOXN3	Forkhead box protein N3	96.6841	-0.533638	0.0263783	Ac. polyacanthus
OG0047666	RORB	Nuclear receptor ROR-beta	641.268	-0.439666	0.0341055	Ac. polyacanthus
OG0047781	TOX3	TOX high mobility group box family member 3	112.866	-0.450632	0.0471561	Ac. polyacanthus
OG0048004	SH2B2	SH2B adapter protein 2	306.571	-0.65873	0.00231084	Ac. polyacanthus
OG0048774	EFNB2	Ephrin-B2	643.548	0.427563	0.00608862	Ac. polyacanthus
OG0048982	LEG8	Galectin-8	166.214	-0.41531	0.0185443	Ac. polyacanthus
OG0049516	TGFB1	Transforming growth factor beta-1 proprotein	208.141	0.644697	0.00201505	Ac. polyacanthus
OG0049774	RBTN2	Rhombotin-2	464.473	0.562212	0.0355853	Ac. polyacanthus
OG0050319	SOCS5	Suppressor of cytokine signaling 5	172.928	-0.682483	0.0160917	Ac. polyacanthus
OG0003051	ADA19	Disintegrin and metalloproteinase domain-containing protein 19	580.016	-0.364451	0.000942392	D. aruanus
OG0021441	PNPH	Purine nucleoside phosphorylase	566.732	0.452423	0.00820567	D. aruanus
OG0047611	RORB	Nuclear receptor ROR-beta	535.975	-1.17656	3.22952e-14	D. aruanus
OG0047666	RORB	Nuclear receptor ROR-beta	450.066	-0.64891	7.37849e-10	D. aruanus
OG0026421	RORAB	Nuclear receptor ROR-alpha B	17.8179	0.894154	0.0121087	D. aruanus
OG0009198	TGFB2	Transforming growth factor beta-2 proprotein	62.5724	0.545302	0.0321139	D. aruanus
OG0040943	ARGN2	Arginase, non-hepatic 2	1774.49	0.364012	6.97216e-09	D. aruanus
OG0002226	NPAS3	Neuronal PAS domain-containing protein 3	309.079	0.322063	0.0048002	D. aruanus
OG0040897	NR1D2	Nuclear receptor subfamily 1 group D member 2	95.2768	0.53927	0.0235149	D. aruanus
OG0027046	NR1D2	Nuclear receptor subfamily 1 group D member 2	999.983	0.743955	8.43586e-10	D. aruanus
OG0015928	LOX3B	Lysyl oxidase homolog 3B	47.0962	0.51873	0.0320924	D. aruanus
OG0002947	NGAP	Ras GTPase-activating protein nGAP	236.186	0.312988	0.0295812	D. aruanus
OG0038346	GLIS2	Zinc finger protein GLIS2	73.5347	0.39395	0.0321506	D. aruanus
OG0044732	PTPRE	Receptor-type tyrosine-protein phosphatase epsilon	655.222	-0.302949	3.04481e-06	D. aruanus
OG0030121	LEG	Beta-galactoside-binding lectin	454.717	0.514358	0.0242813	D. aruanus
OG0009364	CXCR5	C-X-C chemokine receptor type 5	13.4431	-1.09639	0.0284617	D. aruanus
OG0010875	CXA1	Gap junction alpha-1 protein	5657.23	0.424819	6.71013e-06	D. aruanus
OG0039580	PREX2	Phosphatidylinositol 3,4,5-trisphosphate-dependent Rac exchanger 2 protein	491.263	0.308695	0.00255569	D. aruanus
OG0043035	HCK	Tyrosine-protein kinase HCK	122.484	-0.565167	0.03909	O. compressus
OG0026734	DAB2P	Disabled homolog 2-interacting protein	105.657	-0.788512	0.0071303	O. compressus
OG0020203	BCL6	B-cell lymphoma 6 protein homolog	236.992	1.38775	0.034672	O. compressus
OG0014441	PTN6	Tyrosine-protein phosphatase non-receptor type 6	242.249	-0.427942	0.0263622	O. compressus
OG0050477	KPCL	Protein kinase C eta type	53.1881	-0.647121	0.0151732	O. compressus
OG0018339	NLRC3	NLR family CARD domain-containing protein 3	42.504	-0.918573	0.0034731	O. compressus
OG0016511	PTN18	Tyrosine-protein phosphatase non-receptor type 18	32.6823	-0.941373	0.0028344	O. compressus
OG0012619	IRF1	Interferon regulatory factor 1	73.128	-0.776795	0.00766192	O. compressus
OG0007460	LYN	Tyrosine-protein kinase Lyn	52.036	-1.10352	0.000150959	O. compressus
OG0010489	ITAL	Integrin alpha-L	155.694	-0.685485	0.0017845	O. compressus
OG0031120	COR1A	Coronin-1A	351.121	-0.528715	0.0142123	O. compressus
OG0013688	PTPRC	Receptor-type tyrosine-protein phosphatase C	426.44	-0.606006	0.0028344	O. compressus
OG0030075	SASH3	SAM and SH3 domain-containing protein 3	111.681	-0.576594	0.00540326	O. compressus
OG0009364	CXCR5	C-X-C chemokine receptor type 5	14.6413	-1.93265	0.00533932	O. compressus
OG0029896	ZAP70	Tyrosine-protein kinase ZAP-70	25.5978	-0.892698	0.0122433	O. compressus
OG0002671	BTK	Tyrosine-protein kinase BTK	66.1224	-1.28155	0.000150959	O. compressus
OG0004744	VAV	Proto-oncogene vav	209.828	-0.506474	0.00061654	O. compressus
OG0012395	NCKPL	Nck-associated protein 1-like	254.952	-0.457855	0.0307082	O. compressus
OG0037773	AIF1L	Allograft inflammatory factor 1-like	120.792	-0.651779	0.00312682	O. compressus
OG0003348	CAR11	Caspase recruitment domain-containing protein 11	115.598	-0.75178	0.00158071	O. compressus
OG0048519	JAK2	Tyrosine-protein kinase JAK2	112.397	-0.649751	0.0142123	O. compressus
OG0021387	NFAC2	Nuclear factor of activated T-cells, cytoplasmic 2	38.1471	-0.949581	0.0126303	O. compressus
OG0015005	IRF4	Interferon regulatory factor 4	30.0754	-0.987154	0.0147428	O. compressus
OG0026870	FPS	Tyrosine-protein kinase transforming protein Fps	20.2333	-1.0338	0.0263622	O. compressus
OG0016564	IRF4	Interferon regulatory factor 4	29.3256	-1.03193	0.0481168	O. compressus
OG0018418	CXCR3	C-X-C chemokine receptor type 3	59.7288	-0.710431	0.0428198	O. compressus
OG0012234	ITB2	Integrin beta-2	369.317	-0.556195	0.0115842	O. compressus
OG0039673	STAT4	Signal transducer and activator of transcription 4	42.7188	-0.859277	0.000302245	O. compressus
OG0041208	DOCK2	Dedicator of cytokinesis protein 2	331.747	-0.526422	0.00766192	O. compressus
OG0018328	FLT3	Receptor-type tyrosine-protein kinase FLT3	258.694	-0.965269	0.01271	O. compressus
OG0025810	PLCG2	1-phosphatidylinositol 4,5-bisphosphate phosphodiesterase gamma-2	168.915	-1.46858	0.00061654	O. compressus
OG0000164	HVC33	Immunoglobulin heavy variable 3-30-3	81.2347	-2.62545	0.00408061	O. compressus
OG0013666	TB10A	TBC1 domain family member 10A	45.6561	-0.625281	0.035687	O. compressus
OG0038781	INHBA	Inhibin beta A chain	9.86619	1.41221	0.014024	O. compressus
OG0006764	BLNK	B-cell linker protein	39.5574	-0.879513	0.00146384	O. compressus
OG0009965	FYB1	FYN-binding protein 1	55.6299	-0.669385	0.0071303	O. compressus
OG0031686	PSME2	Proteasome activator complex subunit 2	170.816	-0.570863	0.0263622	O. compressus
OG0043526	PB6LB	Proteasome subunit beta type-6-B like protein	190.342	-0.507001	0.0263622	O. compressus
OG0023738	PSB9	Proteasome subunit beta type-9	84.1862	-0.689335	0.0215977	O. compressus
OG0044027	TAP2	Antigen peptide transporter 2	104.237	-0.850704	0.0176753	O. compressus
OG0036297	IRF8	Interferon regulatory factor 8	100.562	-0.690856	0.0444156	P. adelus
OG0046452	T22D3	TSC22 domain family protein 3	178.069	-0.384519	0.0311502	P. adelus
OG0036668	IRS2	Insulin receptor substrate 2	1289.91	0.45314	0.0174692	P. adelus
OG0048632	KLF11	Krueppel-like factor 11	175.692	1.06433	0.018986	P. adelus
OG0020722	KLF11	Krueppel-like factor 11	375.617	0.563708	0.000262055	P. adelus
OG0047611	RORB	Nuclear receptor ROR-beta	707.847	1.21932	0.0169315	P. moluccensis
OG0006727	HSP71	Heat shock 70 kDa protein 1	90.7679	0.756605	0.000709907	P. moluccensis
OG0025374	GELS	Gelsolin	23.6565	-3.09446	0.000111163	P. moluccensis
OG0049774	RBTN2	Rhombotin-2	95.3131	0.540541	0.0155436	P. moluccensis
OG0021934	RASF1	Ras association domain-containing protein 1	36.9328	0.856043	0.0147489	P. moluccensis
OG0026962	BMP4	Bone morphogenetic protein 4	67.9532	-0.752689	0.0114022	P. moluccensis
216 immune related DEGs in Ac. polyacanthus (CO2 seep vs. Storm).
Orth_id	Gene_name	Gene_description	Basemean	Log2FoldChange	FDR	Species
OG0049516	TGFB1	Transforming growth factor beta-1 proprotein	208.141	0.644697	0.00201505	Ac. polyacanthus from CO2 seep during storm
OG0047289	FOXN3	Forkhead box protein N3	96.6841	-0.533638	0.0263783	Ac. polyacanthus from CO2 seep during storm
OG0026778	TOX4	TOX high mobility group box family member 4	233.134	-0.339563	0.0128832	Ac. polyacanthus from CO2 seep during storm
OG0043880	BATF	Basic leucine zipper transcriptional factor ATF-like	153.978	0.629073	0.0423728	Ac. polyacanthus from CO2 seep during storm
OG0001959	RAF1	RAF proto-oncogene serine/threonine-protein kinase	314.73	0.549391	0.00161385	Ac. polyacanthus from CO2 seep during storm
OG0018058	IRF2	Interferon regulatory factor 2	69.5261	0.842629	0.00597669	Ac. polyacanthus from CO2 seep during storm
OG0025103	BC11B	B-cell lymphoma/leukemia 11B	283.821	-0.845871	0.0103214	Ac. polyacanthus from CO2 seep during storm
OG0016564	IRF4	Interferon regulatory factor 4	73.0898	1.01546	0.0289899	Ac. polyacanthus from CO2 seep during storm
OG0008690	CYLD	Ubiquitin carboxyl-terminal hydrolase CYLD	871.535	-0.30515	0.0338673	Ac. polyacanthus from CO2 seep during storm
OG0047781	TOX3	TOX high mobility group box family member 3	112.866	-0.450632	0.0471561	Ac. polyacanthus from CO2 seep during storm
OG0012619	IRF1	Interferon regulatory factor 1	331.544	0.921864	0.005941	Ac. polyacanthus from CO2 seep during storm
OG0032805	PTN2	Tyrosine-protein phosphatase non-receptor type 2	196.514	0.565747	0.00488384	Ac. polyacanthus from CO2 seep during storm
OG0011995	STAT1	Signal transducer and activator of transcription 1-alpha/beta	711.358	0.520746	0.0139443	Ac. polyacanthus from CO2 seep during storm
OG0006285	CYLD	Ubiquitin carboxyl-terminal hydrolase CYLD	165.262	0.497935	0.025286	Ac. polyacanthus from CO2 seep during storm
OG0013742	STA5B	Signal transducer and activator of transcription 5B	147.011	0.636123	0.00332407	Ac. polyacanthus from CO2 seep during storm
OG0032982	PTN2	Tyrosine-protein phosphatase non-receptor type 2	256.321	0.796921	0.00247479	Ac. polyacanthus from CO2 seep during storm
OG0036297	IRF8	Interferon regulatory factor 8	108.331	0.697675	0.00898809	Ac. polyacanthus from CO2 seep during storm
OG0008349	SRF	Serum response factor	794.396	0.349873	0.0185671	Ac. polyacanthus from CO2 seep during storm
OG0018053	STAT6	Signal transducer and activator of transcription 6	575.094	0.561698	0.000179213	Ac. polyacanthus from CO2 seep during storm
OG0035172	IP3KB	Inositol-trisphosphate 3-kinase B	502.733	0.510891	0.0289899	Ac. polyacanthus from CO2 seep during storm
OG0006869	STAT3	Signal transducer and activator of transcription 3	1500.6	0.607761	0.00271098	Ac. polyacanthus from CO2 seep during storm
OG0023368	NLRC3	NLR family CARD domain-containing protein 3	328.666	0.754254	0.0138531	Ac. polyacanthus from CO2 seep during storm
OG0023646	TRPS1	Zinc finger transcription factor Trps1	77.3863	-0.603667	0.0243247	Ac. polyacanthus from CO2 seep during storm
OG0002827	GRDN	Girdin	907.626	-0.642267	0.00593032	Ac. polyacanthus from CO2 seep during storm
OG0042962	EFNB2	Ephrin-B2a	224.386	-0.349903	0.0455402	Ac. polyacanthus from CO2 seep during storm
OG0024293	DTX2	Probable E3 ubiquitin-protein ligase DTX2	179.281	-0.442136	0.0328934	Ac. polyacanthus from CO2 seep during storm
OG0028942	CD81	CD81 protein	6643.64	0.324911	0.0498267	Ac. polyacanthus from CO2 seep during storm
OG0021576	DTX3	Probable E3 ubiquitin-protein ligase DTX3	463.058	0.707413	0.000116621	Ac. polyacanthus from CO2 seep during storm
OG0001969	ERBB3	Receptor tyrosine-protein kinase erbB-3	24.9119	-0.918997	0.0198889	Ac. polyacanthus from CO2 seep during storm
OG0021335	T7L1A	Transcription factor 7-like 1-A	73.0034	0.421577	0.0240079	Ac. polyacanthus from CO2 seep during storm
OG0045689	PCGF6	Polycomb group RING finger protein 6	102.979	0.68136	0.00510532	Ac. polyacanthus from CO2 seep during storm
OG0013829	HBP1	HMG box-containing protein 1	629.944	0.451699	0.00412039	Ac. polyacanthus from CO2 seep during storm
OG0020360	ZB16A	Zinc finger and BTB domain-containing protein 16-A	158.895	-0.746095	0.0104281	Ac. polyacanthus from CO2 seep during storm
OG0038906	TFR1	Transferrin receptor protein 1	2023.61	1.8254	0.00488384	Ac. polyacanthus from CO2 seep during storm
OG0032255	SH2B3	SH2B adapter protein 3	164.572	0.841897	0.000717266	Ac. polyacanthus from CO2 seep during storm
OG0035404	PDE11	Dual 3',5'-cyclic-AMP and -GMP phosphodiesterase 11A	62.7858	-0.971646	0.00273253	Ac. polyacanthus from CO2 seep during storm
OG0028794	DLG5	Disks large homolog 5	236.757	0.389709	0.0414773	Ac. polyacanthus from CO2 seep during storm
OG0029646	N4BP1	NEDD4-binding protein 1	311.409	0.689298	0.0158907	Ac. polyacanthus from CO2 seep during storm
OG0000520	CARL3	Capping protein, Arp2/3 and myosin-I linker protein 3	814.088	-0.318701	0.0423728	Ac. polyacanthus from CO2 seep during storm
OG0001457	BPTF	Nucleosome-remodeling factor subunit BPTF	1223.17	-0.428306	0.0316528	Ac. polyacanthus from CO2 seep during storm
OG0008768	FER	Tyrosine-protein kinase Fer	287.982	0.596946	0.0138531	Ac. polyacanthus from CO2 seep during storm
OG0008769	DLG1L	Discs large homolog 1-like protein	1365.97	-0.536751	0.0152145	Ac. polyacanthus from CO2 seep during storm
OG0000908	RARGA	Retinoic acid receptor gamma-A	135.779	-0.434527	0.0252982	Ac. polyacanthus from CO2 seep during storm
OG0049774	RBTN2	Rhombotin-2	464.473	0.562212	0.0355853	Ac. polyacanthus from CO2 seep during storm
OG0017506	RORAA	Nuclear receptor ROR-alpha A	94.574	-0.702929	0.014281	Ac. polyacanthus from CO2 seep during storm
OG0005003	GRP2	RAS guanyl-releasing protein 2	413.803	0.50519	0.0152131	Ac. polyacanthus from CO2 seep during storm
OG0013663	B3AT	Band 3 anion exchange protein	2879.96	2.07705	0.0150677	Ac. polyacanthus from CO2 seep during storm
OG0030001	ADAM8	Disintegrin and metalloproteinase domain-containing protein 8	120.828	1.42156	0.00135099	Ac. polyacanthus from CO2 seep during storm
OG0033230	NCK2	Cytoplasmic protein NCK2	73.9607	-0.532806	0.0185973	Ac. polyacanthus from CO2 seep during storm
OG0002758	MYB	Transcriptional activator Myb	49.913	1.26289	0.0123541	Ac. polyacanthus from CO2 seep during storm
OG0003728	RIPR2	Rho family-interacting cell polarization regulator 2	888.716	-0.531574	0.0187946	Ac. polyacanthus from CO2 seep during storm
OG0004819	ADRM1	Proteasomal ubiquitin receptor ADRM1	195.795	0.538888	0.0101639	Ac. polyacanthus from CO2 seep during storm
OG0030921	LEG9	Galectin-9	351.67	1.29501	0.0110229	Ac. polyacanthus from CO2 seep during storm
OG0025352	ZB16A	Zinc finger and BTB domain-containing protein 16-A	93.544	-0.670873	0.00972011	Ac. polyacanthus from CO2 seep during storm
OG0017615	CARL1	F-actin-uncapping protein LRRC16A	504.628	-0.772333	0.00898809	Ac. polyacanthus from CO2 seep during storm
OG0034577	SRC	Proto-oncogene tyrosine-protein kinase Src	368.74	-0.737177	0.00597669	Ac. polyacanthus from CO2 seep during storm
OG0033126	DTX1	E3 ubiquitin-protein ligase DTX1	178.391	-0.619432	0.0234226	Ac. polyacanthus from CO2 seep during storm
OG0009316	AP3B2	AP-3 complex subunit beta-2	252.909	-0.747095	0.00252953	Ac. polyacanthus from CO2 seep during storm
OG0011630	GATA2	Endothelial transcription factor GATA-2	231.585	1.86572	0.0261741	Ac. polyacanthus from CO2 seep during storm
OG0038775	ANXA1	Annexin A1	573.436	0.765686	0.00098439	Ac. polyacanthus from CO2 seep during storm
OG0002248	IKZF1	DNA-binding protein Ikaros	125.288	1.1884	0.00317245	Ac. polyacanthus from CO2 seep during storm
OG0032392	SOX4	Transcription factor SOX-4	241.562	-0.442572	0.0487747	Ac. polyacanthus from CO2 seep during storm
OG0039064	LMO4	LIM domain transcription factor LMO4	773.709	0.366997	0.0436777	Ac. polyacanthus from CO2 seep during storm
OG0021548	NFIP2	NEDD4 family-interacting protein 2	4646.94	0.350535	0.0404024	Ac. polyacanthus from CO2 seep during storm
OG0043451	SHE	SH2 domain-containing adapter protein E	178.708	0.664859	0.0178024	Ac. polyacanthus from CO2 seep during storm
OG0048982	LEG8	Galectin-8	166.214	-0.41531	0.0185443	Ac. polyacanthus from CO2 seep during storm
OG0035945	JAK2	Tyrosine-protein kinase JAK2	316.513	1.48697	0.00480688	Ac. polyacanthus from CO2 seep during storm
OG0039639	RHOG	Rho-related GTP-binding protein RhoG	323.187	0.343971	0.0242927	Ac. polyacanthus from CO2 seep during storm
OG0038421	CASP3	Caspase-3	36.8813	1.48633	0.00707537	Ac. polyacanthus from CO2 seep during storm
OG0001265	RAC1	Ras-related C3 botulinum toxin substrate 1	999.1	-0.404734	0.0332181	Ac. polyacanthus from CO2 seep during storm
OG0020203	BCL6	B-cell lymphoma 6 protein homolog	626.645	0.671505	0.022493	Ac. polyacanthus from CO2 seep during storm
OG0014043	JIP2	C-Jun-amino-terminal kinase-interacting protein 2	4468.07	-0.483274	0.00247479	Ac. polyacanthus from CO2 seep during storm
OG0023431	PAK6	Serine/threonine-protein kinase PAK 6	588.334	-0.395787	0.0490915	Ac. polyacanthus from CO2 seep during storm
OG0016586	EFHD2	EF-hand domain-containing protein D2	844.249	0.561182	0.0384411	Ac. polyacanthus from CO2 seep during storm
OG0047666	RORB	Nuclear receptor ROR-beta	641.268	-0.439666	0.0341055	Ac. polyacanthus from CO2 seep during storm
OG0016624	SOX6	Transcription factor Sox-6	57.9611	0.681884	0.0123844	Ac. polyacanthus from CO2 seep during storm
OG0034478	SOCS7	Suppressor of cytokine signaling 7	112.114	-0.70351	0.0108475	Ac. polyacanthus from CO2 seep during storm
OG0010248	DOCK7	Dedicator of cytokinesis protein 7	735.133	-0.324725	0.0468088	Ac. polyacanthus from CO2 seep during storm
OG0032572	PRDM2	PR domain zinc finger protein 2	1033.72	-0.339714	0.00836325	Ac. polyacanthus from CO2 seep during storm
OG0013512	HECW1	E3 ubiquitin-protein ligase HECW1	367.839	-0.769286	0.000982957	Ac. polyacanthus from CO2 seep during storm
OG0005850	DOCK7	Dedicator of cytokinesis protein 7	132.825	0.706825	0.000535013	Ac. polyacanthus from CO2 seep during storm
OG0034752	ADA	Adenosine deaminase	56.342	1.47401	0.00104979	Ac. polyacanthus from CO2 seep during storm
OG0039884	PRDX1	Peroxiredoxin-1	3200.53	1.07224	6.37921e-05	Ac. polyacanthus from CO2 seep during storm
OG0037223	EGR1	Early growth response protein 1	1761.76	-0.488798	0.00399181	Ac. polyacanthus from CO2 seep during storm
OG0013350	ZMIZ1	Zinc finger MIZ domain-containing protein 1	509.054	-0.582695	0.0255478	Ac. polyacanthus from CO2 seep during storm
OG0048004	SH2B2	SH2B adapter protein 2	306.571	-0.65873	0.00231084	Ac. polyacanthus from CO2 seep during storm
OG0034918	B3A2	Anion exchange protein 2	357.787	0.47718	0.0355853	Ac. polyacanthus from CO2 seep during storm
OG0019966	ZMIZ2	Zinc finger MIZ domain-containing protein 2	253.318	-0.606826	0.00784648	Ac. polyacanthus from CO2 seep during storm
OG0011834	KAP1	cAMP-dependent protein kinase type I-beta regulatory subunit	1018.09	-0.586649	0.00161385	Ac. polyacanthus from CO2 seep during storm
OG0006494	NCK1	Cytoplasmic protein NCK1	143.437	-0.579035	0.0366218	Ac. polyacanthus from CO2 seep during storm
OG0037912	CASP7	Caspase-7	74.1539	0.945827	0.00332407	Ac. polyacanthus from CO2 seep during storm
OG0001087	ERBB3	Receptor tyrosine-protein kinase erbB-3	502.56	-0.460012	0.045595	Ac. polyacanthus from CO2 seep during storm
OG0038564	SMUF1	E3 ubiquitin-protein ligase SMURF1	648.469	0.320108	0.0210665	Ac. polyacanthus from CO2 seep during storm
OG0038202	PLAK	Junction plakoglobin	790.635	-0.540833	0.00928557	Ac. polyacanthus from CO2 seep during storm
OG0024903	SOCS6	Suppressor of cytokine signaling 6	132.841	-0.518536	0.017375	Ac. polyacanthus from CO2 seep during storm
OG0019162	IL6RA	Interleukin-6 receptor subunit alpha	50.2464	0.681605	0.0490436	Ac. polyacanthus from CO2 seep during storm
OG0000932	CARL1	F-actin-uncapping protein LRRC16A	568.809	-0.502315	0.0232167	Ac. polyacanthus from CO2 seep during storm
OG0048774	EFNB2	Ephrin-B2	643.548	0.427563	0.00608862	Ac. polyacanthus from CO2 seep during storm
OG0026640	TESP1	Protein TESPA1	40.3328	1.17175	0.00542059	Ac. polyacanthus from CO2 seep during storm
OG0031932	CD9	CD9 antigen	424.67	0.436112	0.0246444	Ac. polyacanthus from CO2 seep during storm
OG0025031	TFR1	Transferrin receptor protein 1	164.033	-0.588626	0.0235782	Ac. polyacanthus from CO2 seep during storm
OG0050319	SOCS5	Suppressor of cytokine signaling 5	172.928	-0.682483	0.0160917	Ac. polyacanthus from CO2 seep during storm
OG0001190	DLG1	Disks large homolog 1	736.563	-0.398864	0.0265645	Ac. polyacanthus from CO2 seep during storm
OG0039822	KAP2	cAMP-dependent protein kinase type II-alpha regulatory subunit	896.01	0.499666	4.8207e-05	Ac. polyacanthus from CO2 seep during storm
OG0035343	RIPR3	RIPOR family member 3	189.863	0.982488	0.00921007	Ac. polyacanthus from CO2 seep during storm
OG0039702	COL12	Collectin-12	643.703	0.588559	0.0197935	Ac. polyacanthus from CO2 seep during storm
OG0028657	ZC12B	Probable ribonuclease ZC3H12B	142.244	-0.561078	0.018561	Ac. polyacanthus from CO2 seep during storm
OG0009638	SYGP1	Ras/Rap GTPase-activating protein SynGAP	2043.34	0.359907	0.0232167	Ac. polyacanthus from CO2 seep during storm
OG0011938	KIT	Mast/stem cell growth factor receptor Kit	366.695	-0.683943	0.00793688	Ac. polyacanthus from CO2 seep during storm
OG0028542	WASL	Neural Wiskott-Aldrich syndrome protein	160.719	0.537063	0.0419066	Ac. polyacanthus from CO2 seep during storm
OG0022828	APCL	Adenomatous polyposis coli protein 2	2372.84	-0.444791	0.0150735	Ac. polyacanthus from CO2 seep during storm
OG0044992	MAFK	Transcription factor MafK	914.007	0.427595	0.025286	Ac. polyacanthus from CO2 seep during storm
OG0019655	MCL1	Induced myeloid leukemia cell differentiation protein Mcl-1 homolog	2160.12	0.584121	0.0227149	Ac. polyacanthus from CO2 seep during storm
OG0047515	WNT1	Protein Wnt-1	16.8331	-1.20254	0.0242088	Ac. polyacanthus from CO2 seep during storm
OG0024036	MAFB	Transcription factor MafB	395.538	-0.631844	0.0344063	Ac. polyacanthus from CO2 seep during storm
OG0004153	PP2BC	Serine/threonine-protein phosphatase 2B catalytic subunit gamma isoform	501.367	-0.446314	0.00587557	Ac. polyacanthus from CO2 seep during storm
OG0036505	GP155	Integral membrane protein GPR155	140.691	0.572767	0.0225128	Ac. polyacanthus from CO2 seep during storm
OG0044878	LMBR1	Limb region 1 protein homolog	521.863	0.312152	0.0293089	Ac. polyacanthus from CO2 seep during storm
OG0009845	ELF1	ETS-related transcription factor Elf-1	117.305	0.617714	0.00305978	Ac. polyacanthus from CO2 seep during storm
OG0024703	DLK1	Protein delta homolog 1	344.785	-0.588882	0.00252953	Ac. polyacanthus from CO2 seep during storm
OG0024667	PAR1	Proteinase-activated receptor 1	130.227	0.914627	0.0130871	Ac. polyacanthus from CO2 seep during storm
OG0036070	FZD8	Frizzled-8	143.51	1.35199	0.0125073	Ac. polyacanthus from CO2 seep during storm
OG0010663	CXCR3	C-X-C chemokine receptor type 3	179.879	0.935699	0.0165862	Ac. polyacanthus from CO2 seep during storm
OG0004265	TNIK	Traf2 and NCK-interacting protein kinase	261.332	-0.522831	0.0141298	Ac. polyacanthus from CO2 seep during storm
OG0021425	CACB4	Voltage-dependent L-type calcium channel subunit beta-4	1393.68	-0.380441	0.0468088	Ac. polyacanthus from CO2 seep during storm
OG0019623	NFAT5	Nuclear factor of activated T-cells 5	498.419	0.646314	8.45924e-05	Ac. polyacanthus from CO2 seep during storm
OG0010928	PREX1	Phosphatidylinositol 3,4,5-trisphosphate-dependent Rac exchanger 1 protein	869.684	-0.409216	0.0404024	Ac. polyacanthus from CO2 seep during storm
OG0007489	P2RX1	P2X purinoceptor 1	167.678	1.01095	0.0106076	Ac. polyacanthus from CO2 seep during storm
OG0040977	DLL4	Delta-like protein 4	205.144	0.647885	0.00435791	Ac. polyacanthus from CO2 seep during storm
OG0000336	DOC10	Dedicator of cytokinesis protein 10	2272.25	-0.335444	0.0292633	Ac. polyacanthus from CO2 seep during storm
OG0017674	P3C2B	Phosphatidylinositol 4-phosphate 3-kinase C2 domain-containing subunit beta	661.361	-0.348101	0.0370712	Ac. polyacanthus from CO2 seep during storm
OG0002100	SMAD2	Mothers against decapentaplegic homolog 2	93.0032	-0.707169	0.013546	Ac. polyacanthus from CO2 seep during storm
OG0014275	KLF10	Krueppel-like factor 10	10.057	2.01408	0.0418527	Ac. polyacanthus from CO2 seep during storm
OG0044324	PE2R4	Prostaglandin E2 receptor EP4 subtype	108.351	1.03742	0.00871476	Ac. polyacanthus from CO2 seep during storm
OG0018914	TISDB	mRNA decay activator protein ZFP36L2-B	2109.16	0.413498	0.027442	Ac. polyacanthus from CO2 seep during storm
OG0036389	SSR2	Somatostatin receptor type 2	19.6654	-1.36437	0.0145637	Ac. polyacanthus from CO2 seep during storm
OG0039376	NRAP	Nebulin-related-anchoring protein	58.202	-1.01943	0.0118791	Ac. polyacanthus from CO2 seep during storm
OG0050050	FKB1B	Peptidyl-prolyl cis-trans isomerase FKBP1B	1014.43	0.424582	0.0241936	Ac. polyacanthus from CO2 seep during storm
OG0024347	PSB7	Proteasome subunit beta type-7	132.964	0.729988	0.0309796	Ac. polyacanthus from CO2 seep during storm
OG0027856	IKBE	NF-kappa-B inhibitor epsilon	152.948	0.585131	0.0357983	Ac. polyacanthus from CO2 seep during storm
OG0022287	B2MG	Beta-2-microglobulin	3006.64	0.620309	0.0475218	Ac. polyacanthus from CO2 seep during storm
OG0007570	PSN2	Presenilin-2	101.169	-0.50988	0.0186546	Ac. polyacanthus from CO2 seep during storm
OG0030209	MYH9	Myosin-9	284.253	-0.60541	0.0338879	Ac. polyacanthus from CO2 seep during storm
OG0037489	ITA5	Integrin alpha-5	148.753	1.00781	0.014371	Ac. polyacanthus from CO2 seep during storm
OG0008023	B2CL1	Bcl-2-like protein 1	73.0805	-0.616207	0.0355853	Ac. polyacanthus from CO2 seep during storm
OG0000420	RAPH1	Ras-associated and pleckstrin homology domains-containing protein 1	710.42	-0.497481	0.0253551	Ac. polyacanthus from CO2 seep during storm
OG0038176	SP1	Transcription factor Sp1	185.708	0.603501	0.00121993	Ac. polyacanthus from CO2 seep during storm
OG0000405	WNK2	Serine/threonine-protein kinase WNK2	1091.9	-0.598747	0.00595242	Ac. polyacanthus from CO2 seep during storm
OG0046189	PDE8A	High affinity cAMP-specific and IBMX-insensitive 3',5'-cyclic phosphodiesterase 8A	638.817	0.311654	0.0363237	Ac. polyacanthus from CO2 seep during storm
OG0018119	RNF31	E3 ubiquitin-protein ligase RNF31	147.422	0.573103	0.00949506	Ac. polyacanthus from CO2 seep during storm
OG0045693	CRK	Adapter molecule crk	225.179	-0.486472	0.0152131	Ac. polyacanthus from CO2 seep during storm
OG0045493	MK04	Mitogen-activated protein kinase 4	546.953	0.375994	0.0384411	Ac. polyacanthus from CO2 seep during storm
OG0007023	PDE7B	cAMP-specific 3',5'-cyclic phosphodiesterase 7B	120.684	-0.929071	0.0385652	Ac. polyacanthus from CO2 seep during storm
OG0033435	PSA6	Proteasome subunit alpha type-6	106.53	0.859318	0.00565695	Ac. polyacanthus from CO2 seep during storm
OG0035211	PSMD9	26S proteasome non-ATPase regulatory subunit 9	575.199	0.374152	0.011931	Ac. polyacanthus from CO2 seep during storm
OG0029456	RFTN1	Raftlin	100.057	-0.566553	0.0271915	Ac. polyacanthus from CO2 seep during storm
OG0000798	WNK1	Serine/threonine-protein kinase WNK1	2067.03	-0.302306	0.0422267	Ac. polyacanthus from CO2 seep during storm
OG0026249	PSM4B	Proteasome activator complex subunit 4B	14.9667	-1.41357	0.0221883	Ac. polyacanthus from CO2 seep during storm
OG0026204	PSME1	Proteasome activator complex subunit 1	442.309	0.569327	0.00299612	Ac. polyacanthus from CO2 seep during storm
OG0025655	KCNN2	Small conductance calcium-activated potassium channel protein 2	133.752	-0.586249	0.0460723	Ac. polyacanthus from CO2 seep during storm
OG0019876	PDE1C	Calcium/calmodulin-dependent 3',5'-cyclic nucleotide phosphodiesterase 1C	701.026	-0.50144	0.0214929	Ac. polyacanthus from CO2 seep during storm
OG0011647	PTPRO	Receptor-type tyrosine-protein phosphatase O	638.118	-0.671848	0.0114255	Ac. polyacanthus from CO2 seep during storm
OG0007571	WNK4	Serine/threonine-protein kinase WNK4	787.115	1.69268	0.0345188	Ac. polyacanthus from CO2 seep during storm
OG0035167	UBS3B	Ubiquitin-associated and SH3 domain-containing protein B	101.707	-0.633605	0.0457215	Ac. polyacanthus from CO2 seep during storm
OG0031686	PSME2	Proteasome activator complex subunit 2	519.396	0.828351	0.000787225	Ac. polyacanthus from CO2 seep during storm
OG0005155	PTPRJ	Receptor-type tyrosine-protein phosphatase eta	111.952	0.693059	0.042586	Ac. polyacanthus from CO2 seep during storm
OG0030155	SH2D3	SH2 domain-containing protein 3C	285.161	-0.460975	0.0398288	Ac. polyacanthus from CO2 seep during storm
OG0001873	WNK2	Serine/threonine-protein kinase WNK2	1005.1	-0.405414	0.043338	Ac. polyacanthus from CO2 seep during storm
OG0009615	KCNN3	Small conductance calcium-activated potassium channel protein 3	36.9298	1.15175	0.044909	Ac. polyacanthus from CO2 seep during storm
OG0038840	ITB3	Integrin beta-3	47.2876	0.986848	0.0135809	Ac. polyacanthus from CO2 seep during storm
OG0001456	LRCH3	DISP complex protein LRCH3	100.39	-0.625929	0.0460451	Ac. polyacanthus from CO2 seep during storm
OG0019435	TLR9	Toll-like receptor 9	11.5382	1.44012	0.0475218	Ac. polyacanthus from CO2 seep during storm
OG0025532	MEF2A	Myocyte-specific enhancer factor 2A	1378.31	0.480264	0.0286291	Ac. polyacanthus from CO2 seep during storm
OG0026397	CD38	ADP-ribosyl cyclase/cyclic ADP-ribose hydrolase 1	50.9023	0.597877	0.0366218	Ac. polyacanthus from CO2 seep during storm
OG0002950	MEF2D	Myocyte-specific enhancer factor 2D	187.249	-0.625844	0.0148911	Ac. polyacanthus from CO2 seep during storm
OG0013237	KD5BB	Lysine-specific demethylase 5B-B	1338.78	-0.312301	0.0155786	Ac. polyacanthus from CO2 seep during storm
OG0027051	S39A3	Zinc transporter ZIP3	32.1722	-0.643382	0.0470218	Ac. polyacanthus from CO2 seep during storm
OG0003352	PKN2	Serine/threonine-protein kinase N2	1046.11	-0.510428	0.026298	Ac. polyacanthus from CO2 seep during storm
OG0006282	PLCH1	1-phosphatidylinositol 4,5-bisphosphate phosphodiesterase eta-1	2144.37	-0.431362	0.0400758	Ac. polyacanthus from CO2 seep during storm
OG0010485	NET3	Netrin-3 (Fragment)	73.6055	-0.772548	0.0151512	Ac. polyacanthus from CO2 seep during storm
OG0003391	FNIP1	Folliculin-interacting protein 1	703.061	0.394838	0.00857673	Ac. polyacanthus from CO2 seep during storm
OG0020509	CIKS	Adapter protein CIKS	15.0815	0.958156	0.0355853	Ac. polyacanthus from CO2 seep during storm
OG0005519	CLNK	Cytokine-dependent hematopoietic cell linker	37.1113	0.878065	0.0223295	Ac. polyacanthus from CO2 seep during storm
OG0012672	ITM2B	Integral membrane protein 2B	3454.21	0.456651	0.0175066	Ac. polyacanthus from CO2 seep during storm
OG0003863	FAK1	Focal adhesion kinase 1	237.991	-0.601015	0.00661292	Ac. polyacanthus from CO2 seep during storm
OG0009428	HDAC7	Histone deacetylase 7	75.9327	0.58436	0.0299591	Ac. polyacanthus from CO2 seep during storm
OG0024748	TPD52	Tumor protein D52	100.815	1.24262	0.000448973	Ac. polyacanthus from CO2 seep during storm
OG0047424	KLF6	Krueppel-like factor 6	1141.47	0.365304	0.000328392	Ac. polyacanthus from CO2 seep during storm
OG0026942	DNJB9	DnaJ homolog subfamily B member 9	170.368	0.961333	0.000756547	Ac. polyacanthus from CO2 seep during storm
OG0009909	LYL1	Protein lyl-1	187.189	1.01777	0.000787225	Ac. polyacanthus from CO2 seep during storm
OG0020340	DCAF1	DDB1- and CUL4-associated factor 1	75.3277	0.815495	0.0273194	Ac. polyacanthus from CO2 seep during storm
OG0033269	SUH	Suppressor of hairless protein homolog	466.995	0.459574	0.00517749	Ac. polyacanthus from CO2 seep during storm
OG0003135	AT11B	Probable phospholipid-transporting ATPase IF	213.884	-0.43922	0.0490436	Ac. polyacanthus from CO2 seep during storm
OG0021922	ID1	DNA-binding protein inhibitor ID-1	956.856	0.309238	0.0366397	Ac. polyacanthus from CO2 seep during storm
OG0024132	NSD1	Histone-lysine N-methyltransferase, H3 lysine-36 and H4 lysine-20 specific	905.73	-0.381692	0.0187427	Ac. polyacanthus from CO2 seep during storm
OG0012604	NF2L2	Nuclear factor erythroid 2-related factor 2	1826.13	0.519989	0.0103196	Ac. polyacanthus from CO2 seep during storm
OG0013530	NFE2	Transcription factor NF-E2 45 kDa subunit	66.5438	1.78389	0.0227149	Ac. polyacanthus from CO2 seep during storm
OG0043339	PHLP2	PH domain leucine-rich repeat-containing protein phosphatase 2	243.673	-0.712099	0.0040769	Ac. polyacanthus from CO2 seep during storm
OG0019224	STX7	Syntaxin-7	149.157	0.706537	0.0216358	Ac. polyacanthus from CO2 seep during storm
OG0025312	DPP10	Inactive dipeptidyl peptidase 10	89.6777	-0.680849	0.0457629	Ac. polyacanthus from CO2 seep during storm
OG0018926	DPP10	Inactive dipeptidyl peptidase 10	336.662	-0.521542	0.0200003	Ac. polyacanthus from CO2 seep during storm
OG0013601	PRDC1	Phosphoribosyltransferase domain-containing protein 1	49.1149	0.63178	0.0436777	Ac. polyacanthus from CO2 seep during storm
OG0037565	EMP2	Epithelial membrane protein 2	54.6801	0.848531	0.0332181	Ac. polyacanthus from CO2 seep during storm
OG0036882	SPAG6	Sperm-associated antigen 6	43.5433	0.779258	0.0211863	Ac. polyacanthus from CO2 seep during storm
OG0029659	PERF	Perforin-1	153.994	0.518257	0.0138393	Ac. polyacanthus from CO2 seep during storm
OG0050425	PO3F1	POU domain, class 3, transcription factor 1	117.617	-0.781853	0.0103196	Ac. polyacanthus from CO2 seep during storm
OG0003510	SH3K1	SH3 domain-containing kinase-binding protein 1	289.498	-0.463586	0.0490436	Ac. polyacanthus from CO2 seep during storm
OG0008357	TGFI1	Transforming growth factor beta-1-induced transcript 1 protein	154.52	0.441478	0.0470528	Ac. polyacanthus from CO2 seep during storm
OG0043248	CKLF3	CKLF-like MARVEL transmembrane domain-containing protein 3	128.093	0.86174	0.0491106	Ac. polyacanthus from CO2 seep during storm
OG0043826	EFNA5	Ephrin-A5b	567.189	0.378873	0.0422267	Ac. polyacanthus from CO2 seep during storm
OG0049893	PA24A	Cytosolic phospholipase A2	149.628	0.629115	0.0260933	Ac. polyacanthus from CO2 seep during storm
OG0023891	TXLNA	Alpha-taxilin	214.543	0.340764	0.0197003	Ac. polyacanthus from CO2 seep during storm
OG0031260	PFD1	Prefoldin subunit 1	666.977	0.366587	0.0422267	Ac. polyacanthus from CO2 seep during storm

## Sheet: Table S6
Table S6 DEGs related to regulation of intracellular pH in each fish species.
CO2 seep vs. Control (25 DEGs in Ac. polyacanthus, 1 DEG in D. aruanus, 1 DEG in O. compressus and 1 DEG in P. moluccensis)
Orthogroup_ID	Uniprot_identifier	Gene_name	Gene_Description	Speices
OG0020235	sp|F8W2M1|HACE1_DANRE	HACE1	E3 ubiquitin-protein ligase HACE1	Ac. polyacanthus	CO2 seep vs. Control
OG0008073	sp|P50516|VATA_MOUSE	VATA	V-type proton ATPase catalytic subunit A
OG0027156	sp|Q9Y487|VPP2_HUMAN	VPP2	V-type proton ATPase 116 kDa subunit a isoform 2
OG0034918	sp|P04920|B3A2_HUMAN	B3A2	Anion exchange protein 2
OG0011979	sp|H2LBU8|YAP1_ORYLA	YAP1	Transcriptional coactivator YAP1
OG0045460	sp|O15247|CLIC2_HUMAN	CLIC2	Chloride intracellular channel protein 2
OG0036327	sp|B5X1G3|GPHR_SALSA	GPHR	Golgi pH regulator
OG0036987	sp|Q05086|UBE3A_HUMAN	UBE3A	Ubiquitin-protein ligase E3A
OG0010336	sp|Q7SXN5|DNM1L_DANRE	DNM1L	Dynamin-1-like protein
OG0013512	sp|Q76N89|HECW1_HUMAN	HECW1	E3 ubiquitin-protein ligase HECW1
OG0008023	sp|O77737|B2CL1_PIG	B2CL1	Bcl-2-like protein 1
OG0003332	sp|Q9R1N3|S4A7_RAT	S4A7	Sodium bicarbonate cotransporter 3
OG0013663	sp|P32847|B3AT_ONCMY	B3AT	Band 3 anion exchange protein
OG0034267	sp|Q01345|NHEB_ONCMY	NHEB	Na(+)/H(+) exchanger beta
OG0001286	sp|Q9Y2I7|FYV1_HUMAN	FYV1	1-phosphatidylinositol 3-phosphate 5-kinase
OG0038289	sp|P10123|RLBP1_BOVIN	RLBP1	Retinaldehyde-binding protein 1
OG0038564	sp|Q9HCE7|SMUF1_HUMAN	SMUF1	E3 ubiquitin-protein ligase SMURF1
OG0004248	sp|Q9H2X9|S12A5_HUMAN	S12A5	Solute carrier family 12 member 5
OG0003611	sp|Q8TDJ6|DMXL2_HUMAN	DMXL2	DmX-like protein 2
OG0004147	sp|P25286|VPP1_RAT	VPP1	V-type proton ATPase 116 kDa subunit a isoform 1
OG0040437	sp|H2LBU8|YAP1_ORYLA	YAP1	Transcriptional coactivator YAP1
OG0009912	sp|Q92051|CAHZ_DANRE	CAHZ	Carbonic anhydrase
OG0005119	sp|Q9Y485|DMXL1_HUMAN	DMXL1	DmX-like protein 1
OG0030971	sp|O60669|MOT2_HUMAN	MOT2	Monocarboxylate transporter 2
OG0028857	sp|P83299|CAH1_CHIHA	CAH1	Carbonic anhydrase 1	Ac. polyacanthus & D. aruanus
OG0004194	sp|Q12965|MYO1E_HUMAN	MYO1E	Unconventional myosin-Ie	O. compressus
OG0029937	sp|Q14940|SL9A5_HUMAN	SL9A5	Sodium/hydrogen exchanger 5	P. moluccensis
OG0008073	sp|P50516|VATA_MOUSE	VATA	V-type proton ATPase catalytic subunit A	Ac. polyacanthus	CO2 seep vs. Storm (37 DEGs )
OG0011979	sp|H2LBU8|YAP1_ORYLA	YAP1	Transcriptional coactivator YAP1
OG0006078	sp|Q8CIW6|S26A6_MOUSE	S26A6	Solute carrier family 26 member 6
OG0036987	sp|Q05086|UBE3A_HUMAN	UBE3A	Ubiquitin-protein ligase E3A
OG0010336	sp|Q7SXN5|DNM1L_DANRE	DNM1L	Dynamin-1-like protein
OG0005680	sp|Q29611|CLN3_CANLF	CLN3	Battenin
OG0013663	sp|P32847|B3AT_ONCMY	B3AT	Band 3 anion exchange protein
OG0034267	sp|Q01345|NHEB_ONCMY	NHEB	Na(+)/H(+) exchanger beta
OG0001286	sp|Q9Y2I7|FYV1_HUMAN	FYV1	1-phosphatidylinositol 3-phosphate 5-kinase
OG0004353	sp|Q7SXN5|DNM1L_DANRE	DNM1L	Dynamin-1-like protein
OG0038289	sp|P10123|RLBP1_BOVIN	RLBP1	Retinaldehyde-binding protein 1
OG0038564	sp|Q9HCE7|SMUF1_HUMAN	SMUF1	E3 ubiquitin-protein ligase SMURF1
OG0010272	sp|Q6PAV2|HERC4_MOUSE	HERC4	Probable E3 ubiquitin-protein ligase HERC4
OG0004972	sp|Q7Z6Z7|HUWE1_HUMAN	HUWE1	E3 ubiquitin-protein ligase HUWE1
OG0033097	sp|Q9N085|CAH10_MACFA	CAH10	Carbonic anhydrase-related protein 10
OG0040437	sp|H2LBU8|YAP1_ORYLA	YAP1	Transcriptional coactivator YAP1
OG0018096	sp|Q9EPT8|CLIC5_RAT	CLIC5	Chloride intracellular channel protein 5
OG0013092	sp|Q6I6G8|HECW2_MOUSE	HECW2	E3 ubiquitin-protein ligase HECW2
OG0021598	sp|P49282|NRAM2_MOUSE	NRAM2	Natural resistance-associated macrophage protein 2
OG0018880	sp|P28798|GRN_MOUSE	GRN	Progranulin
OG0027156	sp|Q9Y487|VPP2_HUMAN	VPP2	V-type proton ATPase 116 kDa subunit a isoform 2
OG0027970	sp|Q8BLV3|SL9A7_MOUSE	SL9A7	Sodium/hydrogen exchanger 7
OG0009275	sp|Q9NX57|RAB20_HUMAN	RAB20	Ras-related protein Rab-20
OG0045460	sp|O15247|CLIC2_HUMAN	CLIC2	Chloride intracellular channel protein 2
OG0013512	sp|Q76N89|HECW1_HUMAN	HECW1	E3 ubiquitin-protein ligase HECW1
OG0029068	sp|P28799|GRN_HUMAN	GRN	Progranulin
OG0003332	sp|Q9R1N3|S4A7_RAT	S4A7	Sodium bicarbonate cotransporter 3
OG0004248	sp|Q9H2X9|S12A5_HUMAN	S12A5	Solute carrier family 12 member 5
OG0003611	sp|Q8TDJ6|DMXL2_HUMAN	DMXL2	DmX-like protein 2
OG0004147	sp|P25286|VPP1_RAT	VPP1	V-type proton ATPase 116 kDa subunit a isoform 1
OG0028857	sp|P83299|CAH1_CHIHA	CAH1	Carbonic anhydrase 1
OG0009912	sp|Q92051|CAHZ_DANRE	CAHZ	Carbonic anhydrase
OG0005119	sp|Q9Y485|DMXL1_HUMAN	DMXL1	DmX-like protein 1
OG0007793	sp|B1AT66|MOT7_MOUSE	MOT7	Monocarboxylate transporter 7
OG0024966	sp|O60669|MOT2_HUMAN	MOT2	Monocarboxylate transporter 2
OG0029756	sp|O60669|MOT2_HUMAN	MOT2	Monocarboxylate transporter 2
OG0043473	sp|Q8K1P8|MOT8_RAT	MOT8	Monocarboxylate transporter 8

## Sheet: Table S7
Table S7 Ion (calcium, sodium, potassium, chrloride) DEGs for each coral fish species.
Calcium (31, 1 and 1 DEGs for Ac. polyacanthus, D. aruanus and O. compressus in CO2 seep vs. Control, and 47 DEGs for Ac. polyacanthus in CO2 seep vs. Storm)
Orth_id	Uniprot_identifier	Gene_name	Gene_description	Basemean	Log2FoldChange	FDR	Species	Gene_Number	Comparison
OG0037235	sp|Q8CGQ8|NCKX4_MOUSE	NCKX4	Sodium/potassium/calcium exchanger 4	829	-0.58	0	Ac. polyacanthus	31 (up: 5, down:26)	CO2 seep vs. Control
OG0002154	sp|Q12791|KCMA1_HUMAN	KCMA1	Calcium-activated potassium channel subunit alpha-1	849	-0.56	0.01
OG0003616	sp|Q15878|CAC1E_HUMAN	CAC1E	Voltage-dependent R-type calcium channel subunit alpha-1E	81	-1.08	0.01
OG0011553	sp|Q9BXU9|CABP8_HUMAN	CABP8	Calcium-binding protein 8	69	-0.81	0.01
OG0003215	sp|P58165|AT2B2_OREMO	AT2B2	Plasma membrane calcium-transporting ATPase 2 (Fragment)	1740	-0.6	0.01
OG0007959	sp|Q66L49|SCMC1_DANRE	SCMC1	Calcium-binding mitochondrial carrier protein SCaMC-1	210	-0.46	0.01
OG0001576	sp|Q01815|CAC1C_MOUSE	CAC1C	Voltage-dependent L-type calcium channel subunit alpha-1C	352	-0.75	0.01
OG0004715	sp|Q15878|CAC1E_HUMAN	CAC1E	Voltage-dependent R-type calcium channel subunit alpha-1E	662	-0.67	0.01
OG0002528	sp|Q8K596|NAC2_MOUSE	NAC2	Sodium/calcium exchanger 2	83	-0.84	0.01
OG0006618	sp|P97445|CAC1A_MOUSE	CAC1A	Voltage-dependent P/Q-type calcium channel subunit alpha-1A	248	-0.7	0.01
OG0000695	sp|O00555|CAC1A_HUMAN	CAC1A	Voltage-dependent P/Q-type calcium channel subunit alpha-1A	1086	-0.67	0.02
OG0003339	sp|Q9P0X4|CAC1I_HUMAN	CAC1I	Voltage-dependent T-type calcium channel subunit alpha-1I	466	-0.6	0.02
OG0019876	sp|Q64338|PDE1C_MOUSE	PDE1C	Calcium/calmodulin-dependent 3',5'-cyclic nucleotide phosphodiesterase 1C	701	-0.5	0.02
OG0014154	sp|Q86XE3|MICU3_HUMAN	MICU3	Calcium uptake protein 3, mitochondrial	169	-0.54	0.02
OG0020693	sp|Q8IZS8|CA2D3_HUMAN	CA2D3	Voltage-dependent calcium channel subunit alpha-2/delta-3	486	-0.52	0.02
OG0034684	sp|Q8K596|NAC2_MOUSE	NAC2	Sodium/calcium exchanger 2	2444	-0.54	0.02
OG0039385	sp|Q63450|KCC1A_RAT	KCC1A	Calcium/calmodulin-dependent protein kinase type 1	372	-0.38	0.02
OG0000240	sp|Q64568|AT2B3_RAT	AT2B3	Plasma membrane calcium-transporting ATPase 3	1877	-0.57	0.03
OG0023305	sp|Q7Z3S7|CA2D4_HUMAN	CA2D4	Voltage-dependent calcium channel subunit alpha-2/delta-4	299	-0.74	0.03
OG0004170	sp|P97445|CAC1A_MOUSE	CAC1A	Voltage-dependent P/Q-type calcium channel subunit alpha-1A	55	-0.65	0.04
OG0030338	sp|Q9HC58|NCKX3_HUMAN	NCKX3	Sodium/potassium/calcium exchanger 3	89	-0.56	0.04
OG0005722	sp|P62956|CCG7_MOUSE	CCG7	Voltage-dependent calcium channel gamma-7 subunit	150	-0.44	0.04
OG0006965	sp|P97445|CAC1A_MOUSE	CAC1A	Voltage-dependent P/Q-type calcium channel subunit alpha-1A	109	-0.67	0.05
OG0025655	sp|P58390|KCNN2_MOUSE	KCNN2	Small conductance calcium-activated potassium channel protein 2	134	-0.59	0.05
OG0000827	sp|Q01814|AT2B2_HUMAN	AT2B2	Plasma membrane calcium-transporting ATPase 2	2282	-0.39	0.05
OG0021425	sp|O00305|CACB4_HUMAN	CACB4	Voltage-dependent L-type calcium channel subunit beta-4	1394	-0.38	0.05
OG0009615	sp|Q9UGI6|KCNN3_HUMAN	KCNN3	Small conductance calcium-activated potassium channel protein 3	37	1.15	0.04
OG0013665	sp|Q925Q3|NCLX_MOUSE	NCLX	Mitochondrial sodium/calcium exchanger protein	296	0.43	0.02
OG0039654	sp|B1A8Z2|CIB1_SHEEP	CIB1	Calcium and integrin-binding protein 1	208	0.64	0.02
OG0023718	sp|Q66L49|SCMC1_DANRE	SCMC1	Calcium-binding mitochondrial carrier protein SCaMC-1	222	0.56	0.02
OG0044957	sp|Q08BI9|MCU_DANRE	MCU	Calcium uniporter protein, mitochondrial	896	0.38	0.02
OG0001576	sp|Q01815|CAC1C_MOUSE	CAC1C	Voltage-dependent L-type calcium channel subunit alpha-1C	352	-1.08	0	Ac. polyacanthus	47 (up: 10, down:37)	CO2 seep vs. Storm
OG0030338	sp|Q9HC58|NCKX3_HUMAN	NCKX3	Sodium/potassium/calcium exchanger 3	89	-1.06	0
OG0002528	sp|Q8K596|NAC2_MOUSE	NAC2	Sodium/calcium exchanger 2	83	-1.02	0
OG0000695	sp|O00555|CAC1A_HUMAN	CAC1A	Voltage-dependent P/Q-type calcium channel subunit alpha-1A	1086	-1.01	0
OG0003616	sp|Q15878|CAC1E_HUMAN	CAC1E	Voltage-dependent R-type calcium channel subunit alpha-1E	81	-0.97	0.01
OG0006618	sp|P97445|CAC1A_MOUSE	CAC1A	Voltage-dependent P/Q-type calcium channel subunit alpha-1A	248	-0.96	0
OG0011553	sp|Q9BXU9|CABP8_HUMAN	CABP8	Calcium-binding protein 8	69	-0.92	0
OG0025655	sp|P58390|KCNN2_MOUSE	KCNN2	Small conductance calcium-activated potassium channel protein 2	134	-0.91	0
OG0000240	sp|Q64568|AT2B3_RAT	AT2B3	Plasma membrane calcium-transporting ATPase 3	1877	-0.91	0
OG0006965	sp|P97445|CAC1A_MOUSE	CAC1A	Voltage-dependent P/Q-type calcium channel subunit alpha-1A	109	-0.9	0
OG0025553	sp|S4R2P9|NAC3_MOUSE	NAC3	Sodium/calcium exchanger 3	89	-0.88	0
OG0003339	sp|Q9P0X4|CAC1I_HUMAN	CAC1I	Voltage-dependent T-type calcium channel subunit alpha-1I	466	-0.87	0
OG0012143	sp|P23685|NAC1_CANLF	NAC1	Sodium/calcium exchanger 1	302	-0.84	0
OG0003215	sp|P58165|AT2B2_OREMO	AT2B2	Plasma membrane calcium-transporting ATPase 2 (Fragment)	1740	-0.79	0
OG0004170	sp|P97445|CAC1A_MOUSE	CAC1A	Voltage-dependent P/Q-type calcium channel subunit alpha-1A	55	-0.78	0.01
OG0037235	sp|Q8CGQ8|NCKX4_MOUSE	NCKX4	Sodium/potassium/calcium exchanger 4	829	-0.77	0
OG0008500	sp|O43497|CAC1G_HUMAN	CAC1G	Voltage-dependent T-type calcium channel subunit alpha-1G	256	-0.75	0
OG0002154	sp|Q12791|KCMA1_HUMAN	KCMA1	Calcium-activated potassium channel subunit alpha-1	849	-0.74	0
OG0036277	sp|Q5HZI2|C2C4C_MOUSE	C2C4C	C2 calcium-dependent domain-containing protein 4C	30	-0.73	0.04
OG0015714	sp|Q1LY46|LETM1_DANRE	LETM1	Mitochondrial proton/calcium exchanger protein	117	-0.71	0
OG0020693	sp|Q8IZS8|CA2D3_HUMAN	CA2D3	Voltage-dependent calcium channel subunit alpha-2/delta-3	486	-0.69	0
OG0034684	sp|Q8K596|NAC2_MOUSE	NAC2	Sodium/calcium exchanger 2	2444	-0.67	0
OG0004256	sp|Q05152|CAC1B_RABIT	CAC1B	Voltage-dependent N-type calcium channel subunit alpha-1B	299	-0.67	0.01
OG0019034	sp|P98194|AT2C1_HUMAN	AT2C1	Calcium-transporting ATPase type 2C member 1	244	-0.65	0
OG0019883	sp|Q66H96|CABP7_RAT	CABP7	Calcium-binding protein 7	200	-0.65	0.01
OG0000827	sp|Q01814|AT2B2_HUMAN	AT2B2	Plasma membrane calcium-transporting ATPase 2	2282	-0.61	0
OG0002744	sp|Q9UI40|NCKX2_HUMAN	NCKX2	Sodium/potassium/calcium exchanger 2	840	-0.61	0
OG0021425	sp|O00305|CACB4_HUMAN	CACB4	Voltage-dependent L-type calcium channel subunit beta-4	1394	-0.59	0
OG0037211	sp|Q5ZK33|LETM1_CHICK	LETM1	Mitochondrial proton/calcium exchanger protein	356	-0.56	0.01
OG0049147	sp|Q8CFG6|CA2D2_RAT	CA2D2	Voltage-dependent calcium channel subunit alpha-2/delta-2	1112	-0.56	0.01
OG0014154	sp|Q86XE3|MICU3_HUMAN	MICU3	Calcium uptake protein 3, mitochondrial	169	-0.54	0.02
OG0007959	sp|Q66L49|SCMC1_DANRE	SCMC1	Calcium-binding mitochondrial carrier protein SCaMC-1	210	-0.52	0
OG0043197	sp|Q8N350|CBARP_HUMAN	CBARP	Voltage-dependent calcium channel beta subunit-associated regulatory protein	1427	-0.46	0
OG0029041	sp|Q9UJS0|CMC2_HUMAN	CMC2	Calcium-binding mitochondrial carrier protein Aralar2	99	-0.44	0.02
OG0019876	sp|Q64338|PDE1C_MOUSE	PDE1C	Calcium/calmodulin-dependent 3',5'-cyclic nucleotide phosphodiesterase 1C	701	-0.42	0.05
OG0039385	sp|Q63450|KCC1A_RAT	KCC1A	Calcium/calmodulin-dependent protein kinase type 1	372	-0.4	0.01
OG0006756	sp|O75746|CMC1_HUMAN	CMC1	Calcium-binding mitochondrial carrier protein Aralar1	1167	-0.35	0.01
OG0044957	sp|Q08BI9|MCU_DANRE	MCU	Calcium uniporter protein, mitochondrial	896	0.35	0.02
OG0011118	sp|Q4R914|CACO2_MACFA	CACO2	Calcium-binding and coiled-coil domain-containing protein 2	264	0.43	0.02
OG0042344	sp|Q8CD10|MICU2_MOUSE	MICU2	Calcium uptake protein 2, mitochondrial	422	0.5	0
OG0046875	sp|Q86TL2|STIMA_HUMAN	STIMA	Store-operated calcium entry regulator STIMATE	222	0.51	0
OG0013665	sp|Q925Q3|NCLX_MOUSE	NCLX	Mitochondrial sodium/calcium exchanger protein	296	0.64	0
OG0023718	sp|Q66L49|SCMC1_DANRE	SCMC1	Calcium-binding mitochondrial carrier protein SCaMC-1	222	0.67	0
OG0044065	sp|Q2MJQ7|CCG1_PIG	CCG1	Voltage-dependent calcium channel gamma-1 subunit	372	0.72	0.03
OG0039654	sp|B1A8Z2|CIB1_SHEEP	CIB1	Calcium and integrin-binding protein 1	208	0.78	0
OG0006974	sp|Q9UI40|NCKX2_HUMAN	NCKX2	Sodium/potassium/calcium exchanger 2	536	0.91	0.03
OG0009615	sp|Q9UGI6|KCNN3_HUMAN	KCNN3	Small conductance calcium-activated potassium channel protein 3	37	1.91	0
OG0033086	sp|Q8VHW4|CCG5_MOUSE	CCG5	Voltage-dependent calcium channel gamma-5 subunit	135	-0.47	0.01	D. aruanus	1 (up: 1, down: 1)	CO2 seep vs. Control
OG0020202	sp|Q7Z3S7|CA2D4_HUMAN	CA2D4	Voltage-dependent calcium channel subunit alpha-2/delta-4	32	0.78	0.03
OG0003339	sp|Q9P0X4|CAC1I_HUMAN	CAC1I	Voltage-dependent T-type calcium channel subunit alpha-1I	247	-0.39	0.03	O. compressus	1 (down: 1)	CO2 seep vs. Control
Sodium (17, 1, 1, 1 and 2 DEGs for Ac. polyacanthus, D. aruanus, O. compressus, P. adelus and P. moluccensis in CO2 seep vs. Control, and 32 DEGs for Ac. polyacanthus in CO2 seep vs. Storm)
Orth_id	Uniprot_identifier	Gene_name	Gene_description	Basemean	Log2FoldChange	FDR	Species	Gene_Number	Comparison
OG0002528	sp|Q8K596|NAC2_MOUSE	NAC2	Sodium/calcium exchanger 2	83	-0.84	0.01	Ac. polyacanthus	20 (up: 10, down: 10)	CO2 seep vs. Control
OG0025520	sp|Q9Y3Q4|HCN4_HUMAN	HCN4	Potassium/sodium hyperpolarization-activated cyclic nucleotide-gated channel 4	77	-0.72	0.03
OG0031295	sp|P31662|S6A17_RAT	S6A17	Sodium-dependent neutral amino acid transporter SLC6A17	976	-0.66	0.01
OG0003967	sp|Q95L97|S20A2_FELCA	S20A2	Sodium-dependent phosphate transporter 2	541	-0.63	0.02
OG0018248	sp|Q9DCP2|S38A3_MOUSE	S38A3	Sodium-coupled neutral amino acid transporter 3	978	-0.61	0.02
OG0037235	sp|Q8CGQ8|NCKX4_MOUSE	NCKX4	Sodium/potassium/calcium exchanger 4	829	-0.58	0
OG0036437	sp|Q9UL51|HCN2_HUMAN	HCN2	Potassium/sodium hyperpolarization-activated cyclic nucleotide-gated channel 2	128	-0.58	0.04
OG0030338	sp|Q9HC58|NCKX3_HUMAN	NCKX3	Sodium/potassium/calcium exchanger 3	89	-0.56	0.04
OG0034684	sp|Q8K596|NAC2_MOUSE	NAC2	Sodium/calcium exchanger 2	2444	-0.54	0.02
OG0003469	sp|Q5RC98|S38AA_PONAB	S38AA	Putative sodium-coupled neutral amino acid transporter 10	287	0.41	0
OG0013665	sp|Q925Q3|NCLX_MOUSE	NCLX	Mitochondrial sodium/calcium exchanger protein	296	0.43	0.02
OG0032664	sp|Q5RE87|S38A4_PONAB	S38A4	Sodium-coupled neutral amino acid transporter 4	231	0.46	0.04
OG0049225	sp|Q9NSD5|S6A13_HUMAN	S6A13	Sodium- and chloride-dependent GABA transporter 2	126	0.52	0.01
OG0003332	sp|Q9R1N3|S4A7_RAT	S4A7	Sodium bicarbonate cotransporter 3	63	0.56	0.02
OG0024879	sp|P51143|SC6A2_BOVIN	SC6A2	Sodium-dependent noradrenaline transporter	183	0.59	0.04
OG0000842	sp|Q503G8|S38A6_DANRE	S38A6	Probable sodium-coupled neutral amino acid transporter 6	35	0.69	0.01
OG0017052	sp|B0JZG0|S23A2_XENTR	S23A2	Solute carrier family 23 member 2	305	-0.55	0.04
OG0004357	sp|Q9Z0E8|S22A5_MOUSE	S22A5	Solute carrier family 22 member 5	218	0.64	0.04
OG0043365	sp|Q9ES88|S13A2_MOUSE	S13A2	Solute carrier family 13 member 2	124	0.86	0
OG0050085	sp|Q6NV12|S20AA_DANRE	S20AA	Sodium-dependent phosphate transporter 1-A	46	1.14	0.02
OG0050085	sp|Q6NV12|S20AA_DANRE	S20AA	Sodium-dependent phosphate transporter 1-A	77	-1.12	0	Ac. polyacanthus	39 (up: 15, down: 24)	CO2 seep vs. Storm
OG0006974	sp|Q9UI40|NCKX2_HUMAN	NCKX2	Sodium/potassium/calcium exchanger 2	89	-1.06	0
OG0013665	sp|Q925Q3|NCLX_MOUSE	NCLX	Mitochondrial sodium/calcium exchanger protein	301	-1.04	0
OG0008070	sp|Q9NP91|S6A20_HUMAN	S6A20	Sodium- and chloride-dependent transporter XTRP3	83	-1.02	0
OG0049225	sp|Q9NSD5|S6A13_HUMAN	S6A13	Sodium- and chloride-dependent GABA transporter 2	76	-0.93	0
OG0005714	sp|Q2YDS5|SCNM1_DANRE	SCNM1	Sodium channel modifier 1	976	-0.92	0
OG0032664	sp|Q5RE87|S38A4_PONAB	S38A4	Sodium-coupled neutral amino acid transporter 4	541	-0.92	0
OG0003469	sp|Q5RC98|S38AA_PONAB	S38AA	Putative sodium-coupled neutral amino acid transporter 10	89	-0.88	0
OG0014324	sp|Q9JK00|SCN3B_RAT	SCN3B	Sodium channel subunit beta-3	978	-0.84	0
OG0003332	sp|Q9R1N3|S4A7_RAT	S4A7	Sodium bicarbonate cotransporter 3	302	-0.84	0
OG0005914	sp|Q00589|SC6A6_CANLF	SC6A6	Sodium- and chloride-dependent taurine transporter	128	-0.83	0
OG0000842	sp|Q503G8|S38A6_DANRE	S38A6	Probable sodium-coupled neutral amino acid transporter 6	829	-0.77	0
OG0035162	sp|Q9UL51|HCN2_HUMAN	HCN2	Potassium/sodium hyperpolarization-activated cyclic nucleotide-gated channel 2	104	-0.7	0.01
OG0034684	sp|Q8K596|NAC2_MOUSE	NAC2	Sodium/calcium exchanger 2	2444	-0.67	0
OG0027970	sp|Q8BLV3|SL9A7_MOUSE	SL9A7	Sodium/hydrogen exchanger 7	98	-0.66	0.02
OG0002528	sp|Q8K596|NAC2_MOUSE	NAC2	Sodium/calcium exchanger 2	840	-0.61	0
OG0004145	sp|Q8IZF0|NALCN_HUMAN	NALCN	Sodium leak channel non-selective protein	968	-0.6	0
OG0037235	sp|Q8CGQ8|NCKX4_MOUSE	NCKX4	Sodium/potassium/calcium exchanger 4	131	-0.6	0.01
OG0000578	sp|P58312|AT1A3_OREMO	AT1A3	Sodium/potassium-transporting ATPase subunit alpha-3	404	-0.58	0.03
OG0018248	sp|Q9DCP2|S38A3_MOUSE	S38A3	Sodium-coupled neutral amino acid transporter 3	304	-0.44	0.02
OG0000274	sp|Q99250|SCN2A_HUMAN	SCN2A	Sodium channel protein type 2 subunit alpha	2033	-0.41	0.02
OG0002744	sp|Q9UI40|NCKX2_HUMAN	NCKX2	Sodium/potassium/calcium exchanger 2	24085	-0.33	0.02
OG0031295	sp|P31662|S6A17_RAT	S6A17	Sodium-dependent neutral amino acid transporter SLC6A17	1923	-0.32	0
OG0036437	sp|Q9UL51|HCN2_HUMAN	HCN2	Potassium/sodium hyperpolarization-activated cyclic nucleotide-gated channel 2	1068	0.39	0.03
OG0001328	sp|P05023|AT1A1_HUMAN	AT1A1	Sodium/potassium-transporting ATPase subunit alpha-1	1463	0.43	0.05
OG0003967	sp|Q95L97|S20A2_FELCA	S20A2	Sodium-dependent phosphate transporter 2	145	0.47	0.01
OG0022836	sp|Q9H2J7|S6A15_HUMAN	S6A15	Sodium-dependent neutral amino acid transporter B(0)AT2	287	0.52	0
OG0023301	sp|Q9Y3Q4|HCN4_HUMAN	HCN4	Potassium/sodium hyperpolarization-activated cyclic nucleotide-gated channel 4	231	0.59	0.01
OG0025520	sp|Q9Y3Q4|HCN4_HUMAN	HCN4	Potassium/sodium hyperpolarization-activated cyclic nucleotide-gated channel 4	63	0.62	0.01
OG0030338	sp|Q9HC58|NCKX3_HUMAN	NCKX3	Sodium/potassium/calcium exchanger 3	296	0.64	0
OG0025553	sp|S4R2P9|NAC3_MOUSE	NAC3	Sodium/calcium exchanger 3	35	0.68	0.01
OG0012143	sp|P23685|NAC1_CANLF	NAC1	Sodium/calcium exchanger 1	126	0.69	0
OG0021007	sp|Q8BJI1|S6A17_MOUSE	S6A17	Sodium-dependent neutral amino acid transporter SLC6A17	1182	0.77	0.01
OG0016738	sp|P48029|SC6A8_HUMAN	SC6A8	Sodium- and chloride-dependent creatine transporter 1	536	0.91	0.03
OG0039991	sp|O76082|S22A5_HUMAN	S22A5	Solute carrier family 22 member 5	301	0.76	0
OG0017052	sp|B0JZG0|S23A2_XENTR	S23A2	Solute carrier family 23 member 2	305	-0.77	0
OG0004357	sp|Q9Z0E8|S22A5_MOUSE	S22A5	Solute carrier family 22 member 5	218	0.8	0
OG0043365	sp|Q9ES88|S13A2_MOUSE	S13A2	Solute carrier family 13 member 2	124	0.64	0
OG0048302	sp|Q6DEJ6|NLS1B_DANRE	NLS1B	Sodium-dependent lysophosphatidylcholine symporter 1-B	46	2.03	0
OG0031791	sp|O57379|S22A6_PSEAM	S22A6	Solute carrier family 22 member 6	161	0.82	0	D. aruanus	2 (up: 2)	CO2 seep vs. Control
OG0006589	sp|P31647|S6A11_RAT	S6A11	Sodium- and chloride-dependent GABA transporter 3	3713	0.33	0.01
OG0021707	sp|Q9I9C3|AT233_ANGAN	AT233	Sodium/potassium-transporting ATPase subunit beta-233	426	0.47	0.05	O. compressus	1 (up: 1)	CO2 seep vs. Control
OG0048302	sp|Q6DEJ6|NLS1B_DANRE	NLS1B	Sodium-dependent lysophosphatidylcholine symporter 1-B	211	0.31	0	P. adelus	1 (up: 1)	CO2 seep vs. Control
OG0027813	sp|Q7M729|SCN4B_MOUSE	SCN4B	Sodium channel subunit beta-4	68	-0.88	0.04	P. moluccensis	2 (down: 2)	CO2 seep vs. Control
OG0029937	sp|Q14940|SL9A5_HUMAN	SL9A5	Sodium/hydrogen exchanger 5	186	-0.43	0
Potassium (18, 4 and 1 DEGs for Ac. polyacanthus, D. aruanus and O. compressus in CO2 seep vs. Control, and 38 DEGs for Ac. polyacanthus in CO2 seep vs. Storm)
Orth_id	Uniprot_identifier	Gene_name	Gene_description	Basemean	Log2FoldChange	FDR	Species	Gene_Number	Comparison
OG0008576	sp|Q0P583|KCNV1_BOVIN	KCNV1	Potassium voltage-gated channel subfamily V member 1	36	-0.83	0.03	Ac. polyacanthus	19 (up: 1, down: 18)	CO2 seep vs. Control
OG0001530	sp|Q62897|KCND3_RAT	KCND3	Potassium voltage-gated channel subfamily D member 3	44	-0.76	0.05
OG0025520	sp|Q9Y3Q4|HCN4_HUMAN	HCN4	Potassium/sodium hyperpolarization-activated cyclic nucleotide-gated channel 4	77	-0.72	0.03
OG0008887	sp|P25122|KCNC1_RAT	KCNC1	Potassium voltage-gated channel subfamily C member 1	1034	-0.67	0.01
OG0001433	sp|O43526|KCNQ2_HUMAN	KCNQ2	Potassium voltage-gated channel subfamily KQT member 2	154	-0.61	0.01
OG0025655	sp|P58390|KCNN2_MOUSE	KCNN2	Small conductance calcium-activated potassium channel protein 2	134	-0.59	0.05
OG0037235	sp|Q8CGQ8|NCKX4_MOUSE	NCKX4	Sodium/potassium/calcium exchanger 4	829	-0.58	0
OG0036437	sp|Q9UL51|HCN2_HUMAN	HCN2	Potassium/sodium hyperpolarization-activated cyclic nucleotide-gated channel 2	128	-0.58	0.04
OG0035022	sp|P16389|KCNA2_HUMAN	KCNA2	Potassium voltage-gated channel subfamily A member 2	340	-0.58	0.01
OG0002154	sp|Q12791|KCMA1_HUMAN	KCMA1	Calcium-activated potassium channel subunit alpha-1	849	-0.56	0.01
OG0030338	sp|Q9HC58|NCKX3_HUMAN	NCKX3	Sodium/potassium/calcium exchanger 3	89	-0.56	0.04
OG0014975	sp|P16388|KCNA1_MOUSE	KCNA1	Potassium voltage-gated channel subfamily A member 1	227	-0.51	0.05
OG0018915	sp|Q15842|KCNJ8_HUMAN	KCNJ8	ATP-sensitive inward rectifier potassium channel 8	155	-0.51	0.03
OG0028331	sp|Q9PTM5|KCAB2_XENLA	KCAB2	Voltage-gated potassium channel subunit beta-2	750	-0.5	0
OG0008148	sp|O54852|KCNH7_RAT	KCNH7	Potassium voltage-gated channel subfamily H member 7	515	-0.47	0.04
OG0004248	sp|Q9H2X9|S12A5_HUMAN	S12A5	Solute carrier family 12 member 5	2284	-0.66	0.04
OG0036436	sp|Q9Z0V1|KCND3_MOUSE	KCND3	Potassium voltage-gated channel subfamily D member 3	451	-0.46	0.04
OG0028437	sp|P22001|KCNA3_HUMAN	KCNA3	Potassium voltage-gated channel subfamily A member 3	447	-0.43	0.01
OG0009615	sp|Q9UGI6|KCNN3_HUMAN	KCNN3	Small conductance calcium-activated potassium channel protein 3	37	1.15	0.04
OG0036974	sp|Q9ERS1|KCNKC_RAT	KCNKC	Potassium channel subfamily K member 12	20	-1.31	0	Ac. polyacanthus	39 (up: 2, down: 37)	CO2 seep vs. Storm
OG0041200	sp|O88944|KCNQ3_RAT	KCNQ3	Potassium voltage-gated channel subfamily KQT member 3	118	-1.23	0
OG0025520	sp|Q9Y3Q4|HCN4_HUMAN	HCN4	Potassium/sodium hyperpolarization-activated cyclic nucleotide-gated channel 4	77	-1.12	0
OG0030338	sp|Q9HC58|NCKX3_HUMAN	NCKX3	Sodium/potassium/calcium exchanger 3	89	-1.06	0
OG0008576	sp|Q0P583|KCNV1_BOVIN	KCNV1	Potassium voltage-gated channel subfamily V member 1	36	-1.04	0
OG0018785	sp|P52187|KCJ12_MOUSE	KCJ12	ATP-sensitive inward rectifier potassium channel 12	19	-1.04	0.02
OG0005920	sp|Q63472|KCNH1_RAT	KCNH1	Potassium voltage-gated channel subfamily H member 1	68	-0.94	0.02
OG0023301	sp|Q9Y3Q4|HCN4_HUMAN	HCN4	Potassium/sodium hyperpolarization-activated cyclic nucleotide-gated channel 4	76	-0.93	0
OG0001530	sp|Q62897|KCND3_RAT	KCND3	Potassium voltage-gated channel subfamily D member 3	44	-0.92	0.01
OG0025655	sp|P58390|KCNN2_MOUSE	KCNN2	Small conductance calcium-activated potassium channel protein 2	134	-0.91	0
OG0006871	sp|Q09081|KCNA2_RABIT	KCNA2	Potassium voltage-gated channel subfamily A member 2	140	-0.87	0.01
OG0036437	sp|Q9UL51|HCN2_HUMAN	HCN2	Potassium/sodium hyperpolarization-activated cyclic nucleotide-gated channel 2	128	-0.83	0
OG0008887	sp|P25122|KCNC1_RAT	KCNC1	Potassium voltage-gated channel subfamily C member 1	1034	-0.82	0
OG0030301	sp|Q92953|KCNB2_HUMAN	KCNB2	Potassium voltage-gated channel subfamily B member 2	107	-0.78	0
OG0037235	sp|Q8CGQ8|NCKX4_MOUSE	NCKX4	Sodium/potassium/calcium exchanger 4	829	-0.77	0
OG0019503	sp|P50638|KCNA5_RABIT	KCNA5	Potassium voltage-gated channel subfamily A member 5	71	-0.76	0.03
OG0035022	sp|P16389|KCNA2_HUMAN	KCNA2	Potassium voltage-gated channel subfamily A member 2	340	-0.75	0
[truncated: 41 more rows]

## Sheet: Table S8
Table S8 DEGs of GABAergic synapse pathway in CO2 seep vs. Control or CO2 seep vs. Storm for Ac. polyacanthus.
[truncated: 46 more rows]

[truncated: 11 more sheets: Table S9, Table S10, Table S11, Table S12, Table S13, Table S14, Table S15, Table S16, Table S17, Table S18, Table S19]
